# Supplementary material for: Planthopper salivary sheath protein LsSP1 contributes to manipulation of rice plant defenses
Source: Nat Commun. 2023 Feb 10;14:737. doi: 10.1038/s41467-023-36403-5 (PMC9911632; doi:10.1038/s41467-023-36403-5)
Supplement: Supplementary file 2 — Supplementary Data 1 [file 41467_2023_36403_MOESM2_ESM.xlsx]

## Sheet: Supplementary Data 1
Supplementary Data 1. Analysis of top 100 abundant genes in salivary glands 1
Rank	Gene_ID	SG- specific	planthopper- specific	Homologous search 2					Transcripts per million (TPM) expression values 3
				A. pisum	B. tabaci	R. pedestris	H. vitripennis	D. melanogaster	carcass_R1	carcass_R2	FB_R1	FB_R2	ovary_R1	ovary_R2	SG_R1	SG_R2	testis_R1	testis_R2	gut_R1	gut_R2
1	chr11.219	Y	Y	--	--	--	--	--	845.007	28.5047	2694.6	1553.77	5.25475	6.46065	252916	214692	1.65441	1.61531	62.6228	9.03905
2	chr11.527	Y	Y	--	--	--	--	--	208.329	0.903644	201.373	790.015	0.29935	0	97639.9	87801.2	1.47469	0.917897	67.045	14.7458
3	chr11.217	Y	Y	--	--	--	--	--	126.318	4.54171	388.552	281.502	1.36186	0.845673	42373.2	33531.7	0.862581	0.556783	12.1559	0.80927
4	chr11.561	Y	Y	--	--	--	--	--	0	0.279766	190.957	131.197	0.139017	0	29349.9	33265.3	0.342421	0.426268	2.5547	6.54353
5	chr11.053	Y	Y	--	--	--	--	--	0.133926	0.909708	151.243	198.46	0.904077	0.831709	24782.5	24935.4	1.48459	1.23208	1.96139	5.60801
6	chr04.0770	Y	Y	--	--	--	--	--	1.07434	0.991035	176.211	139.753	1.70119	0.833989	21674.2	25525.5	1.21298	1.8303	1.33689	10.1931
7	chr05.0062	Y	Y	--	--	--	--	--	45.7772	2.98688	181	113.669	0.797478	1.23802	15701.6	14907.5	8.02097	6.38498	5.95367	2.1824
8	chr11.526	Y	N	XP_029346137.1	XP_018897252.1	chrX.0106	XP_046664424.1	FBpp0311216	10.9849	0.0694754	14.3929	75.2802	0	0.0238194	13117.8	11811	0.453519	0.541047	5.23396	0.982547
9	chr11.054	Y	N	--	--	scaffold724.209	XP_046686150.1	--	0	0	15.0279	195.92	6.66327	28.7167	11339.4	11938.4	2.57214	2.64289	0.456904	3.04822
10	chr07.0665	Y	Y	--	--	--	--	--	47.7671	0	3.66164	104.144	0	0.0968161	11748.8	10902.9	12.2123	7.26669	3.97542	1.22881
11	chr09.272	Y	Y	--	--	--	--	--	0.345042	0	71.8537	5.55768	0.258804	0	11274.1	10246.4	0	0	4.45876	1.6998
12	chr10.132	N	Y	--	--	--	--	--	8072.64	9152.62	91754	92950.9	181.817	233.858	5313.63	14149.6	11.8927	145.651	2265.25	4180.91
13	chr14.286	Y	Y	--	--	--	--	--	2.68051	0.224787	8.33751	54.2853	0.223395	0	10645.2	8395.75	17.8834	21.2349	2.30924	2.20086
14	chr14.224	Y	Y	--	--	--	--	--	0.883909	0.545825	8.88807	71.868	2.83277	1.62183	9505.65	9288.04	0.519607	0.739246	5.46882	8.445
15	chr01.2129	Y	Y	--	--	--	--	--	0	0.0769713	60.1623	67.6096	0.382474	0.158336	9015.26	9035.12	0.376838	0.0781855	0.790728	1.00482
16	chr07.0031	Y	Y	--	--	--	--	--	1.021	0.565098	55.7692	7.8477	3.01222	4.2271	8466.29	8017.24	0.377267	0.208732	4.16337	0.558869
17	chr01.0331	Y	Y	--	--	--	--	--	0	0	0.959961	1.44284	0	0.114887	6474.14	6191.91	0.683573	0.283652	0.70124	0.486057
18	chr01.0343	Y	N	XP_001943624.2	XP_018896327.1	chr2.2920	XP_046673840.1	FBpp0290410	1.40408	1.39689	28.6729	42.5806	1.53185	2.17991	6031.97	5344.4	10.3174	9.78568	1.75942	3.24889
19	chr04.0648	N	Y	--	--	--	--	--	5189.69	3981.08	71200.9	50255.9	5.63482	16.4929	2354.66	8472.53	23.9638	159.192	1418.36	2053.61
20	chr14.370	Y	Y	--	--	--	--	--	0.716943	1.46871	33.9161	39.4195	0.845042	0.477041	5315.14	4986.08	10.1235	8.32311	0.705876	1.42959
21	chr04.0647	N	Y	--	--	--	--	--	4858.02	4373.19	65869.2	51783.3	7.27609	16.7113	2550.69	7576.57	18.6587	80.9909	1252.18	1764.47
22	chr11.052	Y	Y	--	--	--	--	--	0.125109	0	26.3098	3.39397	0.65688	0.194239	5318.24	4639.92	0	0.095914	0	0.616333
23	chr14.091	Y	Y	--	--	--	--	--	3.47042	0	9.67552	18.3878	0.21692	0	4224.01	5200.19	7.48033	5.09943	2.7406	0.712355
24	chr14.076	Y	Y	--	--	--	--	--	0.920997	0	5.03066	29.4092	0.460538	0	5462.33	3901.14	8.79145	2.58894	1.85134	2.77271
25	chr01.0335	Y	Y	--	--	--	--	--	0.447511	0.245639	0.88887	0.758756	0	0.126325	4867.47	4162.06	0.413395	0.0311892	1.15658	0.133612
26	chr01.0071	Y	Y	--	--	--	--	--	0.762397	0.425303	4.27753	29.3374	2.6852	2.9849	4639.2	4113.47	2.87835	1.85511	2.82709	3.70141
27	chr04.0664	N	Y	--	--	--	--	--	4216.01	4034.73	50841.9	42804.6	154.512	157.335	2499.31	6010.87	12.9183	19.1412	1427.54	1774.94
28	chr14.211	Y	Y	--	--	--	--	--	2.81055	0.212123	2.87846	19.776	0	0.218177	4587.2	3445.83	0.259629	0.430938	0.484254	1.38458
29	chr05.1222	Y	N	--	XP_018903453.1	--	XP_046674995.1	--	0	0.0780349	19.1311	33.3077	0.310207	0.321048	3983.54	3976.13	0.477556	0.792657	0.35629	0.848921
30	chr04.0665	N	Y	--	--	--	--	--	3564.81	3163.45	39468.4	43279	144.169	153.996	2361.67	4395.95	5.24234	5.39105	1226.49	1748.62
31	chr04.0342	N	N	NP_001165434.1	XP_018911008.1	chr1.4280	XP_046665963.1	FBpp0086252	6074.97	6486.59	8403.96	10481.7	7271.6	7630.25	3102.75	3064.56	1718.34	1707.02	3828.66	4598.97
32	chr04.1371	Y	Y	--	--	--	--	--	0.11035	0.0832851	0	0.841942	0	0.171324	3041.05	2650.43	0.509687	0.592192	0	0
33	chr12.245	N	N	XP_001949539.1	XP_018901045.1	chr2.2935	XP_046663957.1	FBpp0077716	5191.7	4879.84	7285.36	7059.64	5729.43	5941.09	2350.55	2584.29	1903.7	1997.45	3080.23	3562.64
34	chr03.0619	Y	Y	--	--	--	--	--	6.36859	3.20441	19.7124	15.1171	15.6044	19.7752	2461.74	2309.78	21.1791	22.4592	2.92613	2.4402
35	chr03.1259	Y	Y	--	--	--	--	--	0.207264	0.104287	12.925	16.2237	31.0405	29.551	2465.77	2257.46	154.83	133.421	15.2963	16.5071
36	chr08.480	N	N	XP_003244048.1	XP_018908958.1	chr2.2418	XP_046659319.1	FBpp0082517	4351.04	4616.38	4018.02	6390.66	6627.69	6658.72	2262.19	2353.94	2503.27	2292.76	4096.41	5657.84
37	chrX.0808	Y	Y	--	--	--	--	--	0	0.123843	12.4732	2.22569	0.0410256	0.0849186	2340.82	2226.07	0	0.0419323	1.22512	0.179635
38	chr12.446	N	N	XP_008182369.1	XP_018917382.1	chr4.2490	XP_046668481.1	FBpp0089103	4853.14	4633.41	3447.23	4900.68	5842.7	6184.83	2117.78	2306.99	1404.1	1326.09	3394.48	4490.55
39	chr04.0649	N	Y	--	--	--	--	--	2436.9	1582.78	34792.4	24118.4	4.17127	4.57099	887.37	3431.33	2.21607	17.8898	672.61	820.015
40	chr06.0199	N	N	NP_001165432.1	XP_018907997.1	chr5.2459	XP_046671705.1	FBpp0073280	3383.41	3343.44	2728.38	3371.14	4133.4	3880.81	1992.49	2317.23	1306.75	1269.32	5521.53	6563.7
41	chr05.1221	Y	Y	--	--	--	--	--	0	0.0890289	6.12105	13.6001	0	0.0915699	2032.57	1945.53	0	0	0.406487	0.387409
42	chr03.0137	N	N	NP_001280333.1	XP_018895935.1	chr1.3819	XP_046668058.1	FBpp0074017	5955.31	5163.1	7162.71	6411.31	7726.08	7307.72	1720.76	2203.39	1987.33	2072.99	5675.33	5652.07
43	chr02.0180	N	N	NP_001155755.1	XP_018900808.1	chr2.1578	XP_046673861.1	FBpp0303531	2706.35	2626.65	3147.4	3486.85	3979.93	4033.39	1754.41	1901.61	1021.6	1029.27	2347.51	2635.7
44	chr06.0212	N	N	NP_001153528.1	XP_018908404.1	chr3.0458	XP_046681620.1	--	411.309	479.749	43.7796	64.127	0.39649	0.246208	1436.1	2075.04	1.2696	1.41838	14.7091	12.2393
45	chr08.481	N	N	XP_003244048.1	XP_018908958.1	chr2.2418	XP_046659319.1	FBpp0082517	3512.48	3282.31	1996.2	3481.18	4990.72	5208.01	1694.73	1725.41	1815.66	1727.36	3344.94	4754.37
46	chr01.1867	N	N	--	--	--	--	FBpp0311216	1869.26	901.388	17400.5	11257.4	361.986	1029.19	651.275	2604.8	37.2981	35	702.084	486.879
47	chrX.0878	Y	Y	--	--	--	--	--	0	0	13.9302	2.73096	0.100678	0	1731.05	1482.38	0	0	1.04071	0.110207
48	chrX.0480	Y	Y	--	--	--	--	--	0	0	0	0	0	0	1749.04	1359.74	0.0466675	0	0.522259	0.0829579
49	chr04.0666	N	N	--	--	--	XP_046674681.1	--	1409.61	1568.79	18772.8	22296.6	154.566	186.605	1041.43	1852.32	1.11072	1.20543	432.186	749.192
50	chr12.220	N	N	NP_001155787.1	XP_018915178.1	chr4.0468	XP_046684153.1	FBpp0099726	948.322	779.255	5820.52	4701.67	984.671	1012.49	999.129	1858.32	2003.68	1858.69	894.017	798.699
51	chr09.515	Y	N	XP_001949978.1	XP_018901219.1	chr1.4393	XP_046680268.1	FBpp0307770	0.16995	0.448936	0.580187	0.86445	0.892313	1.71507	1459.23	1323.69	5.65177	2.28009	0.805257	0.418616
52	chr09.506	N	N	NP_001129594.1	XP_018896138.1	chr2.0722	XP_046689134.1	FBpp0306039	2461.68	2707.8	3311.84	3767.3	3426.28	3618.62	1308.07	1311.91	744.314	726.762	1602.09	2069
53	chr03.0638	N	N	XP_001952242.1	XP_018904341.1	chrX.1816	XP_046661543.1	FBpp0085265	1917.96	1986.68	1709.03	2585.86	2281.14	2374.86	1264.96	1287.97	725.603	636.615	1573.08	2157.01
54	chr07.0661	N	N	XP_008184380.1	XP_018900653.1	chr1.4850	XP_046669452.1	FBpp0073445	1209.34	1131.19	547.352	940.556	1072.71	1121.82	1312	1228	521.639	836.824	1012.38	1323.65
55	chr12.007	N	N	XP_008186029.1	XP_018896730.1	chr1.0996	XP_046668425.1	FBpp0311987	2324.16	2487.76	2621.92	3016.23	2958.02	3269.86	1140.04	1341.6	682.606	681.978	1587.71	1889.99
56	chr06.0851	N	N	XP_003243865.1	XP_018897323.1	chr5.2007	XP_046666704.1	FBpp0081153	2971.89	3349.05	2384.05	1952.2	3670.33	3796.12	1112.84	1354.39	563.149	501.172	2525.02	2351.95
57	chr06.0852	N	N	XP_001948685.1	XP_018901532.1	chr5.2007	XP_046666704.1	FBpp0081153	3114.09	3444.25	3031.14	2359.25	3488.57	3745.24	1093.89	1361.18	563.819	492.248	2461.42	2156.26
58	chr06.0190	N	N	NP_001155658.1	XP_018910778.1	chr3.2251	--	FBpp0072959	2617.68	2666.94	2820.41	3210.3	3397.94	3524.27	1168.36	1230.97	826.2	806.517	1603.09	2001.46
59	chr05.0026	N	N	NP_001165437.1	XP_018911312.1	scaffold724.037	XP_046679671.1	FBpp0308324	2429.42	2597.58	2554.73	2955.95	3066.07	3261.89	1143.63	1245.64	742.212	748.619	1533.91	1844.35
60	chr03.1145	Y	Y	--	--	--	--	--	2.89848	0.168276	12.8382	11.7189	1.33788	0.634623	1214.19	1159.88	1.6477	1.31047	0.896366	0.366127
61	chr08.491	N	N	XP_001952514.1	XP_018904245.1	chr4.0646	XP_046682424.1	FBpp0070040	2516.78	2453.97	2559.09	2811.95	1758.03	1705.88	1068.45	1263.76	1384.12	1162.29	2773.06	2564.43
62	chr07.0007	N	N	NP_001155721.1	XP_018908210.1	chr3.2398	--	FBpp0309986	2491.63	2711.12	3198.07	3386.58	3573.45	3729.88	1109.8	1214.35	746.031	755.251	1560.22	1908.63
63	chr03.1280	N	N	NP_001119643.1	XP_018907890.1	chr1.1729	XP_046661915.1	FBpp0072084	2423.68	2655.77	2682.76	3500.76	3321.7	3515.99	1157.87	1131.4	989.866	887.301	1538.7	1933.53
64	chr14.040	Y	Y	--	--	--	--	--	0.107767	0	0.294323	5.02479	0.565828	1.33852	1267.19	997.402	0.298655	1.735	0.928408	0.442417
65	chr07.1041	N	N	NP_001156067.1	XP_018904552.1	chr1.3070	XP_046669904.1	FBpp0308991	2500.77	2637.41	2731.66	3137.61	3339.64	3484.2	1042.93	1155.95	801.754	723.44	1367.27	1729.57
66	chr08.192	N	N	XP_029341917.1	XP_018908547.1	chr3.0625	XP_046666711.1	FBpp0070278	2221.23	2478.14	2122.53	2555.94	2885.05	3139.03	1046.54	1150.16	715.276	702.218	1464.74	1681.66
67	chr12.413	N	N	NP_001119630.1	XP_018897776.1	chr1.2673	XP_046667863.1	FBpp0309280	2292.34	2463.46	2586.56	3068.02	3214.98	3295.75	1092.14	1102.76	789.636	794.511	1331.91	1692.82
68	chr02.1728	N	N	XP_008184766.1	XP_018902513.1	chr5.2419	XP_046658183.1	FBpp0078807	2375.48	2376.9	1801.8	2048.29	2292.57	2315.4	1045.96	1148.13	1022.81	922.299	1770.51	2040.37
69	chr02.1035	N	N	NP_001129414.1	XP_018904854.1	chr3.2631	XP_046671710.1	FBpp0310720	2092.69	2349.73	2791.04	3040.23	2703.28	2774.72	1062.88	1126.09	690.708	658.572	1320.65	1787.24
70	chr11.074	N	N	XP_001951042.1	XP_018904494.1	chr3.2515	--	FBpp0307759	2227.09	2310.36	2350.7	2669.52	3079.98	3233.16	1010.36	1162.35	607.74	611.784	1475.25	1787.44
71	chr06.0099	Y	N	XP_029345515.1	XP_018911134.1	chr3.1599	XP_046670293.1	FBpp0082962	49.2762	29.3801	23.9583	29.5729	28.3243	27.1861	972.398	1108.2	31.0218	30.3689	58.3924	67.3561
72	chr11.455	N	N	NP_001156291.1	XP_018910620.1	scaffold724.215	XP_046689163.1	FBpp0083371	1919.53	2135.93	2482.73	2991.38	2339.53	2313.11	1000.91	1075.34	587.664	570.897	1350.87	1585.69
73	chr11.404	N	N	NP_001119668.1	XP_018916559.1	chr2.1777	--	FBpp0078655	2226.56	2437.41	2701.09	3185.98	2988.59	2805.35	1036.84	1036.15	723.646	710.304	1318.71	1697.38
74	chr14.055	N	N	XP_001950434.1	XP_018906476.1	chr1.4886	XP_046677686.1	FBpp0311816	1674.59	1993.9	1169.51	1471.85	1529.65	1765.85	998.023	1067.06	3368.03	3594.17	2331.08	2607.41
75	chr01.1849	N	N	NP_001129593.1	XP_018917073.1	chr5.2526	XP_046687166.1	FBpp0300615	2223.83	2337.64	2510.38	2861.7	2873.85	3152.85	1007.56	1048.01	773.997	713.9	1262.32	1656.67
76	chr01.0423	N	N	NP_001119661.1	XP_018904529.1	chr1.4222	XP_046674255.1	FBpp0081528	2392.47	2545.95	2672.22	3189.85	2845.9	2967.46	993.36	1059.26	640.25	620.564	1375.94	1696.45
77	chrX.0886	N	N	NP_001177327.1	XP_018902682.1	chr3.2908	XP_046680900.1	FBpp0085720	4338.54	4599.13	1917.44	1382.46	2105.13	2230.4	829.366	1167.16	260.818	261.695	1460.45	1173.95
78	chr03.1419	N	Y	--	--	--	--	--	2065.16	1971.9	5591.63	7295	1285.89	779.421	748.697	1229.21	3238.83	1869.88	604.098	1013.81
79	chr03.1146	N	N	XP_001943349.1	XP_018902511.1	chrX.0694	XP_046661764.1	FBpp0071794	2336.35	2210.63	1644.64	2330.42	1627.33	1680.52	877.245	1099.77	548.201	577.285	2839.2	3123.48
80	chr02.0727	N	N	XP_008179625.2	XP_018916071.1	chr5.1533	XP_046688966.1	FBpp0312492	1992.79	2087.09	1759.6	2448.44	2246.04	2188	954.17	970.839	685.651	537.553	1240.91	1712.37
81	chr07.0009	N	N	XP_001949629.1	XP_018907768.1	chr1.2356	XP_046670838.1	FBpp0078354	1828.6	2167.8	1967.39	2581.65	2498.63	2646.07	885.709	1016.59	515.112	498.211	1093.25	1425.19
82	chr14.327	N	N	NP_001119679.1	XP_018902498.1	chr2.0306	XP_046679524.1	FBpp0086269	1844.56	1723.84	2571	2347.94	2802.52	2537.17	885.326	1006.94	602.334	566.92	1263.4	1312.32
83	chr01.1435	N	N	XP_001947071.2	XP_018912367.1	chr4.1967	XP_046671862.1	FBpp0085917	2005.45	1744.33	1460.79	1971.86	3062.16	2953.59	890.514	997.949	827.273	791.451	1711.77	1936.54
84	chr04.1332	N	N	NP_001155385.1	XP_018909516.1	chr1.3760	XP_046678828.1	FBpp0071808	1931.52	2125.11	1723.34	2389.22	2778.08	3009.08	903.734	983.959	564.725	558.459	1141.68	1420.98
85	chr14.092	N	N	NP_001155518.1	XP_018902712.1	chr5.2529	XP_046678159.1	FBpp0071087	1981.56	2321.08	2152.47	2575.07	2739.95	2897.43	911.166	957.88	564.481	594.431	1230.17	1619.37
86	chr06.0368	N	N	XP_008180460.1	XP_018897667.1	chr5.1830	XP_046676949.1	FBpp0311978	2326.01	2190.82	2372.19	2482.3	2167.19	2159.51	838.067	1021.36	337.633	344.475	2188.69	1964.12
87	chr05.0346	N	N	NP_001129413.1	XP_018897376.1	chr1.2844	XP_046665769.1	FBpp0312066	1924.51	1992.85	2013.42	2284.43	2546.51	2654.07	885.39	966.553	580.701	577.04	1230.89	1506.44
88	chr02.0730	N	N	NP_001155549.1	XP_018910741.1	chr5.0671	XP_046670800.1	FBpp0075759	1187.12	1054.08	354.953	451.311	1319.57	1365.86	826.663	1005.12	1948.41	2274.08	675.482	656.697
89	chr07.0957	N	N	NP_001313569.1	XP_018901640.1	chr1.5165	XP_046685451.1	FBpp0304879	1924.02	2018.2	1893.1	2440.44	2590.37	2798.78	872.459	951.564	516.069	510.6	1279.26	1630.64
90	chr14.047	N	N	NP_001119681.1	XP_018917894.1	chr1.1828	XP_046678122.1	FBpp0076207	1869.47	1955.74	1920.25	2455.67	2139.76	2264.51	892.462	931.179	497.907	479.675	1238.12	1546.1
91	chr04.0178	N	N	XP_003243482.1	XP_018903970.1	chr3.1869	XP_046658735.1	FBpp0084617	1815.58	1923.43	1829.88	2147.2	2448.01	2551.28	884.121	935.673	567.53	617.688	993.184	1334.95
92	chr07.0168	N	N	XP_008188214.1	XP_018912363.1	chr3.2367	XP_046670091.1	FBpp0079606	1915.3	1932	1807.55	2347.48	2653.49	2847.18	888.154	926.063	605.957	595.442	1086.73	1370.04
93	chr09.055	N	N	NP_001155405.1	XP_018909376.1	chr1.0871	XP_046680571.1	FBpp0073626	1980.18	2147.9	2307.81	2743.02	2706.2	2765.64	893.06	913.933	527.921	511.871	1153.72	1372.55
94	chr01.0747	N	N	NP_001156099.1	XP_018914377.1	chr2.0838	XP_046672843.1	FBpp0312112	369.691	418.53	741.113	909.723	103	93.9626	677.936	1118.63	151.35	76.4914	91.3838	98.3051
95	chr11.344	N	N	NP_001155817.1	XP_018917614.1	chr1.3938	XP_046665856.1	FBpp0309759	1913.86	1949.01	1945.55	2141.79	2357.8	2517.15	872.837	915.193	672.005	668.687	1071.81	1263.54
96	chr02.0130	N	N	NP_001155663.1	XP_018911600.1	chr3.1796	XP_046676101.1	FBpp0311779	1873.06	2062.04	2166.33	2618.57	2583.21	2755.77	889.632	879.437	531.866	516.992	1119.59	1376.99
97	chr10.458	N	N	XP_001949785.1	XP_018895813.1	chr3.3160	XP_046664601.1	FBpp0075618	1964.52	2048.79	2001.96	2415.16	2337.13	2505.41	829.189	934.676	582.951	553.061	1240.92	1502.17
98	chr01.1509	N	N	NP_001156205.1	XP_018896234.1	chr4.1623	XP_046673018.1	FBpp0072312	2050.5	2189.8	2150.72	2700.73	2637.51	2774.15	849.199	914.311	635.836	598.928	1397.75	1679.45
99	chr11.289	N	N	NP_001155698.1	XP_018910163.1	chr4.2393	XP_046665184.1	FBpp0311452	1953.4	1944.34	2252.06	2727.65	2644.63	2757.41	852.214	910.078	545.184	515.444	1141.08	1390.58
100	chr12.399	N	N	XP_008180889.1	XP_018900759.1	chr1.1805	XP_046668975.1	FBpp0072801	1893.02	2101.18	2270.57	2581.59	2717.13	2841.23	842.161	916.364	491.239	484.455	1157.71	1465.95
1 Abundance of genes in salivary glands was ranked according to the gene expression level (transcripts per million expression values)
2 S. furcifera, Sogatella furcifera; N. lugens, Nilaparvata lugens; A. pisum, Acyrthosiphon pisum; B. tabaci, Bemisia tabaci; R. pedestris, Riptortus pedestris; H. vitripennis, Homalodisca vitripennis; D. melanogaster, Drosophila melanogaster
3 SG, salivary gland; FB, fat body
