# Supplementary material for: Planthopper salivary sheath protein LsSP1 contributes to manipulation of rice plant defenses
Source: Nat Commun. 2023 Feb 10;14:737. doi: 10.1038/s41467-023-36403-5 (PMC9911632; doi:10.1038/s41467-023-36403-5)
Supplement: Supplementary file 3 — Supplementary Data 2 [file 41467_2023_36403_MOESM3_ESM.xlsx]

## Sheet: Supplementary Data 2.
Supplementary Data 2. Differentially expressed genes between rice plants infested by dsGFP-treated and dsLsSP1-treated Laodelphax striatellus 1
Gene_ID	Description	dsGFP-infested				dsLsSP1-infested				log2Fold Change	Adjusted p-value 2
		R1	R2	R3	R4	R1	R2	R3	R4
Os04g52440	Pyridoxal phosphate (PLP)-dependent transferases superfamily protein	0	0	0	1	2	7	40	16	-5.52494	0.00704458
Os07g45260	galacturonosyltransferase-like 4	0	0	0	1	0	26	18	9	-5.22378	0.0251379
Os09g13440	--	0	0	0	5	51	68	23	91	-5.32218	1.40462e-06
Os04g12690	Uridine diphosphate glycosyltransferase 74E2	0	1	0	0	4	10	10	12	-4.66786	0.0192172
Os04g48330	Integrase-type DNA-binding superfamily protein	0	0	2	5	49	20	63	38	-4.33083	1.08697e-05
Os02g45420	Integrase-type DNA-binding superfamily protein (ethylene-responsive transcription factor ERF027)	1	6	39	117	1102	355	909	1176	-4.17543	0.0174903
Os12g33150	--	0	0	0	2	13	15	12	3	-4.13121	0.0434095
Os05g33190	alpha/beta-Hydrolases superfamily protein	2	0	0	2	13	21	13	30	-4.03661	0.00296439
Os11g10590	--	1	2	0	0	7	7	29	11	-3.96405	0.0239382
Os10g26110	Pyridoxal phosphate (PLP)-dependent transferases superfamily protein	1	3	8	16	84	30	205	87	-3.59688	4.69365e-05
Os01g59680	Late embryogenesis abundant (LEA) hydroxyproline-rich glycoprotein family	0	4	1	2	29	12	16	35	-3.51003	0.00205506
Os04g04950	Copper amine oxidase family protein	0	1	2	13	51	51	62	46	-3.46235	0.000143239
Os07g05940	nine-cis-epoxycarotenoid dioxygenase 9	1	19	17	39	240	157	325	253	-3.4535	0.00089142
Os02g45380	MATE efflux family protein	4	4	5	10	43	42	110	76	-3.32299	5.62257e-07
Os12g33130	--	23	15	9	41	223	107	563	86	-3.20274	0.00229634
Os05g40070	WRKY DNA-binding protein 55 (WRKY transcription factor 55)	8	3	2	4	67	32	64	8	-3.00992	0.00209854
Os02g13660	protodermal factor 1	75	181	52	43	65	862	1799	631	-3.09851	0.0233586
Os07g03730	CAP (Cysteine-rich secretory proteins, Antigen 5, and Pathogenesis-related 1 protein) superfamily protein	39	22	14	11	309	217	115	131	-2.86462	1.06204e-08
Os01g41834	Chalcone and stilbene synthase family protein	0	0	8	9	27	57	39	28	-2.85937	0.0144493
Os04g15840	expansin 11	6	9	7	8	8	26	149	77	-2.91595	0.00572426
Os09g34160	NB-ARC domain-containing disease resistance protein (disease resistance protein Pik-2)	24	15	7	27	97	187	227	115	-2.8548	2.37956e-08
Os12g24800	nine-cis-epoxycarotenoid dioxygenase 4	1	7	4	2	14	42	25	31	-2.79872	0.00307401
Os10g38610	glutathione S-transferase TAU 18	0	3	3	3	15	30	15	11	-2.73119	0.0169208
Os11g43520	Thioredoxin superfamily protein	10	0	1	8	18	28	84	19	-2.68375	0.0418608
Os03g53350	UDP-glycosyltransferase 73B4	6	1	3	2	9	6	36	43	-2.73234	0.0425285
Os05g37060	Duplicated homeodomain-like superfamily protein	4	5	12	24	62	30	125	117	-2.65244	0.00177316
Os06g10780	Integrase-type DNA-binding superfamily protein	0	3	4	13	42	19	45	38	-2.598	0.00989368
Os05g07450	S-locus lectin protein kinase family protein	0	7	3	4	14	17	20	43	-2.58313	0.0214286
Os01g52690	protodermal factor 1	7	12	6	13	2	98	68	85	-2.55966	0.0276017
Os08g42750	calcium-dependent protein kinase 13	14.3847	43.4509	25.7879	19.6971	162.338	103.086	256.185	138.145	-2.44786	5.55374e-08
Os10g32700	SPFH/Band 7/PHB domain-containing membrane-associated protein family	9	6	7	22	46	70	101	57	-2.38817	0.000166996
Os10g35460	COBRA-like extracellular glycosyl-phosphatidyl inositol-anchored protein family	6	60	69	82	251	289	347	442	-2.3968	0.0201411
Os01g66260	--	3	6	39	15	46	97	95	140	-2.30954	0.0177471
Os05g23960	Tetratricopeptide repeat (TPR)-like superfamily protein	9	7	32	4	12	71	119	106	-2.29503	0.0455344
Os12g39310	cytochrome P450, family 81, subfamily G, polypeptide 1	17	22	32	52	149	45	375	152	-2.29208	0.00280188
Os06g13560	S-adenosyl-L-methionine-dependent methyltransferases superfamily protein	11	5	25	41	119	127	62	163	-2.25182	0.003293
Os04g33640	Glycosyl hydrolase superfamily protein	86	125	141	129	443	504	962	837	-2.28039	8.31359e-10
Os02g41954	gibberellin 2-oxidase 8	4	3	16	13	49	13	77	64	-2.21307	0.0276777
Os08g24770	Protein kinase superfamily protein	5	7	1	7	13	29	50	20	-2.2711	0.0203985
Os05g11320	metallothionein 3	90	321	71	507	1162	1648	2228	498	-2.26875	0.043907
Os02g50060	Calcium-binding EF-hand family protein	3	5	1	5	26	16	18	16	-2.1897	0.0177471
Os01g64790	Integrase-type DNA-binding superfamily protein	86	50	50	110	234	239	610	508	-2.19025	2.23738e-05
Os01g01660	NmrA-like negative transcriptional regulator family protein	93	90	37	124	745	494	170	384	-2.10986	4.42751e-05
Os02g47920	Exonuclease family protein	8	4	3	1	14	26	29	14	-2.11144	0.0436976
Os01g20980	Plant invertase/pectin methylesterase inhibitor superfamily	9	25	46	64	113	183	241	206	-2.12538	0.00129302
Os05g07010	Homeodomain-like superfamily protein	5	4	18	9	59	22	45	53	-2.01391	0.0150421
Os11g45740	myb domain protein 112	32	48	96	113	284	232	498	383	-2.01361	0.000143239
Os04g56930	Glycosyl hydrolases family 32 protein	9	18	8	12	42	51	75	59	-2.05217	8.53363e-05
Os04g47450	Arabidopsis protein of unknown function (DUF241)	8	3	13	9	27	45	33	54	-2.00424	0.00966954
Os04g12960	UDP-glucosyltransferase 74F2	3	8	4	33	43	56	90	42	-2.03602	0.041466
Os05g25430	Malectin/receptor-like protein kinase family protein	35	15	8	25	73	85	164	74	-1.99236	0.00197007
Os09g07290	GDSL-like Lipase/Acylhydrolase superfamily protein	13	3	3	7	18	26	38	40	-1.98085	0.0338223
Os09g39190	RING domain ligase2	4	12	13	16	28	26	96	61	-2.00801	0.0183412
Os09g25190	RING/U-box superfamily protein	17	6	6	13	63	36	85	12	-1.90924	0.0418608
Os02g44590	Subtilase family protein	8	8	3	12	17	37	65	25	-1.98598	0.0236726
Os08g25839	--	6	7	0	12	25	21	32	38	-2.00451	0.040059
Os01g20206	S-adenosyl-L-methionine-dependent methyltransferases superfamily protein	18	33	42	105	137	238	272	259	-1.96556	0.00229634
Os07g31070	ankyrin repeat family protein	13	24	24	35	89	96	163	91	-1.94649	2.23738e-05
Os03g06610	--	6	27	14	23	27	57	113	115	-1.98613	0.0145904
Os11g04720	response regulator 9	172	148	72	162	430	631	876	505	-1.9019	3.9388e-07
Os01g10400	metallothionein 3	1193	831	803	645	1947	4906	4562	3788	-1.88193	2.004e-06
Os02g53380	Plant protein of unknown function (DUF828)	14	17	14	26	49	54	136	65	-1.85922	0.00257777
Os04g32480	jasmonate-zim-domain protein 10	21	32	19	56	104	83	181	177	-1.87519	0.000779015
Os08g40910	--	11	45	32	59	172	62	137	244	-1.85578	0.00848307
Os09g27950	Galactosyltransferase family protein	19.7826	43.7901	33.5612	72.1297	87.9505	217	214.568	187.694	-1.84466	0.00100291
Os11g15040	S-adenosyl-L-methionine-dependent methyltransferases superfamily protein	24	27	46	120	129	191	264	319	-1.83137	0.0123922
Os03g13840	Senescence/dehydration-associated protein-related	343	525	890	947	2512	1559	3489	3567	-1.78663	0.000169097
Os08g04500	terpene synthase 21	79	88	98	96	420	350	408	303	-1.76669	2.65014e-19
Os08g29570	pleiotropic drug resistance 12	70	166	140	234	480	572	632	817	-1.81991	1.16074e-05
Os12g04500	response regulator 9	129	156	67	112	398	479	655	368	-1.79997	1.06204e-08
Os09g21120	ARM repeat superfamily protein	7	30	54	82	173	131	231	165	-1.75501	0.0214097
Os04g41350	amino acid permease 6	4	26	16	47	54	89	142	91	-1.80983	0.0280154
Os12g33120	--	2050	2959	1741	3121	6845	13997	12428	6531	-1.77756	1.20183e-07
Os11g36200	EF-TU receptor	18	7	19	35	64	85	121	47	-1.71848	0.0154939
Os07g09190	Deoxyxylulose-5-phosphate synthase	167	219	213	337	688	496	1448	1112	-1.7681	8.55973e-05
Os01g68730	--	34	10	10	36	41	85	81	148	-1.75421	0.0395347
Os01g12790	Leucine-rich repeat protein kinase family protein	7	9	13	14	41	64	32	31	-1.69775	0.00858034
Os05g47750	Protein kinase superfamily protein	7	10	12	22	50	57	53	38	-1.69504	0.003293
Os03g50960	azelaic acid induced 1	25	46	88	50	146	141	366	156	-1.67909	0.00773057
Os01g10640	--	10	5	16	9	29	25	59	38	-1.63694	0.0424547
Os01g66860	Integrin-linked protein kinase family	91	95	170	141	370	260	638	598	-1.65176	0.000587725
Os04g43440	--	34	106	128	137	179	571	385	370	-1.6652	0.00693827
Os01g73250	--	2295	5912	4087	7420	16264	21482	23732	10601	-1.62967	7.49612e-05
Os03g58290	Aldolase-type TIM barrel family protein	43	96	262	174	407	653	461	563	-1.58168	0.016992
Os03g04740	RPM1 interacting protein 13	4	9	14	10	31	23	51	29	-1.59455	0.0400799
Os01g29330	Protein of unknown function (DUF679)	7	44	27	43	85	139	108	104	-1.63747	0.00704458
Os10g42750	cellulose synthase-like D3	8	10	4	19	34	38	45	30	-1.60012	0.0231914
Os01g17396	--	25	25	18	36	97	81	126	66	-1.56994	0.000170107
Os05g30970	Calcium-dependent phospholipid-binding Copine family protein	50	80	65	94	236	178	396	210	-1.57251	4.34366e-05
Os02g17000	Subtilase family protein	12	24	22	37	73	58	64	137	-1.58986	0.013509
Os08g34580	trehalose-phosphatase/synthase 9	123	115	249	335	800	407	862	787	-1.51899	0.00415154
Os07g28850	Stabilizer of iron transporter SufD / Polynucleotidyl transferase	96	84	41	127	384	200	510	115	-1.51736	0.0153513
Os02g52930	nodulin MtN21 /EamA-like transporter family protein	68	82	48	186	395	296	456	172	-1.51443	0.00712863
Os07g34260	Chalcone and stilbene synthase family protein	263	363	338	981	2407	1084	1510	1675	-1.51437	0.00404753
Os01g16310	Glycosyl hydrolases family 31 protein	16	21	13	31	64	54	97	62	-1.53096	0.00280188
Os01g50400	mitogen-activated protein kinase kinase kinase 16	26	37	110	116	141	258	328	261	-1.50999	0.0405764
Os05g51130	cytochrome BC1 synthesis	72	136	266	210	382	567	717	661	-1.51117	0.00580359
Os06g10210	Chalcone-flavanone isomerase family protein	130	195	228	207	537	640	678	720	-1.5145	1.13562e-07
Os04g58710	AMP-dependent synthetase and ligase family protein	681	2118	1663	2679	3945	6696	7886	5359	-1.5218	0.00147057
Os04g34270	S-locus lectin protein kinase family protein	39	77	100	67	173	182	281	310	-1.50486	0.00169781
Os01g68300	--	470	584	573	575	983	2410	2748	1201	-1.48869	0.000427943
Os01g09230	--	5	11	12	14	36	37	34	33	-1.48385	0.0163572
Os01g29280	Protein of unknown function (DUF679)	19	16	17	59	58	134	77	96	-1.48009	0.0483358
Os05g43910	cytochrome P450, family 71, subfamily A, polypeptide 25	59	52	23	44	155	66	237	127	-1.46663	0.0125855
Os08g39370	tonoplast dicarboxylate transporter	167	212	175	176	462	695	684	528	-1.45449	1.29162e-09
Os01g69070	Auxin efflux carrier family protein	97	214	107	133	355	546	492	392	-1.47928	1.07176e-06
Os01g40290	--	46	48	13	89	108	144	267	115	-1.46631	0.0447266
Os01g72270	cytochrome P450, family 94, subfamily D, polypeptide 2	41	48	35	73	221	109	132	175	-1.43507	0.000426546
Os03g61490	--	37	24	65	146	197	230	266	185	-1.41543	0.0493068
Os05g50580	serine carboxypeptidase-like 50	24	22	20	23	58	83	102	44	-1.42688	0.00496032
Os04g51820	high-affinity K+ transporter 1	129	264	222	187	446	555	783	794	-1.46638	5.82805e-05
Os11g47630	C2H2-type zinc finger family protein	58	86	44	124	266	215	403	118	-1.42839	0.00828552
Os03g17570	pseudo-response regulator 7	100	185	76	123	423	364	417	350	-1.45427	7.49946e-09
Os01g50170	Eukaryotic aspartyl protease family protein	63	57	70	140	354	230	248	218	-1.38847	0.00069597
Os05g34830	NAC (No Apical Meristem) domain transcriptional regulator superfamily protein	73	158	251	281	336	494	794	800	-1.43619	0.0216353
Os07g37400	F-box family protein	21	23	20	23	64	71	89	52	-1.40785	0.00080414
Os11g11960	NB-ARC domain-containing disease resistance protein	182	205	266	432	636	968	917	919	-1.41786	0.000413069
Os10g33810	myb domain protein 15	10	12	10	15	29	47	42	31	-1.41687	0.0202651
Os06g28630	--	33	30	30	53	151	136	108	67	-1.37775	0.00147122
Os01g51632	Myosin family protein with Dil domain	13	35	26	8	81	45	87	45	-1.39934	0.0427716
Os04g59120	nodulin MtN21 /EamA-like transporter family protein	64	102	65	93	174	224	340	281	-1.43381	7.97943e-05
Os03g18030	2-oxoglutarate (2OG) and Fe(II)-dependent oxygenase superfamily protein	290	348	531	354	705	872	1445	1765	-1.41532	0.00403146
Os01g74370	Domain of unknown function (DUF966)	7	28	24	29	55	89	84	47	-1.40378	0.026079
Os11g44680	Calmodulin-binding protein	14	25	36	56	100	76	115	118	-1.39163	0.0193857
Os08g15710	Cysteine/Histidine-rich C1 domain family protein	5	22	14	30	60	41	71	48	-1.39541	0.0447266
Os10g40640	Nucleotide-diphospho-sugar transferases superfamily protein	32.2492	45.5965	100.794	124.121	142.364	302.354	258.086	234.093	-1.36982	0.0386143
Os10g05660	Pathogenesis-related thaumatin superfamily protein	111	168	122	236	414	383	759	409	-1.38559	0.000523171
Os03g12500	allene oxide synthase	112	195	175	464	476	738	803	888	-1.40008	0.0150053
Os07g43740	RING/U-box superfamily protein	30	58	31	66	192	55	95	225	-1.39662	0.0431866
Os03g27019	dentin sialophosphoprotein-related	173	313	239	291	717	811	809	746	-1.36384	4.936e-10
Os03g15080	--	34	62	69	173	180	223	350	272	-1.36797	0.0403482
Os06g03830	NAD(P)-binding Rossmann-fold superfamily protein	81	159	59	189	286	211	517	452	-1.38945	0.013509
Os04g36670	auxin-regulated gene involved in organ size	11	23	11	21	46	65	44	42	-1.34338	0.0140105
Os01g08700	gigantea protein (GI)	45	71	74	70	226	233	146	168	-1.30788	2.4525e-05
Os04g41310	Protein kinase superfamily protein	106.914	167.773	155.084	280.472	450.145	401.879	619.331	623.219	-1.32774	0.0013674
Os01g31360	--	127	230	189	207	498	480	662	579	-1.32333	5.37851e-07
Os03g47280	VQ motif-containing protein	175	200	533	658	1083	1070	1290	1161	-1.27733	0.033449
Os10g39020	Protein of unknown function (DUF604)	24	26	29	70	132	70	134	102	-1.29039	0.0295925
Os02g46940	Homeodomain-like superfamily protein	14	24	33	20	88	66	76	37	-1.26375	0.0238126
Os01g11730	GDSL-like Lipase/Acylhydrolase superfamily protein	28	66	14	73	172	125	114	120	-1.3309	0.0246864
Os02g04430	STRUBBELIG-receptor family 3	78	99	80	103	167	233	356	299	-1.32398	0.000627424
Os02g46100	RING/U-box superfamily protein	154	323	350	449	730	823	1286	896	-1.30842	0.00253236
Os03g37830	high affinity K+ transporter 5	24	61	63	73	176	181	183	106	-1.28465	0.00449626
Os02g06930	Protein kinase superfamily protein	84	114	263	265	339	621	525	637	-1.29103	0.0346767
Os11g10770	NB-ARC domain-containing disease resistance protein	37	51	82	64	125	105	255	197	-1.29058	0.0231914
Os08g04630	NAD(P)H dehydrogenase B3	80	136	133	190	498	296	377	396	-1.28066	0.000143239
Os11g05700	multidrug resistance-associated protein 14	231	238	227	328	505	871	978	618	-1.28869	0.000142716
Os05g24780	calmodulin like 42	63	228	312	295	453	512	831	805	-1.30165	0.0447266
Os04g27190	terpene synthase 21	251	239	230	381	1021	889	592	682	-1.25769	8.47771e-06
Os07g07300	--	78	116	78	182	326	299	359	326	-1.2901	0.000252258
Os04g32820	--	9	17	17	25	46	44	67	38	-1.26602	0.0352227
Os07g02460	--	172	186	160	137	414	409	536	517	-1.27299	5.37851e-07
Os12g22600	asparaginyl-tRNA synthetase 2	10	24	14	23	38	54	39	71	-1.3004	0.0447266
Os01g43844	cytochrome P450, family 72, subfamily A, polypeptide 15	199	327	340	348	673	671	1029	1073	-1.2725	0.000405211
Os03g10640	calcium ATPase 2	348	377	261	467	1121	718	1693	586	-1.23639	0.00354819
Os05g38270	Regulator of chromosome condensation (RCC1) family protein	80	83	74	81	209	167	249	273	-1.25386	6.88669e-05
Os07g02000	--	29	25	19	23	63	77	99	31	-1.22086	0.0418608
Os01g66760	BAK1-interacting receptor-like kinase 1	14	21	17	16	41	60	33	56	-1.24606	0.0305735
Os08g41670	Uncharacterized protein family (UPF0016)	32	31	30	31	92	89	100	65	-1.21393	0.000601681
Os03g28940	TIFY domain/Divergent CCT motif family protein	1067	1494	2469	2122	3592	4575	5901	5873	-1.22646	0.00481323
Os06g20900	--	36	58	48	118	113	215	176	219	-1.25685	0.0338223
Os07g35290	cysteine-rich RLK (RECEPTOR-like protein kinase) 10	37	25	20	41	78	66	114	84	-1.22027	0.0150453
Os03g14270	Lateral organ boundaries (LOB) domain family protein	12	40	19	23	68	54	68	71	-1.25449	0.0153513
Os12g37690	myb domain protein 112	69	103	97	136	211	303	336	274	-1.23307	0.000438585
Os05g37190	WIP domain protein 4	52	153	187	222	386	411	381	521	-1.23056	0.0238126
Os05g40770	Leucine-rich repeat protein kinase family protein	114	157	148	199	458	319	463	470	-1.21888	2.07653e-05
Os08g26850	Plant protein of unknown function (DUF247)	87	111	59	136	241	189	473	183	-1.22324	0.0167966
Os03g20949	aminophospholipid ATPase 1	56	117	139	126	251	379	306	274	-1.21534	0.00282766
Os10g40490	U-box domain-containing protein kinase family protein	54	52	96	97	137	182	324	182	-1.19844	0.0293476
Os05g31140	Glycosyl hydrolase superfamily protein	1294	1020	924	1924	2252	3446	4726	3731	-1.21557	0.00421695
Os04g47360	Prolyl oligopeptidase family protein	66	100	112	128	303	290	326	192	-1.18226	0.000252258
Os02g47560	P-loop containing nucleoside triphosphate hydrolases superfamily protein	77	125	197	197	247	446	522	414	-1.20153	0.0227635
Os07g47350	K+ uptake transporter 3	1079	1365	1464	2122	3999	3047	4185	5231	-1.20601	0.000444984
Os12g12560	Zinc-binding dehydrogenase family protein	17	27	33	44	74	86	54	114	-1.20108	0.0464664
Os01g50100	P-glycoprotein 11	186	162	201	430	663	487	851	629	-1.16283	0.0145904
Os09g39060	Cysteine proteinases superfamily protein	544	1532	1537	1488	3653	3393	3874	2775	-1.17091	0.00280188
Os07g14740	Late embryogenesis abundant (LEA) hydroxyproline-rich glycoprotein family	127	147	126	248	415	367	658	299	-1.16489	0.00580359
Os09g17630	Leucine-rich repeat transmembrane protein kinase	62	21	37	50	116	84	138	118	-1.13968	0.0474177
Os09g28210	basic helix-loop-helix (bHLH) DNA-binding superfamily protein	220	164	154	203	427	445	599	516	-1.16801	6.78923e-05
Os01g54670	--	192	213	178	195	321	305	941	518	-1.18685	0.0229367
Os11g12330	NB-ARC domain-containing disease resistance protein	135	119	98	189	364	320	460	305	-1.16135	0.000270836
Os01g52230	phosphate starvation-induced gene 2	207	301	286	394	368	981	1155	677	-1.18879	0.0198277
Os04g53120	NB-ARC domain-containing disease resistance protein	12	19	14	20	43	41	48	42	-1.17459	0.0226608
Os04g47720	UDP-glycosyltransferase 73B4	12	24	21	11	38	50	55	39	-1.17611	0.0496846
Os06g35060	Heavy metal transport/detoxification superfamily protein	67	71	41	131	158	162	336	173	-1.18159	0.0414683
Os11g34880	NB-ARC domain-containing disease resistance protein	36	44	49	68	97	168	170	91	-1.15982	0.0167824
Os02g55970	ENTH/ANTH/VHS superfamily protein	81.1801	125.665	122.221	188.305	326.339	277.173	320.131	455.157	-1.18045	0.0038116
Os05g08620	ROTUNDIFOLIA like 12	34	24	17	24	80	44	92	47	-1.13431	0.0472563
Os03g18120	Plant protein of unknown function (DUF828)	119.05	197.608	150.687	118.217	401.502	433.592	394.194	324.852	-1.15855	3.9388e-07
Os03g03034	2-oxoglutarate (2OG) and Fe(II)-dependent oxygenase superfamily protein	289	403	521	752	1094	619	1518	1956	-1.16855	0.0484298
Os03g03510	CBL-interacting protein kinase 9	672	883	879	838	1818	1934	2727	2147	-1.15067	2.37951e-06
Os09g25390	phospholipase D alpha 1	18	24	13	31	40	67	68	51	-1.162	0.0441142
Os03g60300	TRICHOME BIREFRINGENCE-LIKE 34	17	24	31	39	61	60	86	84	-1.14399	0.0357999
Os02g43770	Protein of unknown function (DUF630 and DUF632)	37	77	100	138	193	216	330	181	-1.1298	0.0477681
Os02g48640	--	70	88	95	185	210	300	354	276	-1.13671	0.0188946
Os05g46020	WRKY DNA-binding protein 51	219	225	437	610	933	930	1029	976	-1.10397	0.0248868
Os03g60850	Major facilitator superfamily protein	301	462	358	492	1028	688	1486	978	-1.13026	0.000627424
Os07g03860	Concanavalin A-like lectin protein kinase family protein	18	22	17	23	60	54	62	31	-1.10457	0.0316285
Os11g04830	Ankyrin repeat family protein	61	106	111	199	246	381	380	225	-1.11826	0.03019
Os06g01972	nodulin MtN21 /EamA-like transporter family protein	213	351	305	257	555	822	814	707	-1.12699	6.41067e-05
Os01g58910	nodulin MtN21 /EamA-like transporter family protein	426	1031	650	851	2467	1486	2917	739	-1.10034	0.0386143
Os11g10760	disease resistance protein (TIR-NBS-LRR class), putative	303	401	288	332	580	594	1193	1038	-1.1424	0.00392036
Os01g07590	Adenine nucleotide alpha hydrolases-like superfamily protein	117	293	238	405	635	706	799	564	-1.12104	0.00995178
Os01g66890	BTB and TAZ domain protein 3	31	42	34	24	52	114	94	76	-1.12218	0.0338223
Os06g50950	GDSL-like Lipase/Acylhydrolase superfamily protein	378	873	1375	950	2121	2252	2147	2640	-1.09891	0.0276777
Os01g07370	Kinase interacting (KIP1-like) family protein	1188	1666	1903	2159	3842	4182	5138	4532	-1.10486	0.000126317
Os07g37320	sugar transporter 1	1146	1402	1439	2336	3034	4259	4214	4632	-1.1149	0.00201848
Os03g44670	--	990	1342	1070	1679	2727	3140	3928	3173	-1.11318	2.07653e-05
Os12g26290	Peroxidase superfamily protein	993	1443	2024	1769	3401	3727	4464	4302	-1.09525	0.00169781
Os01g43480	P-loop containing nucleoside triphosphate hydrolases superfamily protein	278	507	600	700	1285.95	1141	1554	1338	-1.09843	0.00333078
Os04g36040	Major facilitator superfamily protein	132	153	118	159	294	286	546	306	-1.10342	0.00200442
Os01g42410	pleiotropic drug resistance 12	126	144	138	237	287	342	475	539	-1.12126	0.0121403
Os03g01880	lysine decarboxylase family protein	227	256	194	169	375	315	1042	421	-1.10309	0.0483024
Os11g41170	NB-ARC domain-containing disease resistance protein	40	64	64	114	160	177	176	203	-1.10486	0.0166312
Os01g06590	RING/U-box superfamily protein	455	546	677	604	1185	1289	1763	1551	-1.08961	0.000282005
Os05g10690	myb-like transcription factor family protein	85	78	57	59	145	199	208	155	-1.09121	0.0013674
Os01g49614	Protein kinase superfamily protein	44	42	57	77	156	130	134	137	-1.07155	0.00392036
Os09g14410	NB-ARC domain-containing disease resistance protein	27	25	17	27	59	69	69	45	-1.07592	0.0205586
Os07g41370	AGAMOUS-like 8	96	142	152	166	485	372	281	263	1.3333	0.000759044
Os01g14630	geranylgeranyl pyrophosphate synthase 1	109	159	77	170	393	173	340	391	1.33253	0.014894
Os11g29290	cytochrome P450, family 94, subfamily B, polypeptide 3	162	207	174	245	493	336	666	471	1.319	0.000937405
Os07g35750	cysteine-rich RLK (RECEPTOR-like protein kinase) 25	97	63	119	148	267	264	268	265	1.31719	0.0130135
Os06g08540	actin binding	42	45	41	47	112	88	126	110	1.31697	0.00158177
Os09g23620	myb domain protein 43	48	74	59	89	131	178	227	135	1.31335	0.00777452
Os11g31950	--	66	67	83	92	166	165	211	220	1.30686	0.00331223
Os05g30350	beta glucosidase 11	148	170	204	222	477	431	488	433	1.29768	2.1403e-05
Os01g72000	ARM repeat superfamily protein	103	170	229	216	369	495	468	433	1.29761	0.0080784
Os01g22900	Plant neutral invertase family protein	2590	3048	3323	2695	4695	6958	11398	5585	1.29676	0.00966954
Os07g05620	CBL-interacting protein kinase 23	305	476	406	430	846	1045	1052	1029	1.29655	3.64771e-06
Os03g51960	Thioredoxin superfamily protein	128	163	253	197	391	427	516	486	1.29639	0.00661656
Os01g05744	Protein-tyrosine phosphatase-like, PTPLA	33	62	63	60	111	135	164	125	1.29521	0.009079
Os03g08840	--	59	106	105	108	190	204	252	281	1.29418	0.00613417
Os01g40630	Putative lysine decarboxylase family protein	980	1039	1222	1207	2071	2378	3764	2685	1.29283	0.00139027
Os07g36170	GRAS family transcription factor	226	457	655	654	995	1347	1124	1414	1.29266	0.0333832
Os03g05880	FAD/NAD(P)-binding oxidoreductase family protein	63	48	88	69	134	172	188	159	1.28485	0.0188946
Os02g54820	trehalose-phosphatase/synthase 9	425	583	551	530	1212	805	1974	1094	1.28344	0.00574361
Os03g05920	FAD/NAD(P)-binding oxidoreductase family protein	90	160	142	254	432	422	328	384	1.27748	0.00989233
Os03g20440	VQ motif-containing protein	95	122	113	178	259	349	355	268	1.27693	0.00234793
Os03g03700	Seven transmembrane MLO family protein	239.291	343.297	477.938	593.792	645.589	1183.09	1118.49	1046.31	1.27141	0.0342136
Os02g51130	Nucleotide-diphospho-sugar transferases superfamily protein	91	212	162	211	373	384	472	399	1.26801	0.00280188
Os01g53710	Phosphotyrosine protein phosphatases superfamily protein	639	791	1278	1064	1317	2401	2650	2714	1.26768	0.0368903
Os09g36200	non-yellowing 1	360	761	871	1060	1219	2006	2364	1755	1.26681	0.0378314
Os05g30510	--	20	40	31	37	102	61	79	66	1.26679	0.0193857
Os10g05490	cytochrome P450, family 76, subfamily C, polypeptide 2	234	391	253	480	738	843	1246	440	1.26648	0.0254445
Os02g22160	Core-2/I-branching beta-1,6-N-acetylglucosaminyltransferase family protein	66	133	149	190	268	367	271	387	1.26504	0.0329908
Os01g52550	ABC transporter family protein	777.763	925.702	888.579	1007.74	1797.74	2010.29	2659.69	2161.43	1.26131	2.63112e-05
Os05g37170	bZIP transcription factor family protein	37	41	17	41	81	102	89	54	1.26127	0.0434095
Os03g60220	Protein of unknown function (DUF567)	30	36	20	35	55	69	78	87	1.25606	0.0365607
Os03g13870	--	262	360	274	412	667	633	871	951	1.25511	0.000988154
Os04g53990	basic helix-loop-helix (bHLH) DNA-binding superfamily protein	309	535	697	582	939	1589	1374	1159	1.25332	0.0154599
Os06g14630	SGNH hydrolase-type esterase superfamily protein	92	158	117	135	191	295	407	302	1.25125	0.0110112
Os08g24310	Leucine-rich repeat protein kinase family protein	54	98	95	133	201	287	278	137	1.24873	0.0383023
Os02g49650	TRICHOME BIREFRINGENCE-LIKE 19	59	87	81	133	212	176	255	212	1.24793	0.00995178
Os12g08130	amino acid permease 2	724	1355	1593	1889	2321	3439	4219	3226	1.24767	0.0251172
Os11g28104	cysteine-rich RLK (RECEPTOR-like protein kinase) 42	37	37	36	44	97	82	110	76	1.24497	0.00704631
Os03g57200	glutathione S-transferase TAU 19	37	90	74	53	119	138	131	213	1.24254	0.0485221
Os01g56810	cytokinin oxidase 5	207	244	269	493	602	539	979	749	1.24197	0.0360589
Os08g38210	BES1-interacting Myc-like protein 2	648	716	639	714	1261	1406	1716	2034	1.23988	0.000587725
Os04g05650	--	339	516	465	632	1345	1126	1139	997	1.23887	1.82853e-05
Os12g08090	amino acid permease 2	851	1734	2005	2193	2730	4907	4273	4052	1.23465	0.0293476
Os01g15640	NAC domain containing protein 86	499	653	824	969	1524	1831	1801	1756	1.23084	0.00282753
Os01g47050	Galactose oxidase/kelch repeat superfamily protein	140	166	84	131	478	206	324	205	1.21922	0.0205089
Os01g45470	--	5448	7142	5420	6670	9883	16628	20414	10448	1.21703	0.00481323
Os11g14380	NB-ARC domain-containing disease resistance protein	342	431	350	528	1039	920	1005	874	1.21701	5.62257e-07
Os06g14450	exocyst subunit exo70 family protein F1	92	133	211	191	276	378	481	322	1.21646	0.0486995
Os02g03410	calcium-dependent protein kinase 16	681	1003	934	1090	2132	1941	2280	2237	1.21202	1.16074e-05
Os01g71310	cytokinin oxidase/dehydrogenase 1	173	141	139	190	308	367	529	281	1.20757	0.0110112
Os03g05530	nodulin MtN21 /EamA-like transporter family protein	245	543	540	486	818	1085	1449	831	1.20536	0.0219459
Os03g45170	cationic amino acid transporter 2	456	706	682	492	1067	1181	1451	1687	1.20517	0.00469824
Os06g47780	--	46	42	26	28	71	69	106	81	1.2034	0.0493068
Os08g36320	glutamate decarboxylase	798	1584	1454	1451	2242	2391	4174	3318	1.19746	0.0174764
Os02g04170	L-aspartate oxidase	115	237	147	193	344	429	494	320	1.19746	0.00246781
Os10g02300	PLANT CADMIUM RESISTANCE 2	122	105	89	117	181	296	339	174	1.19306	0.0252787
Os05g43240	Mannose-binding lectin superfamily protein	224	342	311	308	513	607	878	707	1.19074	0.00343118
Os02g07690	VQ motif-containing protein	308	455	411	850	1018	1245	1347	1009	1.19037	0.0282883
Os07g44290	CBL-interacting protein kinase 1	125	228	177	208	299	415	551	416	1.18763	0.009079
Os11g31190	homolog of Medicago truncatula MTN3	703	830	893	773	1158	2122	2417	1589	1.18751	0.0118295
Os12g04120	Phosphoglycerate mutase family protein	36	100	62	81	146	170	165	154	1.18649	0.0166287
Os02g09250	cytochrome P450, family 71, subfamily B, polypeptide 24	137	259	270	397	536	698	626	555	1.18388	0.0276017
Os06g02940	--	52	47	57	78	102	167	156	104	1.17676	0.0476015
Os03g27080	ethylene induced calmodulin binding protein	675	861	716	816	1572	1657	1821	1865	1.17243	1.09768e-06
Os03g21380	calmodulin like 42	486	627	845	1016	1376	1506	1965	1850	1.17111	0.0217954
Os04g57540	adenosine kinase	248	251	257	333	453	598	742	657	1.16978	0.00560242
Os02g43660	Cupredoxin superfamily protein	207	270	264	352	449	892	458	641	1.15859	0.0318134
Os06g21380	Peptidase S41 family protein	222	375	399	458	591	856	1007	786	1.15597	0.0204097
Os04g12900	Uridine diphosphate glycosyltransferase 74E2	31	35	31	26	67	78	70	59	1.15552	0.0297955
Os04g44300	YELLOW STRIPE like 7	61.9029	70.3718	76.2959	83.6259	152.415	186.888	178.361	132.482	1.15382	0.00514843
Os11g10290	S-locus lectin protein kinase family protein	52	73	71	78	148	154	191	116	1.15227	0.00858034
Os06g51360	Peptidoglycan-binding LysM domain-containing protein	318	399	522	579	916	1059	1089	968	1.14914	0.00640208
Os06g47294	S-adenosyl-L-methionine-dependent methyltransferases superfamily protein	173	252	193	231	394	412	595	477	1.14536	0.00141764
Os08g05440	HOPZ-ACTIVATED RESISTANCE 1	65	86	63	126	225	145	197	185	1.1452	0.0193857
Os09g38670	thioredoxin 2	92	187	133	168	305	287	384	305	1.14315	0.00332036
Os01g54350	Protein kinase superfamily protein	259	369	360	342	593	782	870	683	1.13849	0.0012958
Os03g11650	microtubule-associated proteins 70-2	750	946	936	668	1489	1512	2275	1988	1.1383	0.00561503
Os01g50460	Nodulin MtN3 family protein	433	643	827	691	1115	1703	1800	1091	1.13806	0.0272469
Os03g60520	--	97	108	112	113	190	258	258	240	1.1375	0.00392036
Os03g02530	RHOMBOID-like 2	116	262	259	285	428	585	499	513	1.13508	0.0295925
Os06g22100	Predicted AT-hook DNA-binding family protein	46	63	32	76	133	106	120	117	1.13327	0.0238
Os01g63060	Arabidopsis Inositol phosphorylceramide synthase 1	269	398	360	400	642	588	966	933	1.13272	0.0111711
Os05g34270	BAK1-interacting receptor-like kinase 1	461	749	730	1037	1497	1834	1905	1286	1.13146	0.0121785
Os09g29940	O-fucosyltransferase family protein	120	152	189	176	273	335	391	393	1.12779	0.0174903
Os10g39140	2-oxoglutarate (2OG) and Fe(II)-dependent oxygenase superfamily protein	2331	1892	1827	3390	6801	3337	5416	5074	1.12775	0.0268014
Os11g09010	alpha/beta-Hydrolases superfamily protein	481	537	711	920	1544	1253	1551	1402	1.11811	0.0121403
Os02g45170	Serine/threonine-protein kinase WNK (With No Lysine)-related	278	421	317	368	878	550	740	828	1.11419	0.000523171
Os04g07890	--	293	445	362	325	651	1029	731	672	1.11337	0.00237808
Os12g07280	C2H2 and C2HC zinc fingers superfamily protein	40	71	66	89	173	130	143	129	1.11214	0.0215447
Os11g43990	--	72	131	76	138	214	162	321	204	1.11148	0.0457963
Os09g36320	Protein kinase superfamily protein	195	210	190	249	477	344	552	450	1.111	0.00196262
Os02g47200	alternative oxidase 1A	93	90	123	133	204	252	296	192	1.10457	0.0286354
Os05g15630	Uncharacterised protein family (UPF0497)	136	252	204	230	321	561	464	419	1.10246	0.0176764
Os01g53670	ENTH/VHS family protein	106	132	83	110	175	212	274	261	1.09708	0.014894
Os10g42410	PLATZ transcription factor family protein	1243	1699	2227	2208	3522	4275	4069	3905	1.09617	0.0114584
Os04g47300	calcium-dependent protein kinase 29	94	187	197	147	271	423	326	316	1.09599	0.0398163
Os02g06530	ARM repeat superfamily protein	48	67	53	40	99	112	121	112	1.09398	0.0206666
Os02g33030	alpha carbonic anhydrase 1	416	652	555	442	884	1193	1509	819	1.093	0.0139262
Os01g62810	Regulator of chromosome condensation (RCC1) family protein	132	164	160	206	351	254	414	390	1.08977	0.0144288
Os02g45750	Protein kinase superfamily protein	207	334	253	510	846	585	778	566	1.08954	0.0321267
Os05g25450	Malectin/receptor-like protein kinase family protein	202	263	260	382	556	594	672	533	1.08907	0.00643494
Os08g06110	Homeodomain-like superfamily protein	4325	6134	6065	5101	8501	11913	14728	10761	1.08589	0.00737625
Os10g42780	membrane protein, putative	356	651	709	883	1097	1570	1604	1244	1.0854	0.0459162
Os08g33150	myb domain protein 43	66	90	71	85	126	185	161	189	1.0831	0.0204305
Os08g28670	Polyketide cyclase/dehydrase and lipid transport superfamily protein	146	151	173	192	397	438	333	233	1.08155	0.0129983
Os06g45090	--	701	580	729	659	979	1270	2009	1369	1.07607	0.0441142
Os07g48570	cycling DOF factor 2	167	310	246	323	573	632	535	465	1.0759	0.00308307
Os01g02560	receptor serine/threonine kinase, putative	62	43	68	61	141	122	128	102	1.07508	0.046077
Os07g13260	OBF-binding protein 3	75	105	63	95	150	141	260	161	1.07485	0.043802
Os04g53190	polyamine oxidase 2	2324	2711	2574.13	2261	4080	3711.95	6507.89	6487	1.07453	0.0228909
Os06g45580	RING/U-box superfamily protein	55	107	72	98	139	198	223	139	1.07411	0.041249
Os07g49480	Kinase interacting (KIP1-like) family protein	148	219	255	204	352	342	569	475	1.07321	0.0447266
Os09g28354	heat shock factor 4	530	1055	875	1354	1902	1686	2190	2233	1.07068	0.0316285
Os05g46460	alpha/beta-Hydrolases superfamily protein	1016	1140	1299	1236	1859	2286	3098	2590	1.06774	0.0121891
Os01g33230	UDP-Glycosyltransferase superfamily protein	98	108	113	148	202	238	305	230	1.06198	0.0218733
Os03g49830	Protein of unknown function (DUF3049)	648	1180	914	1435	1633	2667	2556	1863	1.0617	0.0343763
Os08g15050	CONSTANS-like 5	306	572	540	619	979	1164	1190	915	1.06034	0.0117272
Os03g48270	calcium-dependent protein kinase 30	208	272	205	301	411	491	588	565	1.05948	0.00683005
Os01g51890	DNAse I-like superfamily protein	421	604	573	524	886	1157	1218	1159	1.05862	0.00308754
Os01g49820	lipid phosphate phosphatase 2	95	118	130	120	228	240	281	215	1.05802	0.00532086
Os05g24010	Leucine-rich repeat protein kinase family protein	252	392	338	300	611	543	839	674	1.05682	0.00532086
Os06g29844	MATE efflux family protein	59	92	76	97	144	163	174	193	1.05675	0.0216353
Os04g56110	S-domain-2 5	431	418	405	723	786	953	1182	1191	1.05653	0.04535
Os07g32570	APS reductase 3	501	599	567	571	1142	1020	1386	1095	1.05285	9.36788e-05
Os01g54560	trehalose-phosphatase/synthase 7	1235	1522	1460	1615	3054	2533	3532	2968	1.05139	0.000166996
Os11g39370	leucine-rich repeat transmembrane protein kinase family protein	592	612	548	798	1236	1223	1715	1106	1.05004	0.00419153
Os11g05070	cation exchanger 11	46	81	62	87	152	145	167	106	1.04629	0.0289048
Os04g58570	Calcium-dependent lipid-binding (CaLB domain) family protein	103	134	76	183	301	250	263	210	1.0458	0.030327
Os05g24684	REF4-related 1	353	366	305	413	634	629	875	827	1.04497	0.00611472
Os12g06220	NDR1/HIN1-like 3	416	518	632	774	1015	1442	1360	1006	1.04342	0.0322908
Os04g02910	Polyketide cyclase/dehydrase and lipid transport superfamily protein	3026	3660	5381	4817	6634	9046	9878	9203	1.04181	0.0468205
Os08g01610	golgi nucleotide sugar transporter 1	121	112	119	161	262	284	266	239	1.03473	0.00663607
Os03g41438	Serine protease inhibitor (SERPIN) family protein	85	170	127	109	222	281	249	253	1.0334	0.015945
Os04g46880	phosphate starvation-induced gene 3	660	713	607	868	1105	1606	1893	1222	1.03256	0.0154939
Os02g30320	chaperone protein dnaJ-related	1055	1241	1209	1410	2695	2580	2548	2228	1.03208	2.004e-06
Os06g36270	Protein kinase family protein with leucine-rich repeat domain	436	547	445	763	1276	1102	1190	904	1.02933	0.00394241
Os01g14410	Chlorophyll A-B binding family protein	2590	3707	3411	5241	7178	6427	9575	7314	1.02848	0.0213173
Os08g44340	Pyridine nucleotide-disulphide oxidoreductase family protein	417	660	460	856	1313	1103	1284	1181	1.02836	0.0102077
Os04g41560	B-box zinc finger family protein	1262	1598	1662	2154	3140	3304	3529	3643	1.02825	0.00574361
Os09g32100	Protein of unknown function, DUF599	142	130	127	147	307	278	364	164	1.02748	0.0428983
Os03g16860	heat shock protein 70	3474	5851	5680	7657	10834	11098	11479	12606	1.02189	0.021538
Os03g56250	Leucine-rich repeat protein kinase family protein	442	635	820	937	1393	1336	1504	1519	1.02122	0.0427643
Os02g04010	Cyclin family protein	366	438	467	456	616	880	995	1005	1.01744	0.0281518
Os02g42880	Remorin family protein	60	85	90	109	148	179	197	172	1.01668	0.0454506
Os07g08160	Chlorophyll A-B binding family protein	1390	2448	2471	2531	3671	4414	5843	3910	1.01284	0.0329908
Os04g49510	Calcium-dependent protein kinase family protein	1300.57	1879.81	2168.48	2333.3	3650.83	3670.62	4052.71	4105.22	1.01076	0.0150307
Os02g35190	chloride channel C	262	355	279	355	596	797	672	455	1.01034	0.00549655
Os05g30454	thiamin pyrophosphokinase1	71	113	119	136	227	183	253	220	1.00819	0.0404939
Os10g41930	Haloacid dehalogenase-like hydrolase (HAD) superfamily protein	268	440	407	546	671	920	940	807	1.00693	0.0316744
Os08g37500	Myosin heavy chain-related protein	43	55	37	44	100	84.9691	79	94.9139	1.00355	0.0386143
Os09g38410	phosphate transporter 4;5	170	247	184	193	289	372	536	393	1.00182	0.0321267
Os04g56180	Peroxidase superfamily protein	664	699	513	622	444	286	169	337	-1.01509	7.87387e-05
Os03g59030	UDP-Glycosyltransferase superfamily protein	105	121	86	82	50	45	46	48	-1.05981	8.09306e-06
Os01g12570	Phosphoenolpyruvate carboxylase family protein	124	188	73	64	35	73	30	71	-1.10321	0.0465364
Os09g02250	Leucine-rich repeat protein kinase family protein	663	838	362	585	584	168	125	262	-1.10384	0.0150307
Os03g11950	Sec14p-like phosphatidylinositol transfer family protein	334	335	227	299	210	112	42	191	-1.10645	0.0186002
Os02g36220	Terpenoid cyclases/Protein prenyltransferases superfamily protein	47	47	48	20	21	17	21	15	-1.1304	0.0193857
Os09g31430	beta glucosidase 17	4262	4156	2602	1583	1641	783	1534	1760	-1.14018	0.00280188
Os01g52240	photosystem II light harvesting complex gene B1B2	5455.12	6514.52	5341.91	3454.46	4236.73	1588.77	1032.74	2352.06	-1.1729	0.00229634
Os09g37060	Protein phosphatase 2A regulatory B subunit family protein	218	262	102	279	194	56	68	62	-1.18001	0.00929326
Os02g03200	D-arabinono-1,4-lactone oxidase family protein	112	147	116	49	46	47	75	18	-1.18876	0.0202876
Os04g01710	Cysteine proteinases superfamily protein	478	693	808	535	524	162	138	261	-1.21229	0.00231633
Os12g40770	ankyrin repeat family protein	44	78	37	45	39	12	15	22	-1.21299	0.0124166
Os01g10580	light-regulated zinc finger protein 1	31	49	33	44	27	13	12	15	-1.22853	0.00429279
Os03g47730	BEL1-like homeodomain 6	237	225	189	159	127	56	47	103	-1.2824	0.000203585
Os04g43200	seed gene 1	53	59	96	41	33	9	27	33	-1.28758	0.0206666
Os01g08140	Phototropic-responsive NPH3 family protein	821	667	271	558	375	185	90	296	-1.29235	0.00698623
Os01g65690	catalytic LigB subunit of aromatic ring-opening dioxygenase family	378	360	462	175	132	118	152	152	-1.31147	8.55973e-05
Os02g03120	glycosyl hydrolase 9B13	77	142	124	163	100	30	16	49	-1.37566	0.010377
Os07g44250	Disease resistance-responsive (dirigent-like protein) family protein	708	1259	814	446	432	157	302	246	-1.50496	7.37659e-06
Os03g19700	Plant protein of unknown function (DUF247)	39	23	8	25	10	8	4	10	-1.56986	0.0458165
Os08g14190	P-loop containing nucleoside triphosphate hydrolases superfamily protein	185	55	39	54	30	30	11	41	-1.57202	0.0298072
Os06g46740	early nodulin-like protein 9	49	23	15	24	15	12	6	4	-1.58496	0.02678
Os02g38290	cytochrome P450, family 86, subfamily C, polypeptide 1	331	510	342	143	110	63	146	115	-1.61131	6.60075e-05
Os12g17160	P-loop containing nucleoside triphosphate hydrolases superfamily protein	76	54	38	27	14	11	17	20	-1.65313	0.00196961
Os10g36580	response to low sulfur 2	44	22	58	28	16	9	17	5	-1.69334	0.00680736
Os10g26460	basic helix-loop-helix (bHLH) DNA-binding superfamily protein	55	62	24	23	18	10	3	19	-1.7137	0.0185175
Os02g12690	allene oxide synthase	10	25	29	15	8	10	2	4	-1.71882	0.0385691
Os04g48510	growth-regulating factor 2	54	52	38	37	10	14	23	6	-1.77193	0.000364483
Os07g05460	P-loop containing nucleoside triphosphate hydrolases superfamily protein	49	56	45	29	25	7	4	16	-1.78338	0.00356477
Os08g06190	FAD-binding Berberine family protein	28	27	26	14	8	1	10	7	-1.86942	0.0124119
Os03g14642	Bifunctional inhibitor/lipid-transfer protein/seed storage 2S albumin superfamily protein	1719	1051	1268	255	164	306	175	394	-2.04679	0.0193857
Os10g01930	HXXXD-type acyl-transferase family protein	9	26	19	11	6	2	0	7	-2.11548	0.0493068
Os08g04540	Pyridoxal phosphate (PLP)-dependent transferases superfamily protein	10	19	4	28	3	0	5	1	-2.76081	0.0269992
Os03g59100	ACD1-like	55	116	131	41	24	9	4	8	-2.93021	6.13673e-07
Os08g14180	P-loop containing nucleoside triphosphate hydrolases superfamily protein	55	15	11	4	2	4	3	2	-2.94996	0.0118295
Os12g29040	Bifunctional inhibitor/lipid-transfer protein/seed storage 2S albumin superfamily protein	17	26	30	3	1	0	2	0	-4.66297	0.00169781
Os02g04945	phosphatidate cytidylyltransferase family protein	28	4	9	2	1	0	0	0	-5.42626	0.00966954
1 Rice varieties cv. ASD7 was used
2 Statistical significance is determined by the Wald test corrected for multiple testing using the Benjamini and Hochberg method using DESeq2
