# Supplementary material for: Planthopper salivary sheath protein LsSP1 contributes to manipulation of rice plant defenses
Source: Nat Commun. 2023 Feb 10;14:737. doi: 10.1038/s41467-023-36403-5 (PMC9911632; doi:10.1038/s41467-023-36403-5)
Supplement: Supplementary file 4 — Supplementary Data 3 [file 41467_2023_36403_MOESM4_ESM.xlsx]

## Sheet: Supplementary Data 3.
Supplementary Data 3. Differentially expressed genes in wild type Nipponbare plants after infestation by dsLsSP1-treated Laodelphax striatellus
Gene_ID	Description	untreated			dsLsSP1-infested			log2Fold Change	Adjusted p-value 1
		R1	R2	R3	R1	R2	R3
Os01g72370	basic helix-loop-helix (bHLH) DNA-binding superfamily protein	0.237	0.28	0.649	1118.18	1486.22	1511.43	11.7953	1.31109e-20
Os12g14440	Mannose-binding lectin superfamily protein	0	0.114	0	776.848	74.552	856.892	11.2213	1.38908e-08
Os07g15460	natural resistance-associated macrophage protein 1	0.172	0.427	0.391	282.534	367.082	347.886	10.7357	3.48673e-17
Os03g19420	nicotianamine synthase 3	0	0	0	311.84	292.107	228.099	10.5608	1.31052e-16
Os12g18410	--	0.089	0	0	137.776	385.065	379.435	10.5324	1.67777e-15
Os11g15624	--	0.684	0	0.416	500.724	565.544	579.124	10.4952	1.50565e-16
Os01g03310	--	0.076	0	0.208	243.369	290.015	418.669	10.4491	5.6207e-15
Os04g23550	basic helix-loop-helix (bHLH) DNA-binding superfamily protein	0.095	0.411	0.346	308.284	105.03	125.264	9.66159	1.73151e-12
Os01g45914	--	41.182	6.988	17.166	12084.9	14143.5	16361.9	9.25719	9.3101e-136
Os03g08310	--	0.491	0.58	0.373	413.307	116.343	176.002	9.10113	3.84511e-11
Os03g19427	nicotianamine synthase 4	0.663	0.452	0.604	434.993	385.441	327.768	9.08499	2.48874e-16
Os06g03670	dehydration response element B1A	0	0	0	146.299	81.567	101.504	9.02429	1.11297e-11
Os02g45450	C-repeat-binding factor 4	0.458	0.361	0.06	137.088	60.069	115.904	8.90226	5.62274e-11
Os06g19095	--	0	0.197	0	46.476	140.703	89.792	8.88593	4.61474e-11
Os10g11889	--	4.464	1.561	1.582	1217.2	1230.7	1430.87	8.83336	1.30635e-57
Os01g03320	--	0	0	0	41.444	59.406	196.34	8.73592	5.94114e-07
Os04g48930	ferric reduction oxidase 1	0.09	0.403	0.192	62.034	80.922	67.068	8.54168	7.66946e-11
Os08g36920	redox responsive transcription factor 1	0.156	0.082	0.047	123.759	44.016	53.79	8.33453	5.17547e-09
Os01g64310	NAC domain containing protein 90	0.057	0.045	0.366	88.527	26.25	76.58	8.14801	1.26449e-08
Os01g41420	Transmembrane amino acid transporter family protein	0.163	0.165	0.042	124.419	21.236	36.552	8.06925	5.94711e-08
Os03g58320	Aldolase-type TIM barrel family protein	0	0	0	42.132	19.644	102.467	8.01025	2.88781e-08
Os01g06882	--	0.347	0.341	0.237	45.882	31.503	77.179	7.86717	2.25031e-08
Os02g45420	Integrase-type DNA-binding superfamily protein	0.225	0.354	0.82	112.421	77.172	93.166	7.79698	8.32168e-09
Os09g36680	ribonuclease 3	0.058	0.138	2.663	304.699	314.078	185.471	7.77677	3.66828e-15
Os02g52670	Integrase-type DNA-binding superfamily protein	0.121	0.191	0.497	86.595	34.09	20.475	7.73394	1.14151e-07
Os03g14642	Bifunctional inhibitor/lipid-transfer protein/seed storage 2S albumin superfamily protein	0.198	0	0.361	60.846	36.176	33.823	7.71854	1.78272e-08
Os04g27670	terpene synthase 21	0	0.094	0.036	9.554	3.603	74.394	7.42689	0.000403113
Os10g25230	jasmonate-zim-domain protein 11	0.706	0.486	0.08	127.756	41.518	33.313	7.34306	3.0867e-07
Os08g28710	CRINKLY4 related 3	0.03	0.214	0.22	49.489	25.485	22.264	7.27581	2.2639e-07
Os09g29690	Barwin-related endoglucanase	0.11	0.086	0.5	69.134	5.213	15.077	7.0478	1.71463e-05
Os11g04020	zinc induced facilitator-like 1	0	0	0	48.261	17.332	14.923	7.0199	1.50312e-06
Os12g36210	Serine protease inhibitor, potato inhibitor I-type family protein	0.568	0	1.036	53.707	15.134	236.234	6.96647	4.58711e-05
Os08g07100	Terpenoid cyclases/Protein prenyltransferases superfamily protein	0.032	0	0	15.598	5.051	42.169	6.8885	7.78878e-06
Os11g26790	Dehydrin family protein	0.939	0.269	0	40.247	42.34	25.704	6.86475	7.20283e-07
Os11g02520	WRKY DNA-binding protein 46	0	0.041	0.048	16.37	5.624	35.382	6.65932	1.16378e-05
Os05g28210	Stress induced protein	0	0	0.141	12.465	21.984	9.105	6.63804	8.25229e-06
Os10g40480	Bifunctional inhibitor/lipid-transfer protein/seed storage 2S albumin superfamily protein	1.077	0.508	0.196	90.499	39.19	64.497	6.56733	3.43632e-08
Os03g47280	VQ motif-containing protein	1.024	1.128	0.56	176.061	48.087	100.834	6.53706	2.66514e-10
Os09g21180	homeobox 1	0.309	0.382	0.322	6.955	28.339	10.831	6.53671	1.54675e-05
Os03g08520	Protein of unknown function (DUF581)	0.09	1.205	0.985	112.175	58.184	43.522	6.50664	1.25583e-07
Os11g02540	WRKY DNA-binding protein 70	0	0.105	0.081	17.949	6.337	35.071	6.45365	4.85771e-05
Os01g06876	receptor like protein 26	0.595	0.104	0.602	56.254	50.997	98.798	6.43199	1.57692e-07
Os08g04500	terpene synthase 21	0.307	0	0	15.741	18.158	17.552	6.40663	8.22436e-06
Os03g12510	hemoglobin 1	0	0	0	23.796	5.391	5.59	6.3878	6.89802e-05
Os11g10590	--	0	0	0	9.299	5.128	35.107	6.26937	0.000118831
Os04g42095	Adenosylmethionine decarboxylase family protein	1.416	4.206	0	126.125	119.249	164.805	6.24814	2.63504e-17
Os01g58100	--	0.358	0.402	0.396	18.273	5.011	25.205	6.16326	0.000118164
Os09g17152	--	0.126	0.347	0.344	31.477	6.781	7.168	6.15963	0.000124387
Os01g56240	SAUR-like auxin-responsive protein family	0	0	0	29.074	5.194	10.682	6.10582	0.000161172
Os12g36850	--	0.65	1.316	0.339	110.586	20.731	51.985	6.09299	0.000947026
Os01g53090	pathogenesis-related family protein	0.223	0.351	0.609	13.871	37.72	12.244	5.9993	5.17336e-05
Os02g02930	terpene synthase 14	0.198	0.819	0.339	15.074	9.059	54.853	5.9885	0.000134815
Os05g08830	--	0	0	0	28.016	13.817	1.448	5.98565	0.00085185
Os08g37660	early nodulin-like protein 17	2.561	3.627	1.867	406.69	105.464	92.571	5.93234	3.14809e-16
Os01g03360	--	0.809	0.682	3.79	154.935	110.601	86.913	5.92466	1.87799e-17
Os01g72360	--	9.691	0	0	193.33	181.791	299.082	5.91016	6.26637e-05
Os07g34280	alpha/beta-Hydrolases superfamily protein	0.064	0	0.087	14.819	7.51	13.937	5.89912	0.000102949
Os04g31290	FER-like regulator of iron uptake	0.084	0.066	0	12.16	14.428	9.438	5.89803	8.22916e-05
Os03g32230	salt tolerance zinc finger	0.267	0.787	0.425	51.983	10.553	12.004	5.88528	0.000182525
Os12g43450	osmotin 34	0.185	0.824	1.067	57.715	28.435	39.315	5.88067	1.2689e-06
Os01g13690	D-aminoacid aminotransferase-like PLP-dependent enzymes superfamily protein	6.456	3.775	4.491	286.307	516.005	135.62	5.87642	2.38689e-23
Os02g41670	PHE ammonia lyase 1	0.412	0.584	0.301	50.258	16.362	9.478	5.86758	0.000189438
Os12g38170	Pathogenesis-related thaumatin superfamily protein	3.086	0.743	2.123	72.858	107.395	225.056	5.85725	8.62547e-14
Os06g12455	--	0	0	0	19.202	3.927	16.634	5.83283	0.000578569
Os12g05440	cytochrome P450, family 94, subfamily C, polypeptide 1	0.087	0.045	0.026	18.557	9.377	10.101	5.83116	0.000213791
Os01g17396	--	0.615	1.042	0.086	35.519	55.766	40.228	5.81407	2.22926e-06
Os03g61160	--	0	0.107	0	6.828	7.165	19.133	5.80212	0.000225033
Os03g56930	hydroxyproline-rich glycoprotein family protein	0.435	0.196	0.396	7.378	25.349	4.995	5.79347	0.000558489
Os03g08320	jasmonate-zim-domain protein 1	2.605	3.102	2.822	284.866	100.386	192.258	5.79236	7.61047e-19
Os01g21250	senescence-associated gene 21	1.104	0.62	2.154	106.532	50.851	92.037	5.78766	3.69319e-11
Os03g53020	basic helix-loop-helix (bHLH) DNA-binding superfamily protein	1.968	1.587	1.524	255.977	56.706	75.027	5.77541	9.92324e-12
Os02g11070	3-ketoacyl-CoA synthase 11	1.388	2.296	1.058	151.368	49.816	48.008	5.77147	7.93197e-10
Os09g04370	--	0	0	0	8.137	14.795	8.507	5.72767	0.000201173
Os05g50610	WRKY DNA-binding protein 28	0.235	0.485	0.16	10.393	7.051	14.856	5.69358	0.000257868
Os04g43200	seed gene 1	0.303	0.429	0.221	9.431	11.728	8.252	5.69227	0.000195392
Os03g18250	--	0	0	0	5.955	13.437	12.862	5.69224	0.000269197
Os02g51970	Phosphate-responsive 1 family protein	0.143	0.112	0	14.928	10.383	3.588	5.69118	0.000338748
Os08g06110	Homeodomain-like superfamily protein	15.575	15.22	7.879	686.94	883.514	739.409	5.68963	3.85549e-58
Os07g46920	NAD(P)-binding Rossmann-fold superfamily protein	1.876	1.554	1.979	107.951	35.351	193.645	5.67171	6.50367e-12
Os12g27220	HXXXD-type acyl-transferase family protein	0	0	0	17.08	1.452	16.823	5.61692	0.00304419
Os09g17146	--	0.386	0.38	0.66	37.014	9.281	13.508	5.59342	0.00031898
Os01g65110	Major facilitator superfamily protein	0.242	0.359	0.196	9.653	9.82	7.077	5.57669	0.000312954
Os04g05650	--	0.76	1.255	0.623	83.836	17.235	56.487	5.5574	2.941e-07
Os04g22080	germin-like protein 1	0.303	1.132	0.069	34.848	4.85	8.971	5.55441	0.000545138
Os03g60580	actin depolymerizing factor 4	0	0.308	0.892	25.004	14.9	10.154	5.53234	0.000195372
Os10g36360	--	0.212	0.835	0.87	51.855	25.67	26.873	5.51378	1.20001e-05
Os01g50910	Late embryogenesis abundant protein (LEA) family protein	0	0.215	0.062	9.024	8.665	6.821	5.49468	0.000427086
Os01g50100	P-glycoprotein 11	0.125	1.111	0.319	27.79	8.606	12.746	5.48987	0.000287189
Os05g31670	AWPM-19-like family protein	1.186	0.133	0.077	7.261	29.947	12.323	5.48832	0.00038156
Os12g13340	--	15.864	19.509	14.127	722.9	878.352	702.102	5.46476	7.35565e-95
Os01g64360	Duplicated homeodomain-like superfamily protein	2.207	0.935	1.315	113.958	45.87	54.134	5.45926	8.99088e-09
Os11g05390	Major facilitator superfamily protein	0	0	0	9.054	5.726	7.895	5.45308	0.000541142
Os03g04080	transcription activator-related	0	0	0	5.137	6.519	19.796	5.4524	0.00314199
Os06g19110	Ankyrin repeat family protein	0	0.027	0.016	4.494	12.368	8.556	5.45152	0.000722228
Os11g05380	cytochrome P450, family 94, subfamily C, polypeptide 1	0.678	0.378	0.36	30.275	10.372	16.067	5.44367	0.000443186
Os05g46480	Late embryogenesis abundant protein (LEA) family protein	0	0	0	5.214	8.261	5.687	5.40968	0.000852793
Os05g12630	BURP domain-containing protein	1.947	0.191	4.066	100.906	139.979	21.458	5.40681	4.67145e-10
Os03g50960	azelaic acid induced 1	1.071	1.123	0.325	36.965	20.265	40.176	5.39525	1.98141e-05
Os12g24020	sulfurtransferase 18	3.915	3.003	12.484	208.905	258.172	430.345	5.39459	2.61298e-27
Os03g45960	osmotin 34	0.063	1.592	0.173	55.973	10.199	17.238	5.38413	8.12652e-05
Os03g46454	zinc transporter 10 precursor	0	0	0	8.279	4.637	6.195	5.36398	0.00094814
Os03g52370	--	0.142	1.344	1.038	21.709	5.044	29.834	5.33843	0.000141763
Os01g15900	cycling DOF factor 1	1.548	1.176	1.386	46.186	65.408	67.914	5.33693	5.32224e-10
Os02g57350	Heavy metal transport/detoxification superfamily protein	0.365	0.172	0.599	22.284	6.224	18.954	5.32913	0.000565184
Os02g40530	myb domain protein 79	0.458	0.921	0.371	24.503	8.365	19.522	5.32712	0.000760537
Os07g46320	Uncharacterised protein family (UPF0114)	0.166	0.523	0.202	19.788	23.989	9.588	5.3231	0.000742239
Os01g42860	Serine protease inhibitor, potato inhibitor I-type family protein	0.607	2.549	1.107	34.208	12.208	52.31	5.31652	7.41097e-05
Os10g25290	jasmonate-zim-domain protein 1	4.552	8.311	6.651	450.041	205.364	250.509	5.30846	6.77373e-28
Os03g20680	late embryogenesis abundant protein, putative / LEA protein, putative	1.068	0.403	0.506	18.488	44.539	22.861	5.30201	3.14134e-05
Os04g48290	MATE efflux family protein	0.945	0.351	0.717	58.047	10.087	27.893	5.28822	0.000153594
Os12g27254	HXXXD-type acyl-transferase family protein	0	0	0	14.48	1.043	12.641	5.26482	0.00851652
Os11g02530	WRKY DNA-binding protein 70	0	0.145	0	12.505	3.569	7.483	5.26447	0.00169441
Os03g13140	hemoglobin 1	0	0	0	23.641	1.004	0.723	5.26029	0.0141012
Os02g50374	--	0.534	1.4	3.081	118.225	33.535	58.473	5.26015	7.11405e-10
Os05g05100	--	0.36	0	0.985	16.332	6.382	20.341	5.25514	0.000641164
Os12g43380	osmotin 34	0.166	7.689	10.79	402.953	81.476	325.351	5.24354	4.73131e-06
Os08g07080	Terpenoid cyclases/Protein prenyltransferases superfamily protein	1.29	2.56	0.774	92.488	14.8	118.381	5.21903	1.37002e-07
Os05g46830	--	1.233	1.685	0.118	55.207	16.047	61.006	5.21394	3.05343e-06
Os05g44300	Protein of unknown function (DUF506)	1.491	0.794	2.234	49.81	49.937	60.057	5.19328	1.19008e-09
Os02g46030	Homeodomain-like superfamily protein	2.492	0.85	1.724	51.843	84.571	59.006	5.17457	2.38941e-11
Os09g35010	dehydration response element B1A	2.49	2.594	1.349	168.354	23.784	79.526	5.16746	5.94711e-08
Os01g15340	--	0	0.105	0.489	3.649	7.179	8.188	5.16375	0.00174388
Os02g54050	Integrase-type DNA-binding superfamily protein	0	0	0	11.056	4.401	8.626	5.16129	0.00273459
Os09g30490	Calcium-binding EF-hand family protein	1.71	1.85	1.947	124.897	49.619	69.899	5.15798	1.75285e-11
Os11g24070	lipid transfer protein 12	6.396	7.597	5.141	241.307	113.506	123.974	5.13335	1.04709e-18
Os10g35070	alpha-galactosidase 1	2.011	0.791	1.538	71.599	64.883	64.951	5.12065	7.71087e-11
Os11g22449	--	0.519	0	0.236	13.481	9.002	25.353	5.11824	0.00168725
Os07g03580	CAP (Cysteine-rich secretory proteins, Antigen 5, and Pathogenesis-related 1 protein) superfamily protein	0	0.067	0	11.166	2.633	0.693	5.10941	0.00673728
Os02g36530	--	0.332	0.392	0.302	13.676	3.377	5.739	5.10572	0.00440452
Os01g60600	WRKY DNA-binding protein 46	0.616	0.905	0.824	64.286	19.112	45.23	5.10254	6.53619e-06
Os01g63190	laccase 7	8.465	5.415	5.309	204.832	384.223	153.381	5.09342	8.23573e-20
Os07g34070	nodulin MtN21 /EamA-like transporter family protein	0.61	0.8	0.445	19.647	12.05	45.972	5.09136	0.000156945
Os06g05420	--	0.636	0.901	0.116	25.999	21.283	20.184	5.05769	5.13971e-05
Os03g51530	--	0.504	0.099	1.264	22.034	30.796	20.011	5.05552	6.05671e-05
Os01g31010	--	0	0	0	6.753	5.268	8.125	5.05153	0.00243708
Os11g47600	chitinase A	0	0.153	0.178	14.028	2.095	2.679	5.05034	0.00623868
Os11g47500	chitinase A	0.241	0.304	0.22	12.059	3.822	2.751	5.05	0.00402652
Os01g74370	Domain of unknown function (DUF966)	0.086	0.372	0.235	11.512	3.79	4.24	5.04976	0.00368191
Os05g10310	HAD superfamily, subfamily IIIB acid phosphatase	6.386	3.975	5.946	230.002	195.637	172.589	5.04944	8.98387e-28
Os10g35460	COBRA-like extracellular glycosyl-phosphatidyl inositol-anchored protein family	0.902	1.447	1.77	66.834	37.216	43.661	5.03213	1.79872e-08
Os11g02290	--	0.289	0.455	0.659	24.808	3.599	10.451	5.02972	0.00226222
Os01g71670	Glycosyl hydrolase superfamily protein	2.112	1.593	5.012	164.948	95.523	68.53	5.01704	1.03271e-14
Os02g52210	RING/U-box superfamily protein	3.726	5.731	3.7	249.051	115.967	177.775	5.01231	4.8002e-18
Os03g12700	Erythronate-4-phosphate dehydrogenase family protein	0.688	0	0.09	8.264	18.375	13.549	4.99837	0.00142608
Os03g14654	Bifunctional inhibitor/lipid-transfer protein/seed storage 2S albumin superfamily protein	59.629	30.935	49.595	1466.85	2036.08	1500.43	4.99836	8.89742e-75
Os07g48010	Peroxidase superfamily protein	1.216	1.251	1.065	51.02	24.986	23.589	4.99744	1.45583e-06
Os04g21350	--	0	0	0.339	8.175	4.205	6.179	4.99286	0.00309088
Os12g43440	osmotin 34	0.805	0.38	0.587	31.332	16.816	16.713	4.99202	8.94701e-05
Os01g51690	WRKY DNA-binding protein 51	0.06	0	0	14.254	2.987	4.215	4.98955	0.00674316
Os12g07310	--	1.469	1.101	1.02	77.654	8.646	23.551	4.98492	3.83396e-05
Os01g60640	WRKY DNA-binding protein 46	4.296	3.749	3.485	243.737	59.33	109.405	4.98301	6.08129e-13
Os02g08270	Class I glutamine amidotransferase-like superfamily protein	0.542	0.426	0.583	38.001	14.74	20.394	4.95662	0.000189513
Os03g63620	tetraspanin3	0.052	0.081	0	6.629	1.282	10.49	4.93388	0.00790177
Os08g27170	Calmodulin binding protein-like	0.255	0.38	0.362	7.322	2.717	8.864	4.93195	0.00482805
Os12g18560	cell wall / vacuolar inhibitor of fructosidase 2	0.129	0.051	0	11.189	2.522	3.796	4.93011	0.00555035
Os01g22560	glycerol-3-phosphate acyltransferase 3	0.111	0.481	0.456	4.215	10.265	4.467	4.92871	0.00467237
Os07g05830	jasmonate-zim-domain protein 4	0.159	0.312	0	9.879	5.804	4.845	4.92753	0.00577389
Os02g43410	YELLOW STRIPE like 3	0	0	0	16.254	3.406	1.495	4.92636	0.0148378
Os09g29710	Barwin-related endoglucanase	0.549	3.196	3.601	238.079	9.682	54.277	4.9172	0.000567046
Os09g28210	basic helix-loop-helix (bHLH) DNA-binding superfamily protein	3.917	2.641	2.152	89.457	142.581	37.181	4.90869	7.16209e-13
Os08g06210	--	0.616	0.485	1.236	29.061	17.284	19.689	4.88821	0.000141892
Os06g49190	Bifunctional inhibitor/lipid-transfer protein/seed storage 2S albumin superfamily protein	6.373	4.647	3.115	82.104	162.822	99.119	4.88396	5.44023e-18
Os11g04720	response regulator 9	5.535	3.629	6.336	134.045	160.4	219.067	4.87625	1.93334e-25
Os03g13300	glutamate decarboxylase	0.15	0.683	0.246	18.633	7.719	7.95	4.87031	0.00222735
Os01g46800	WRKY family transcription factor	0.161	0.169	0.293	8.585	3.561	4.206	4.86605	0.00534643
Os04g41620	homolog of carrot EP3-3 chitinase	1.796	3.029	15.783	319.567	148.059	188.328	4.83861	3.11096e-19
Os03g53540	Protein of unknown function (DUF1677)	0.323	0.423	1.275	3.105	19.311	6.351	4.83729	0.0041911
Os02g48770	S-adenosyl-L-methionine-dependent methyltransferases superfamily protein	0.736	2.47	1.518	48.29	19.394	90.817	4.83073	9.80991e-08
Os03g03810	low-molecular-weight cysteine-rich 69	2.714	0.569	3.956	73.947	56.582	75.072	4.82287	2.97205e-14
Os04g49690	Malectin/receptor-like protein kinase family protein	0.974	1.487	1.018	44.946	23.38	29.163	4.82139	4.69127e-06
Os04g41960	alkenal reductase	12.411	10.234	12.473	536.903	217.539	396.473	4.80331	5.33937e-23
Os07g48040	Peroxidase superfamily protein	0.141	0.221	0.385	2.783	6.116	7.157	4.80044	0.00621674
Os09g28440	redox responsive transcription factor 1	1.446	0.337	1.074	46.663	5.329	17.272	4.79381	0.00153331
Os12g04500	response regulator 9	1.983	2.716	3.613	68.275	92.551	102.417	4.7808	3.34313e-16
Os02g27880	calcineurin B-like protein 2	0	0.151	0.185	10.041	7.361	0	4.72333	0.028566
Os01g45274	carbonic anhydrase 2	139.122	138.274	170.735	3576.34	7009.55	2362.61	4.69471	1.14582e-41
Os07g35340	cysteine-rich RLK (RECEPTOR-like protein kinase) 5	0.152	0.531	0.198	13.16	5.935	10.643	4.69383	0.00328498
Os03g46070	osmotin 34	0.448	2.016	0.759	43.346	16.996	29.388	4.69245	1.67784e-05
Os01g67820	exocyst subunit exo70 family protein F1	0.671	0.371	0.226	19.918	5.916	6.24	4.69113	0.00524279
Os12g02470	WRKY family transcription factor	0	0.034	0.039	7.361	1.236	8.646	4.65648	0.0198834
Os02g43330	homeobox 7	0	0.089	0.051	5.336	3.734	3.665	4.65633	0.00880226
Os08g03310	CCCH-type zinc fingerfamily protein with RNA-binding domain	0.7	1.226	1.523	33.156	55.894	28.353	4.65477	6.09986e-07
Os03g52020	--	0.096	0.152	0.351	7.228	3.85	3.823	4.65447	0.00934867
Os11g14380	NB-ARC domain-containing disease resistance protein	0.401	0.441	0.35	5.598	4.963	5.198	4.65391	0.00923429
Os07g34370	alpha/beta-Hydrolases superfamily protein	0	0.034	0	8.836	2.699	4.037	4.65369	0.0120305
Os06g10020	--	0.268	0.422	0.611	14.927	8.494	6.55	4.65352	0.00393033
Os02g45160	Aluminium activated malate transporter family protein	0.392	0.427	0.357	8.771	3.84	1.411	4.6534	0.0162417
Os05g37190	WIP domain protein 4	0.34	0.743	0.551	23.732	13.785	18.181	4.63659	0.000423291
Os01g03390	--	19.416	17.707	22.31	545.067	280.293	666.911	4.63633	4.39157e-39
Os04g29090	D-arabinono-1,4-lactone oxidase family protein	0.156	0.262	0.567	8.627	12.077	9.427	4.61382	0.00397013
Os03g13210	Peroxidase superfamily protein	3.166	5.465	1.522	103.841	70.776	68.372	4.6076	4.67228e-16
Os04g32480	jasmonate-zim-domain protein 10	0.707	0.68	0.429	18.9	12.076	22.608	4.59462	0.000523787
Os05g12640	BURP domain-containing protein	2.304	0.443	10.077	62.457	186.289	26.615	4.59206	0.00074525
Os01g03340	--	15.26	13.11	15.98	451.267	263.054	346.383	4.57961	1.41481e-45
Os03g61490	--	0.979	1.96	0.324	47.011	23.475	11.043	4.5769	7.0321e-05
Os02g53160	Phosphotyrosine protein phosphatases superfamily protein	0	0.057	0.264	6.798	3.327	5.446	4.57665	0.0130024
Os08g04340	uclacyanin 1	0	0.365	0.634	15.417	6.234	4.875	4.57422	0.00569905
Os03g61500	PLANT CADMIUM RESISTANCE 2	0	0	0	6.949	6.277	2.859	4.57347	0.0149967
Os04g53810	NAD(P)-binding Rossmann-fold superfamily protein	1.493	1.174	1.166	23.267	17.164	43.421	4.56557	3.84377e-05
Os01g67810	exocyst subunit exo70 family protein F1	2.086	1.911	1.972	85.112	47.653	30.342	4.53869	2.43478e-08
Os09g04384	--	19.423	11.634	8.043	251.91	419.168	260.621	4.50217	2.0931e-36
Os12g15680	laccase 7	0.222	1.453	0.045	3.776	0.798	3.808	4.49988	0.0224606
Os01g09870	--	0.096	0.152	0.176	7.148	2.252	3.431	4.49554	0.0182186
Os04g24804	--	0.112	0.264	0.714	3.416	1.942	25.183	4.4949	0.0223463
Os08g35580	--	0.197	0.464	0.09	9.722	3.112	2.3	4.49108	0.0255013
Os08g04350	uclacyanin 1	0.468	0.552	0.284	15.81	7.171	3.331	4.48757	0.00907627
Os12g33300	nodulin MtN21 /EamA-like transporter family protein	0.198	1.059	0.649	27.894	8.384	12.724	4.45596	0.00141237
Os02g08440	WRKY DNA-binding protein 40	13.035	17.581	12.377	594.169	212.394	288.962	4.45512	2.65329e-22
Os12g05690	--	0	0.536	0	8.79	5.901	9.233	4.44635	0.00625657
Os07g39210	--	0.179	0.635	0.082	16.044	7.167	1.825	4.44284	0.0118829
Os01g50420	mitogen-activated protein kinase kinase kinase 17	0.707	0.406	0.421	19.062	4.343	4.866	4.44263	0.0129876
Os06g11760	--	0.656	0.387	2.093	37.459	17.685	16.022	4.43838	5.36849e-05
Os02g11859	--	7.12	12.771	12.714	412.82	150.025	225.928	4.41604	7.37184e-22
Os01g28500	pathogenesis-related gene 1	13.866	9.942	14.312	398.845	235.318	249.561	4.41533	1.31964e-34
Os01g58020	ribulose-bisphosphate carboxylases	0.143	0.112	0.261	2.712	1.294	10.842	4.41052	0.0467738
Os05g46790	--	0	0	0	3.313	3.505	4.89	4.40824	0.0182613
Os12g02400	WRKY family transcription factor	0.044	0.034	0	3.634	2.599	6.883	4.40777	0.0226279
Os10g02840	O-methyltransferase family protein	0	0.16	0.124	5.773	2.922	3.182	4.40708	0.0195465
Os04g47620	Protein kinase superfamily protein	0.124	0.098	0.028	6.933	2.62	3.189	4.40594	0.0213054
Os11g04830	Ankyrin repeat family protein	0.299	0.326	0.393	7.809	2.401	4.49	4.40576	0.0263673
Os12g02240	--	0	0	0.269	8.151	2.225	5.105	4.40528	0.0322351
Os12g13360	cullin 1	0	0	0	2.62	6.672	3.932	4.40436	0.0226622
Os03g60570	C2H2-type zinc finger family protein	4.373	1.68	1.853	131.929	32.961	40.448	4.4036	1.16369e-07
Os05g07010	Homeodomain-like superfamily protein	0	0	0	8.586	2.921	2.508	4.40337	0.0324538
Os03g26210	basic helix-loop-helix (bHLH) DNA-binding superfamily protein	5.43	3.849	3.282	74.748	99.68	88.097	4.39491	7.60006e-18
Os04g48350	C-repeat/DRE binding factor 2	1.875	1.95	2.38	74.575	31.601	39.241	4.38052	6.07089e-08
Os12g35340	Thioredoxin superfamily protein	1.125	1.88	6.66	71.248	75.01	85.503	4.3767	1.04062e-13
Os07g03040	--	0.112	1.47	1.149	12.13	11.683	12.616	4.35899	0.00113853
Os03g61900	--	0	0.306	0.709	8.974	4.543	8.702	4.35326	0.00856984
Os05g48680	--	0.371	1.021	0.338	12.992	4.752	3.961	4.35191	0.010911
Os03g32490	Protein of unknown function (DUF1230)	22.734	15.948	17.519	362.052	461.245	434.557	4.32936	1.78909e-51
Os02g52000	Phosphate-responsive 1 family protein	0.657	0.812	0.385	26.249	16.616	0.477	4.32697	0.0105807
Os11g37950	pathogenesis-related 4	0.979	2.541	0.802	59.687	8.409	28.471	4.31791	1.2505e-05
Os08g40690	chitinase A	0.047	0.22	0.085	8.412	1.3	1.659	4.31417	0.0393999
Os05g46840	--	0	0.769	0	10.36	4.369	10.727	4.30373	0.0125937
Os09g36700	Ribonuclease T2 family protein	0.853	2.014	13.734	192.62	124.366	93.495	4.29557	5.31763e-05
Os06g14450	exocyst subunit exo70 family protein F1	1.854	2.525	1.462	63.763	33.133	30.172	4.29475	3.62231e-08
Os03g03034	2-oxoglutarate (2OG) and Fe(II)-dependent oxygenase superfamily protein	7.838	7.149	4.747	141.746	120.866	161.582	4.26373	2.17964e-23
Os02g38392	disease resistance protein (TIR-NBS-LRR class), putative	1.463	2.192	0.767	38.558	22.949	23.569	4.26295	5.2664e-06
Os03g18130	asparagine synthetase 2	5.647	6.537	2.881	97.793	89.862	121.085	4.26178	9.43391e-21
Os06g44010	WRKY DNA-binding protein 40	1.189	1.783	1.016	53.034	17.39	12.698	4.24849	4.26702e-05
Os07g04990	NAD(P)-linked oxidoreductase superfamily protein	4.135	1.611	4.162	65.453	79.948	86.588	4.24749	1.19607e-10
Os12g32610	--	2.327	0.999	1.992	61.016	21.204	28.329	4.23652	3.30852e-06
Os01g64470	Late embryogenesis abundant (LEA) hydroxyproline-rich glycoprotein family	2.404	3.444	2.696	116.752	20.722	39.817	4.23399	5.54363e-07
Os02g58100	Protein of unknown function (DUF789)	1.185	0.078	0.9	12.207	17.973	13.107	4.21961	0.00210685
Os08g40680	chitinase A	0	0.311	0	4.766	2.272	2.665	4.21559	0.0327622
Os03g60210	Protein of unknown function (DUF567)	0.245	0.241	0.223	7.164	1.246	4.297	4.21414	0.0463018
Os09g39060	Cysteine proteinases superfamily protein	0	0	0.047	4.023	3.522	3.328	4.21369	0.0299006
Os10g28240	ATPase E1-E2 type family protein / haloacid dehalogenase-like hydrolase family protein	0.213	0.223	0.194	7.388	2.313	3.323	4.21296	0.0396721
Os10g39680	basic chitinase	0.846	4.302	1.9	87.853	17.972	37.098	4.20189	6.59914e-07
Os11g44430	CRINKLY4 related 3	0.027	1.142	0.424	11.261	2.621	6.294	4.2011	0.015807
Os10g37760	RHOMBOID-like protein 3	3.06	3.334	2.359	108.452	30.828	25.381	4.19821	2.03805e-07
Os03g33090	LOB domain-containing protein 37	1.512	0.68	0.459	18.515	12.808	21.752	4.19497	0.00011438
Os03g08330	jasmonate-zim-domain protein 1	23.835	17.889	22.501	820.646	277.543	314.83	4.18704	1.40798e-18
Os12g10880	--	0.693	0.545	0.842	49.328	3.135	6.347	4.17225	0.00289308
Os09g31430	beta glucosidase 17	1.241	1.604	5.895	68.371	45.67	59.11	4.16083	2.02278e-11
Os11g37210	--	0	0.306	0	3.36	1.707	1.975	4.11113	0.0472521
Os01g09100	WRKY DNA-binding protein 50	0.402	0.474	0.427	4.416	3.13	2.521	4.10749	0.0388831
Os02g41710	cyclic nucleotide-gated channel 15	0.301	0.22	0.372	2.869	3.903	3.41	4.10716	0.0388886
Os09g16449	pleiotropic drug resistance 12	0.432	0.243	0.45	2.747	3.536	4.05	4.10667	0.041061
Os01g50350	--	0	0	0	5.55	2.018	2.806	4.10642	0.0474215
Os05g15770	chitinase A	70.39	27.884	90.431	1139.09	1018.28	1341.35	4.08983	7.81844e-35
Os05g44060	--	3.176	2.563	5.788	114.433	52.111	67.096	4.08707	1.63035e-11
Os01g04330	EF hand calcium-binding protein family	14.093	17.078	9.667	385.662	204.609	216.16	4.08054	3.51264e-22
Os12g08130	amino acid permease 2	6.257	6.751	6.971	171.418	98.915	116.226	4.07172	1.38841e-17
Os01g62430	Calcium-dependent lipid-binding (CaLB domain) family protein	1.092	1.104	1.705	53.344	11.403	11.184	4.07058	0.000255704
Os07g06800	3-oxo-5-alpha-steroid 4-dehydrogenase family protein	1.963	1.336	2.417	26.277	46.262	26.603	4.06984	3.6553e-06
Os11g44560	protein serine/threonine kinases;protein kinases;ATP binding;sugar binding;kinases;carbohydrate binding	0.371	0.771	0.852	17.687	6.946	10.356	4.04166	0.00440452
Os03g09880	Cytochrome b561/ferric reductase transmembrane with DOMON related domain	0.608	0.359	0.692	12.522	12.826	11.359	4.03965	0.00355464
Os04g58090	NDR1/HIN1-like 25	0.173	0.951	0	10.624	3.296	3.161	4.03054	0.0268856
Os07g41310	COBRA-like extracellular glycosyl-phosphatidyl inositol-anchored protein family	0.265	0.52	0.301	8.611	4.46	6.928	4.03007	0.0219657
Os02g20360	Tyrosine transaminase family protein	7.735	11.326	5.714	160.398	120.712	144.894	4.0278	1.14907e-26
Os03g60560	C2H2-type zinc finger family protein	1.035	0.339	0.55	20.959	7.277	8.33	4.00678	0.0061845
Os03g04060	basic chitinase	4.196	4.612	5.394	104.205	30.582	112.532	4.00602	1.79647e-10
Os03g09170	related to AP2 4	1.582	0.739	0.585	27.456	17.099	20.462	3.99283	2.14483e-05
Os02g44090	--	1.409	1.385	1.39	23.413	12.741	2.985	3.98785	0.00164909
Os01g03330	--	1.87	3.433	2.168	41.747	34.121	33.485	3.98129	9.03417e-09
Os12g02980	apyrase 2	4.846	6.724	3.759	95.476	72.186	107.544	3.9422	1.38937e-15
Os02g47470	cytochrome P450, family 707, subfamily A, polypeptide 1	6.945	5.932	7.068	160.177	80.398	92.433	3.92353	1.91791e-16
Os03g44630	uclacyanin 1	0.7	0.576	0.721	20.76	3.179	29.634	3.92082	0.00302507
Os02g39330	homolog of carrot EP3-3 chitinase	0.976	1.749	0.395	25.964	10.503	13.403	3.91853	0.000753819
Os03g10640	calcium ATPase 2	3.947	4.095	3.517	81.44	70.588	45.043	3.91117	2.97613e-12
Os05g01380	polygalacturonase inhibiting protein 1	0.238	1.794	0.303	26.588	2.471	3.721	3.90792	0.02505
Os04g43440	--	0.243	0.637	0.531	20.939	5.337	6.988	3.90646	0.00991482
Os02g44230	Haloacid dehalogenase-like hydrolase (HAD) superfamily protein	10.257	11.084	8.218	262.631	115.142	123.16	3.90638	3.86661e-16
Os09g07450	2-oxoglutarate (2OG) and Fe(II)-dependent oxygenase superfamily protein	2.053	2.481	2.472	31.543	46.972	17.377	3.90463	1.48504e-06
Os06g04240	--	7.303	5.363	6.21	210.237	32.656	73.286	3.89658	2.96975e-08
Os06g02019	ent-kaurenoic acid hydroxylase 2	0.962	0.963	1.195	9.875	21.731	11.802	3.89497	0.000617636
Os12g25490	O-methyltransferase family protein	1.979	1.017	2.502	36.577	39.75	30.807	3.89205	2.245e-06
Os04g06520	--	4.941	3.938	4.561	93.326	34.149	96.999	3.88805	5.51097e-11
Os10g13850	Pollen Ole e 1 allergen and extensin family protein	3.514	6.326	3.105	60.643	92.859	69.808	3.88626	8.80062e-12
Os04g33640	Glycosyl hydrolase superfamily protein	4.493	4.919	2.183	89.569	45.936	57.767	3.88295	3.57703e-09
Os09g08130	Aldolase-type TIM barrel family protein	0.192	0.604	0.245	4.496	1.737	6.017	3.84246	0.0394836
Os02g30060	NAD(P)-binding Rossmann-fold superfamily protein	0.571	0.412	0.433	3.449	1.757	10.643	3.84195	0.0451185
Os01g20206	S-adenosyl-L-methionine-dependent methyltransferases superfamily protein	0.275	1.169	0.251	7.938	3.816	4.478	3.83743	0.0331856
Os06g42660	glutamine dumper 4	0.457	0.81	0.521	11.12	4.395	17.796	3.8373	0.0119492
Os11g37970	pathogenesis-related 4	7.944	6.17	14.932	219.422	78.962	117.711	3.83616	1.53469e-15
Os11g28940	PHD finger protein	1.008	0.97	0.408	6.832	10.385	14.358	3.83587	0.00765566
Os02g21925	--	2.168	0.343	1.632	27.622	3.784	35.657	3.83512	0.00144536
Os03g51390	--	2.262	2.085	3.356	49.586	23.039	33.721	3.82951	2.37902e-07
Os06g50930	Rhodanese/Cell cycle control phosphatase superfamily protein	9.942	3.409	5.202	85.86	77.218	116.7	3.81388	3.96912e-15
Os03g04070	NAC domain containing protein 36	1.211	2.051	1.654	36.262	15.23	27.847	3.81265	2.13853e-05
Os03g52410	--	3.093	3.318	2.433	93.491	16.74	23.592	3.79434	2.88662e-05
Os12g25090	Serine protease inhibitor, potato inhibitor I-type family protein	6.013	7.269	3.741	70.82	18.236	95.46	3.78624	5.31397e-08
Os10g28080	--	4.517	13.367	6.22	245.756	33.847	81.753	3.78244	2.94134e-08
Os07g46852	NAD(P)-binding Rossmann-fold superfamily protein	14.369	14.217	25.042	257.42	271.266	291.796	3.77309	4.54316e-30
Os04g03920	--	0.593	1.644	0.483	24.757	8.558	13.707	3.7714	0.00195606
Os04g51460	xyloglucan endotransglucosylase/hydrolase 24	7.672	7.07	5.841	182.578	75.366	73.49	3.76937	6.94291e-12
Os05g46020	WRKY DNA-binding protein 51	8.722	9.481	5.095	174.203	100.153	68.732	3.76559	1.8385e-14
Os05g37080	NAC domain containing protein 90	2.202	1.563	1.957	47.662	13.517	33.863	3.75828	2.43437e-05
Os03g28300	Protein kinase superfamily protein with octicosapeptide/Phox/Bem1p domain	4.958	2.834	2.485	43.997	55.079	60.757	3.75751	7.82578e-09
Os12g37260	lipoxygenase 2	16.659	15.308	15.731	224.388	100.332	474.473	3.74427	3.47622e-10
Os01g66530	--	1.495	1.725	1.362	25.209	13.142	16.317	3.74015	0.000135319
Os07g48830	galactinol synthase 2	2.33	2.151	1.021	17.394	32.186	17.047	3.73501	2.11215e-05
Os07g03600	CAP (Cysteine-rich secretory proteins, Antigen 5, and Pathogenesis-related 1 protein) superfamily protein	0	2.424	0.152	6.795	1.82	6.861	3.72876	0.0263319
Os09g26780	jasmonate-zim-domain protein 1	3.18	4.854	6.722	105.619	52.202	78.989	3.72873	3.84973e-10
Os01g57730	Peroxidase superfamily protein	1.753	1.448	1.637	35.51	15.461	21.4	3.71861	3.64662e-05
Os03g20090	myb domain protein 78	2.01	1.722	1.099	40.059	10.674	26.401	3.70264	0.000153814
Os08g10500	--	1.617	0.763	2.062	33.179	20.107	17.597	3.70196	2.54979e-05
Os03g54000	oligopeptide transporter	16.918	14.687	14.014	190.891	224.913	199.56	3.69834	2.46276e-38
Os12g31860	ureide permease 2	7.522	5.418	13.094	95.453	117.394	117.484	3.69518	3.27283e-21
Os06g05000	early nodulin-related	0.512	0.201	1.282	6.115	5.882	7.157	3.68187	0.0152376
Os03g49630	--	15.824	12.599	15.187	220.06	269.428	147.896	3.67753	6.62277e-23
Os04g51820	high-affinity K+ transporter 1	1.093	0.902	1.069	13.575	18.06	10.14	3.66319	0.001548
Os09g28390	cytochrome P450, family 707, subfamily A, polypeptide 4	1.683	1.858	2.313	34.941	26.859	22.973	3.64959	4.6372e-06
Os07g35510	O-Glycosyl hydrolases family 17 protein	1.633	2.028	1.813	27.524	19.403	28.002	3.6381	3.3213e-06
Os03g58300	Aldolase-type TIM barrel family protein	1.729	3.365	2.985	37.577	26.134	50.774	3.63747	5.70445e-07
Os06g25010	chitinase A	1.243	1.769	1.132	21.992	10.48	22.328	3.61671	0.000386651
Os08g12449	--	0.854	0.224	2.076	13.612	10.946	20.276	3.60695	0.0037924
Os10g02070	Peroxidase superfamily protein	4.021	3.981	1.523	57.004	31.497	41.22	3.59403	1.00174e-08
Os11g35540	--	2.238	1.68	1.946	15.925	48.291	25.034	3.57497	0.000145646
Os01g43480	P-loop containing nucleoside triphosphate hydrolases superfamily protein	3.405	4.699	2.87	61.228	37.467	43.803	3.57388	1.82106e-09
Os09g25070	WRKY DNA-binding protein 40	4.539	10.823	3.756	73.212	42.448	147.361	3.5671	2.35333e-09
Os04g54830	loricrin-related	5.907	5.192	6.79	89.792	58.239	80.569	3.56449	2.54061e-14
Os08g34580	trehalose-phosphatase/synthase 9	2.482	3.414	2.945	51.122	26.875	31.256	3.55941	1.17227e-06
Os08g31090	Protein of unknown function (DUF761)	1.116	0.878	0.305	16.74	4.5	5.222	3.54841	0.0265832
Os03g58290	Aldolase-type TIM barrel family protein	1.72	2.137	1.485	40.705	10.953	16.715	3.54776	0.000449651
Os01g72530	Calcium-binding EF-hand family protein	4.172	6.335	3.712	136.713	20.033	28.516	3.53468	1.10764e-05
Os01g51670	--	4.885	13.452	5.881	183.394	38.067	77.193	3.52807	1.09854e-08
Os08g35590	--	0.67	0.603	0.698	20.279	5.412	13.537	3.5192	0.00516797
Os05g46340	--	3.594	2.92	6.62	97.381	51.285	36.592	3.50688	3.23721e-08
Os03g03510	CBL-interacting protein kinase 9	13.5	12.54	10.906	187.943	157.388	137.467	3.50469	6.12951e-23
Os03g13390	NAD(P)-linked oxidoreductase superfamily protein	14.637	9.475	14.306	206.963	103.153	124.936	3.50356	3.11096e-19
Os02g51910	UDP-glucosyl transferase 85A2	0.549	0.432	0.973	7.441	8.736	10.425	3.5024	0.0200542
Os04g10350	2-oxoglutarate (2OG) and Fe(II)-dependent oxygenase superfamily protein	5.807	7.193	7.042	87.305	71.68	90.111	3.49894	2.30599e-15
Os01g46720	OBP3-responsive gene 1	11.627	15.342	8.769	108.568	188.972	146.028	3.48469	1.01674e-19
Os03g17700	mitogen-activated protein kinase 3	9.356	12.803	9.253	236.022	73.254	74.501	3.47354	1.68651e-10
Os04g52504	--	10.202	10.187	10.546	172.831	97.88	96.177	3.47101	1.18189e-17
Os01g51570	beta-1,3-glucanase 2	8.393	11.599	6.577	231.02	43.002	61.483	3.4695	7.8714e-08
Os08g34790	4-coumarate:CoA ligase 2	2.218	3.273	2.056	44.823	21.922	12.842	3.46918	2.51656e-05
Os06g07905	Galactosyltransferase family protein	1.278	1.351	1.347	1.284	19.509	8.857	3.45674	0.0146691
Os12g41650	phytochrome interacting factor 3-like 6	2.22	2.477	1.872	21.766	27.398	17.931	3.45601	1.43113e-05
Os01g15270	--	885.982	581.351	630.496	8666.97	7221.66	7525.53	3.44431	1.66675e-75
Os01g63230	O-fucosyltransferase family protein	2.622	2.771	1.921	39.385	32.88	27.691	3.44271	1.26232e-06
Os04g49450	--	10.891	12.151	7.631	86.532	135.815	122.871	3.43173	4.61971e-20
Os08g34800	--	1.162	1.898	1.303	27.835	9.495	10.088	3.43156	0.00172594
Os05g47960	--	4.272	3.756	3.663	116.724	17.612	21.468	3.42827	9.74404e-05
Os01g58290	Subtilase family protein	2.32	3.068	1.458	52.398	4.959	7.1	3.42435	0.00253646
Os05g46350	IQ-domain 8	0.686	1.306	1.447	15.021	10.799	10.058	3.42286	0.00415001
Os02g55600	--	2.217	1.972	3.425	26.449	23.243	31.564	3.41486	4.14635e-06
Os09g37080	--	2.484	2.909	2.369	62.184	12.018	14.162	3.41205	0.000475412
Os09g10010	--	10.271	12.207	10.552	162.976	80.533	76.901	3.41049	2.27701e-14
Os06g51050	basic chitinase	0.964	3.646	0.836	42.957	9.441	13.161	3.40886	0.000541142
Os12g36880	--	5.018	79.913	12.531	492.046	81.802	303.97	3.39433	0.00821005
Os04g49194	2-oxoglutarate (2OG) and Fe(II)-dependent oxygenase superfamily protein	0.476	2.999	0.355	22.49	1.991	9.561	3.39427	0.0223677
Os01g13950	Thioredoxin superfamily protein	0.861	0.508	0.589	11.623	3.651	24.09	3.39237	0.0167715
Os08g35420	photosystem II reaction center protein A	1.581	1.244	1.099	3.017	3.606	46.631	3.38705	0.0267481
Os06g39120	--	38.123	85.987	36.776	801.947	231.715	700.57	3.38402	3.6016e-14
Os02g06930	Protein kinase superfamily protein	3.43	4.903	2.553	68.56	25.847	32.519	3.37478	7.41392e-07
Os05g45440	--	2.851	1.392	3.851	45.127	20.153	33.197	3.3677	2.01999e-05
Os08g09010	RmlC-like cupins superfamily protein	0.784	1.027	1.487	11.892	3.002	12.021	3.36049	0.0092882
Os01g02130	--	1.256	1.977	1.221	24.504	5.302	14.568	3.35775	0.00305319
Os01g09450	phytochrome-associated protein 1	7.688	10.438	7.682	113.576	130.032	65.704	3.35362	3.04538e-12
Os02g41510	myb domain protein 15	1.139	1.882	0.83	35.157	8.542	5.793	3.35343	0.00749829
Os01g73200	Peroxidase superfamily protein	5.446	9.38	3.157	132.181	30.127	22.532	3.34409	8.87762e-06
Os06g30370	PEBP (phosphatidylethanolamine-binding protein) family protein	1.005	0.988	1.603	10.009	14.203	15.42	3.33196	0.00112542
Os03g18910	COBRA-like protein-7 precursor	2.278	1.637	2.595	49.718	13.455	16.8	3.32511	0.000209317
Os03g11900	Major facilitator superfamily protein	4.288	8.367	5.939	74.332	31.306	78.219	3.32477	1.08738e-09
Os02g43370	YELLOW STRIPE like 3	1.269	1.205	1.335	13.285	8.457	5.25	3.32324	0.00826362
Os12g36910	Calmodulin-binding protein	3.155	6.861	4.23	68.886	28.86	61.148	3.31285	9.42272e-08
Os03g58850	--	0	0.169	2.06	3.726	2.515	8.322	3.30884	0.0496167
Os07g31870	--	3.702	2.016	2.854	34.265	37.989	30.703	3.30823	1.18681e-06
Os03g55590	Homeodomain-like superfamily protein	10.803	6.132	11.115	91.606	79.88	122.753	3.29317	4.56347e-16
Os04g17100	Heavy metal transport/detoxification superfamily protein	55.059	56.164	44.109	668.945	543.509	369.113	3.28637	2.27245e-36
Os06g50650	Cupredoxin superfamily protein	0.708	2.297	0.081	10.206	12.867	8.457	3.2862	0.00747158
Os07g34260	Chalcone and stilbene synthase family protein	16.065	19.742	11.38	210.094	96.164	200.72	3.2838	1.61038e-15
Os09g31130	tonoplast dicarboxylate transporter	1.52	1.089	0.915	14.788	14.792	14.165	3.27611	0.00153769
Os09g04310	--	1.115	2.961	1.693	33.773	7.004	20.699	3.26975	0.000575132
Os03g52380	serine-type endopeptidase inhibitors	1.115	2.006	0.871	16.284	5.164	17.505	3.25271	0.00328561
Os01g56450	Protein of unknown function (DUF567)	0.905	1.983	2.237	12.889	20.408	13.212	3.25038	0.000405207
Os06g03830	NAD(P)-binding Rossmann-fold superfamily protein	1.381	1.745	1.677	15.033	20.496	13.618	3.24976	0.00034279
Os01g50170	Eukaryotic aspartyl protease family protein	0.649	1.021	0.266	8.66	7.797	5.179	3.248	0.0405869
Os06g38660	--	4.457	20.37	5.607	157.4	33.907	74.467	3.24388	6.75397e-07
Os08g08120	B-box type zinc finger family protein	6.187	6.34	5.779	53.601	67.592	65.361	3.23698	8.40195e-12
Os02g10350	Seven transmembrane MLO family protein	5.171	4.666	4.924	51.809	63.364	45.55	3.23321	1.81799e-09
Os01g61080	WRKY DNA-binding protein 26	2.044	2.381	1.427	28.458	8.442	12.473	3.22789	0.0012587
Os12g28590	AAA-ATPase 1	1.336	2.321	1.344	26.858	8.768	6.681	3.21995	0.00607746
Os02g37290	Copper transport protein family	1.756	1.973	2.056	37.307	11.152	13.265	3.21122	0.000608062
Os12g02210	RING/U-box superfamily protein	0.198	2.492	2.525	24.387	6.042	28.387	3.20572	0.0066685
Os07g35560	O-Glycosyl hydrolases family 17 protein	2.811	5.134	2.895	62.038	14.165	25.108	3.19982	2.05371e-05
Os04g49460	Concanavalin A-like lectin protein kinase family protein	2.098	1.22	1.496	13.754	12.819	13.218	3.19264	0.00209554
Os12g02320	Bifunctional inhibitor/lipid-transfer protein/seed storage 2S albumin superfamily protein	32.632	35.127	26.849	411.508	201.796	292.66	3.18355	1.50016e-24
Os01g64120	ferredoxin 3	2.576	2.655	4.451	34.986	31.527	45.438	3.18028	1.40289e-05
Os06g47130	synaptotagmin A	2.165	2.307	4.019	23.958	38.161	16.414	3.17648	2.85506e-05
Os01g04550	suppressor of npr1-1 constitutive 4	3.051	3.041	2.039	26.822	16.825	33.465	3.16536	1.69204e-05
Os11g12050	NB-ARC domain-containing disease resistance protein	1.449	2.116	0.895	17.478	9.066	10.909	3.16487	0.00286598
Os12g07210	--	9.735	6.47	9.145	83.517	73.917	104.306	3.16184	2.22092e-11
Os03g04110	lysm domain GPI-anchored protein 2 precursor	9.846	12.271	9.197	111.858	85.803	116.342	3.15732	7.11807e-15
Os06g38764	--	3.326	17.246	11.569	154.727	31.103	82.104	3.14988	7.88787e-07
Os09g31506	NAD(P)-binding Rossmann-fold superfamily protein	2.549	2.903	1.406	22.058	29.576	21.083	3.14951	0.00010367
Os10g41550	chloroplast beta-amylase	13.992	10.54	14.499	92.559	145.205	152.195	3.14888	7.20966e-16
Os04g38790	--	4.322	4.014	4.519	57.573	25.204	53.255	3.14314	2.01337e-06
Os12g04204	--	658.013	514.447	353.774	2714.08	4013.09	9065.05	3.14287	7.36978e-13
Os04g03164	--	5.74	17.442	7.214	131.642	38.489	70.062	3.13867	3.45022e-08
Os08g07660	--	0.483	1.584	0.514	17.458	3.885	8.029	3.13533	0.0215371
Os11g05614	NAC domain containing protein 90	1.05	0.669	1.048	17.468	3.73	8.084	3.13406	0.01899
Os01g50370	mitogen-activated protein kinase kinase kinase 16	2.307	2.174	1.134	22.967	11.92	16.025	3.13353	0.001263
Os05g15530	D-aminoacid aminotransferase-like PLP-dependent enzymes superfamily protein	0.65	0.409	0.711	8.147	4.902	5.601	3.13344	0.0499654
Os01g14550	pathogenesis-related family protein	1.044	0.483	1.007	5.515	7.033	6.431	3.13312	0.0485897
Os05g04830	--	1.661	0.277	1.559	10.245	19.384	9.419	3.13158	0.00447807
Os06g39110	--	25.158	84.944	36.29	714.102	134.298	509.73	3.12831	8.08713e-05
Os05g05600	senescence-associated family protein	15.362	13.922	11.043	124.408	174.641	88.671	3.12282	3.66828e-15
Os01g52230	phosphate starvation-induced gene 2	3.643	1.686	1.171	20.484	23.659	24.192	3.11628	7.32255e-05
Os04g41680	homolog of carrot EP3-3 chitinase	5.613	4.015	14.413	95.169	50.382	77.076	3.11386	1.86827e-10
Os07g37320	sugar transporter 1	15.825	18.893	19.299	201.721	152.569	164.336	3.11127	2.28241e-22
Os07g28040	O-methyltransferase family protein	5.491	4.719	5.465	44.279	71.915	35.315	3.10685	2.1659e-07
Os10g34930	Plant basic secretory protein (BSP) family protein	1.411	5.553	3.975	44.995	6.528	31.584	3.10648	0.000244525
Os03g20330	--	0.745	0.782	2.113	17.199	4.993	7.076	3.10616	0.00785805
Os11g44680	Calmodulin-binding protein	0.67	2.24	0.915	15.162	7.591	16.255	3.10488	0.00457447
Os10g41980	--	39.344	56.731	26.478	442.737	135.962	567.475	3.10331	6.14344e-11
Os12g38270	--	62.294	36.244	44.977	669.291	310.909	297.768	3.10308	1.25601e-18
Os12g32390	--	0.143	1.466	2.611	24.212	6.157	6.414	3.10302	0.0125678
Os01g43372	--	1.242	1.306	0.572	8.466	10.229	9.205	3.0937	0.0129084
Os10g40640	Nucleotide-diphospho-sugar transferases superfamily protein	2.772	1.911	2.656	42.145	15.363	19.274	3.08713	0.000134815
Os06g06900	basic helix-loop-helix (bHLH) DNA-binding superfamily protein	0.943	2.226	1.933	21.064	21.041	5.132	3.08237	0.00327962
Os01g49320	chitinase A	4.813	11.933	7.84	114.539	27.332	89.693	3.07261	3.05438e-07
Os05g08620	ROTUNDIFOLIA like 12	1.399	1.957	1.416	13.705	13.939	10.592	3.07179	0.00456914
Os01g71310	cytokinin oxidase/dehydrogenase 1	1.782	1.753	0.685	14.918	15.553	12.378	3.06026	0.00101726
Os03g52390	serine-type endopeptidase inhibitors	12.51	17.294	14.979	177.614	31.92	146.139	3.05571	4.32608e-08
Os07g29330	ACT-like protein tyrosine kinase family protein	3.684	2.473	3.664	24.261	25.345	40.186	3.0483	4.81932e-06
Os01g42380	pleiotropic drug resistance 12	2.231	3.279	2.023	28.054	13.97	20.122	3.04628	0.000147158
Os01g46810	--	1.758	0.986	0.982	13.609	12.109	10.69	3.04002	0.00471998
Os11g43990	--	1.272	3.164	1.347	16.772	10.856	16.399	3.03602	0.00147166
Os12g02200	SOS3-interacting protein 1	15.93	13.455	12.166	83.648	87.342	200.347	3.02347	5.01138e-11
Os10g30790	phosphate transporter 1;4	12.985	15.516	10.815	173.96	78.879	100.899	3.02176	4.77739e-13
Os02g48320	Predicted AT-hook DNA-binding family protein	2.447	2.957	2.19	22.979	19.499	19.025	3.00877	0.000112863
Os04g30030	cysteine-rich RLK (RECEPTOR-like protein kinase) 12	0.637	1.754	1.19	19.133	6.865	9.847	3.0087	0.00814894
Os02g03840	--	1.833	0.998	0.901	11.262	12.069	10.067	3.00863	0.00482215
Os01g71340	beta-1,3-glucanase 3	5.523	17.032	9.942	215.545	42.834	51.103	3.00775	1.2672e-05
Os05g30250	beta glucosidase 11	2.216	2.096	1.303	15.092	16.929	13.948	3.00769	0.00168617
Os04g48200	cytochrome P450, family 87, subfamily A, polypeptide 2	0.674	1.254	0.782	18.492	4.02	6.267	3.00715	0.0326516
Os03g13810	--	31.211	32.314	27.968	408.653	193.393	214.009	3.00179	6.9216e-17
Os02g55970	ENTH/ANTH/VHS superfamily protein	2.92	4.978	2.648	49.822	24.473	23.402	2.98395	1.44751e-05
Os12g12580	Zinc-binding dehydrogenase family protein	18.918	16.459	20.691	169.876	159.882	179.237	2.98153	2.88057e-18
Os05g20020	Pectin lyase-like superfamily protein	1.489	1.315	2.574	15.072	17.996	10.753	2.98044	0.00219261
Os02g38386	NB-ARC domain-containing disease resistance protein	2.317	1.343	1.222	15.978	8.271	6.697	2.97554	0.00786723
Os07g07040	--	11.102	7.643	13.276	132.576	78.844	54.288	2.96961	7.04607e-11
Os02g56380	wall associated kinase 3	1.644	2.53	2.031	36.287	17.625	8.251	2.96833	0.0013474
Os10g42180	aluminum-activated, malate transporter 12	1.282	1.403	0.736	6.706	10.312	7.964	2.96407	0.020409
Os04g13140	senescence-associated gene 12	0.842	1.359	0.691	10.795	5.492	15.165	2.96381	0.0496413
Os04g48850	1-aminocyclopropane-1-carboxylic acid (acc) synthase 6	1.402	1.151	0.555	14.219	6.869	4.217	2.96298	0.0275792
Os01g66860	Integrin-linked protein kinase family	3.491	4.539	2.911	34.231	32.598	27.955	2.95976	2.21762e-06
Os01g71350	beta-1,3-glucanase 2	7.35	14.247	7.624	110.079	32.7	76.553	2.93271	2.58773e-08
Os06g22919	xyloglucan endotransglucosylase/hydrolase 26	6.157	6.707	4.488	26.463	62.108	58.721	2.92925	7.44806e-07
Os10g41999	--	1.809	2.657	2.637	26.14	6.817	28.213	2.92738	0.000553467
Os11g30760	Beta-1,3-N-Acetylglucosaminyltransferase family protein	3.579	11.178	8.597	76.15	46.018	69.495	2.92002	1.88074e-10
Os05g50930	sigma factor E	14.832	10.022	10.719	83.349	143.025	80.255	2.91975	5.75538e-12
Os04g43680	myb domain protein 15	12.939	16.171	9.337	206.042	45.176	64.578	2.91552	7.06122e-07
Os09g35030	C-repeat/DRE binding factor 2	4.994	2.716	2.696	48.469	16.634	36.807	2.90846	0.000245931
Os01g22900	Plant neutral invertase family protein	19.853	18.869	19.071	159.509	155.283	171.588	2.90512	1.10235e-20
Os01g50410	mitogen-activated protein kinase kinase kinase 16	1.76	1.129	1.01	20.821	7.739	6.466	2.90394	0.0171374
Os04g39010	Copper transport protein family	2.589	2.716	0.899	35.462	6.783	14.547	2.89175	0.00260317
Os01g60020	NAC domain containing protein 102	2.545	3.495	3.035	43.355	17.645	6.494	2.8857	0.00121322
Os05g06399	--	1.124	2.653	1.955	5.726	8.625	39.284	2.87581	0.0149967
Os12g33150	--	1.338	1.954	4.004	18.582	11.521	31.097	2.8719	0.00215503
Os01g02290	Protein kinase superfamily protein	1.121	0.957	0.999	9.905	5.122	8.926	2.87179	0.02996
Os02g35490	Seven transmembrane MLO family protein	0.562	2.101	1.025	18.941	6.092	6.863	2.871	0.0162231
Os06g50420	Cupredoxin superfamily protein	0.646	1.397	0.662	9.842	7.906	5.91	2.87031	0.0285308
Os02g47200	alternative oxidase 1A	2.433	1.276	1.634	13.615	14.574	10.117	2.87009	0.00310781
Os09g26570	alpha/beta-Hydrolases superfamily protein	5.271	2.403	2.199	23.101	29.072	19.692	2.85344	7.34792e-05
Os01g07370	Kinase interacting (KIP1-like) family protein	17.458	17.462	16.064	204.569	77.767	141.17	2.84701	1.12587e-09
Os05g38270	Regulator of chromosome condensation (RCC1) family protein	2.481	1.714	2.04	18.874	16.166	12.124	2.84609	0.00125293
Os03g16950	receptor-like protein kinase-related family protein	7.764	12.914	8.387	143.863	39.035	39.143	2.84079	2.71312e-06
Os11g43520	Thioredoxin superfamily protein	6.635	5.007	14.557	78.333	53.779	83.457	2.8384	1.74023e-09
Os01g40260	WRKY DNA-binding protein 50	0	2.965	0.599	16.808	4.508	6.448	2.83707	0.0231348
Os05g02200	receptor-like protein kinase-related family protein	3.184	2.845	1.672	30.018	13.014	13.996	2.83523	0.000405904
Os01g66240	alpha/beta-Hydrolases superfamily protein	5.824	4.728	5.171	42.307	45.009	41.048	2.83381	8.16702e-08
Os08g07690	--	0.793	0.52	0.963	9.475	2.191	12.366	2.82483	0.048671
Os05g33400	Eukaryotic aspartyl protease family protein	1.378	1.243	1.256	8.921	6.309	6.668	2.82277	0.031799
Os11g12330	NB-ARC domain-containing disease resistance protein	1.543	2.224	1.584	19.226	12.122	13.104	2.82258	0.00139964
Os04g46990	UDP-glycosyltransferase 73B4	0.762	0.774	1.099	8.682	7.031	7.649	2.82187	0.0328251
Os01g50050	farnesyl diphosphate synthase 1	2.959	2.427	1.405	21.194	16.838	12.973	2.81981	0.00290235
Os03g64070	lysine decarboxylase family protein	30.363	32.899	35.054	245.397	318.242	188.26	2.81709	1.03597e-22
Os04g58200	protochlorophyllide oxidoreductase A	80.687	72.775	125.149	697.642	964.093	406.576	2.81626	3.80764e-18
Os01g12270	--	6.882	5.282	3.517	43.293	41.363	35.507	2.8157	5.38018e-08
Os04g32740	nudix hydrolase homolog 12	0.464	3.077	1.932	17.314	5.345	13.752	2.81531	0.00945467
Os05g50100	--	7.996	11.008	8.347	102.199	35.841	54.129	2.81243	3.21585e-08
Os03g13840	Senescence/dehydration-associated protein-related	15.213	12.738	12.663	146.439	94.645	91.812	2.81191	9.67139e-12
Os11g31540	somatic embryogenesis receptor-like kinase 1	0.533	7.785	1.619	47.119	3.483	8.618	2.81141	0.0149967
Os05g11260	--	5.551	3.527	2.488	23.925	39.352	27.415	2.80903	7.92519e-06
Os06g51260	--	8.338	7.177	6.375	41.901	60.694	58.132	2.80051	3.74999e-09
Os09g27580	potassium transporter 1	1.876	3.844	2.329	21.85	9.183	31.329	2.79991	0.00111293
Os03g16170	highly ABA-induced PP2C gene 2	1.13	0.889	1.694	11.715	10.466	9.75	2.79609	0.0137186
Os04g41640	chitinase, putative	59.713	27.783	49.722	395.252	201.902	443.573	2.79275	2.23482e-14
Os06g12120	somatic embryogenesis receptor-like kinase 1	2.087	3.511	2.95	25.832	16.187	25.76	2.78974	0.000126866
Os09g36320	Protein kinase superfamily protein	5.84	5.336	5.32	53.474	29.632	42.461	2.7872	8.27216e-07
Os11g08100	Eukaryotic aspartyl protease family protein	14.066	11.994	12.35	111.181	69.034	93.295	2.78576	2.5556e-14
Os07g37230	Inositol monophosphatase family protein	2.214	1.688	2.669	12.968	32.959	9.319	2.7823	0.00319838
Os07g22930	UDP-Glycosyltransferase superfamily protein	4.988	3.082	2.594	29.599	33.286	18.414	2.77471	2.69777e-05
Os01g61990	Ankyrin repeat family protein	6.692	5.146	5.407	57.541	49.292	19.725	2.77197	4.21221e-06
Os06g44160	Chaperone DnaJ-domain superfamily protein	8.29	4.647	10.29	82.403	39.28	51.852	2.76616	6.1915e-08
Os03g27080	ethylene induced calmodulin binding protein	9.374	17.216	8.097	95.64	86.385	55.337	2.76591	1.87964e-11
Os09g36930	plasma membrane intrinsic protein 3	30.155	12.121	24.98	152.817	272.937	79.792	2.76306	1.20499e-08
Os11g10470	--	5.789	8.426	7.911	103.764	20.506	38.566	2.76187	2.8307e-05
Os01g14630	geranylgeranyl pyrophosphate synthase 1	0.937	1.752	0.997	10.527	3.827	16.607	2.76105	0.0280518
Os02g37330	Heavy metal transport/detoxification superfamily protein	4.194	5.123	2.815	45.107	18.047	23.234	2.75902	4.60295e-05
Os05g06920	Ca2+-activated RelA/spot homolog	2.29	3.127	7.05	29.414	44.515	26.397	2.75479	0.000276537
Os01g64790	Integrase-type DNA-binding superfamily protein	1.55	1.582	1.03	10.699	12.215	9.371	2.75185	0.00560092
Os01g64110	chitinase A	6.258	5.113	3.684	46.493	23.799	35.74	2.75155	1.39798e-06
Os10g39100	PLAC8 family protein	0.549	3.889	1.876	30.267	5.018	12.219	2.74421	0.00655397
Os06g44170	NAD(P)-binding Rossmann-fold superfamily protein	2.883	3.802	2.109	28.546	11.14	22.056	2.73851	0.000368279
Os01g73940	--	102.876	108.546	116.275	763.003	742.737	853.4	2.73003	1.66169e-49
Os11g36200	EF-TU receptor	1.431	1.559	0.752	8.391	10.038	8.761	2.7201	0.0161902
Os09g16510	WRKY DNA-binding protein 46	7.214	12.057	7.538	91.093	44.602	55.384	2.71966	7.71419e-09
Os06g05430	--	6.944	5.658	8.134	32.085	60.274	43.761	2.71958	3.36197e-08
Os09g38320	PHYTOENE SYNTHASE	3.986	3.841	3.51	37.39	22.954	18.512	2.71936	2.12905e-05
Os06g29730	--	35.028	80.284	59.755	413.99	128.759	626.908	2.70824	3.41648e-08
Os04g46880	phosphate starvation-induced gene 3	13.363	15.904	15.478	110.143	100.082	123.624	2.70775	3.38644e-12
Os07g40000	LOB domain-containing protein 37	6.501	2.608	2.488	30.591	15.041	32.201	2.70732	6.98425e-05
Os09g20390	Haloacid dehalogenase-like hydrolase (HAD) superfamily protein	25.084	18	22.135	230.625	123.098	149.186	2.70442	1.20383e-10
Os06g11660	Phosphate-responsive 1 family protein	20.757	14.726	12.511	110.064	100.075	111.963	2.70351	3.73977e-18
Os04g45810	homeobox 7	4.579	3.728	2.426	27.645	30.739	22.15	2.70312	5.32126e-05
Os05g05020	--	9.703	11.72	13.447	87.057	54.896	122.039	2.7017	1.57991e-08
Os05g08860	--	6.05	5.364	4.581	53.442	30.441	16.121	2.69885	2.25045e-05
Os03g39110	--	2.538	2.42	1.121	11.344	19.01	13.922	2.69093	0.00406424
Os03g21380	calmodulin like 42	24.772	22.404	18.983	242.047	116.901	108.237	2.69085	9.58665e-12
Os10g38940	beta-hydroxylase 1	3.384	4.291	2.071	14.734	27.71	15.308	2.68316	0.000359358
Os03g18850	PYR1-like 2	21.566	46.642	30.852	331.779	106.718	252.855	2.68103	5.14769e-10
Os07g02460	--	7.175	1.841	4.547	71.34	19.866	16.975	2.67943	0.00148013
Os04g57200	Heavy metal transport/detoxification superfamily protein	52.412	49.094	38.651	514.145	253.026	224.917	2.67818	5.5385e-14
Os11g03230	apyrase 2	1.828	1.298	1.178	9.002	8.602	11.473	2.67812	0.0204918
Os03g08840	--	3.672	3.756	2.81	26.753	20.093	33.093	2.67522	8.47351e-05
Os07g35480	O-Glycosyl hydrolases family 17 protein	4.579	6.807	10.43	109.635	18.299	23.233	2.6735	0.000446103
Os03g48780	germin-like protein 4	1.986	2.067	2.627	12.618	13.761	24.891	2.67318	0.00273362
Os03g07960	--	14.929	17.719	18.115	112.949	134.96	115.643	2.65718	9.44975e-15
Os01g04280	Calmodulin-binding protein	4.044	7.635	5.127	66.089	17.675	30.159	2.65251	6.26704e-05
Os03g17680	--	10.262	6.968	14.217	75.998	44.392	105.663	2.6506	3.79194e-07
Os03g60840	--	96.143	89.732	90.329	441.856	527.225	892.514	2.64947	2.19507e-20
Os11g04409	--	225.263	242.029	150.916	900.236	1379.56	1939.55	2.64891	3.00223e-18
Os03g12890	branched-chain amino acid aminotransferase 5 / branched-chain amino acid transaminase 5 (BCAT5)	12.143	14.383	10.067	79.373	67.041	110.11	2.64219	5.88735e-10
Os05g38660	--	21.76	27.27	31.72	151.4	129.906	147.335	2.63694	5.41901e-14
Os02g17780	Terpenoid cyclases/Protein prenyltransferases superfamily protein	1.5	1.1	1.367	7.081	12.13	8.41	2.63561	0.0242439
Os11g37560	--	1.525	1.481	1.367	8.893	11.221	7.269	2.63544	0.0233406
Os02g10120	lipoxygenase 2	1.113	1.064	1.739	9.832	12.132	7.345	2.63437	0.0268628
Os01g40290	--	0.351	4.606	1.92	21.421	2.912	12.504	2.63101	0.0198731
Os01g37050	RNAse THREE-like protein 2	3.506	4.929	2.042	21.267	24.084	29.872	2.62973	8.50234e-05
Os02g58310	--	8.838	3.855	7.089	47.064	58.317	34.148	2.62554	6.59914e-07
Os10g38360	glutathione S-transferase TAU 18	2.081	4.415	4.251	33.103	10.978	17.83	2.62096	0.000646052
Os07g49480	Kinase interacting (KIP1-like) family protein	1.594	1.669	1.018	11.564	10.689	8.783	2.61972	0.00976007
Os01g70820	Photosystem II reaction center PsbP family protein	8.423	10.022	9.569	79.224	59.325	66.366	2.61711	6.25048e-08
Os10g22310	--	1.617	2.068	3.868	17.55	20.214	17.684	2.61419	0.00103699
Os06g46950	Calcium-binding EF-hand family protein	59.364	42.559	44.377	704.574	167.837	162.316	2.60729	2.1143e-06
Os01g44120	--	2.293	1.804	2.481	29.999	4.752	6.268	2.60631	0.0239732
Os12g16080	ARM repeat superfamily protein	2.943	2.576	1.253	13.173	14.147	23.767	2.60037	0.00537201
Os04g39290	Copper transport protein family	1.39	1.562	0.965	10.253	7.182	9.289	2.5945	0.0263462
Os03g04100	--	19.065	16.081	21.532	98.26	117.821	199.394	2.59253	3.81256e-08
Os04g37880	--	3.774	2.582	5.382	48.683	15.83	19.694	2.59132	0.000860841
Os02g41840	Protein of unknown function, DUF584	9.397	6.037	3.299	34.103	29.499	48.316	2.58052	1.90624e-06
Os05g12400	BURP domain-containing protein	12.355	6.338	18.15	79.078	108.088	46.169	2.58049	6.7021e-08
Os04g35130	--	2.105	2.626	2.301	18.238	9.065	16.515	2.57626	0.00308296
Os10g33190	--	2.801	3.173	2.348	10.341	6.755	37.603	2.57567	0.0115192
Os06g04990	early nodulin-related	1.407	2.114	6.295	8.752	10.125	17.308	2.57509	0.00769129
Os07g12890	zinc transporter 1 precursor	7.206	12.467	7.493	59.571	26.102	71.411	2.57331	9.47797e-07
Os10g39140	2-oxoglutarate (2OG) and Fe(II)-dependent oxygenase superfamily protein	24.763	52.822	28.681	318.094	128.655	256.061	2.57151	2.543e-10
Os02g52010	Phosphate-responsive 1 family protein	18.176	17.047	12.481	186.718	76.454	46.535	2.56209	1.86344e-06
Os04g24140	Ribose 5-phosphate isomerase, type A protein	25.834	20.997	26.746	160.991	126.15	166.229	2.55473	2.4998e-20
Os03g28940	TIFY domain/Divergent CCT motif family protein	46.472	52.348	54.605	440.097	279.65	301.764	2.55159	2.28404e-17
Os03g55240	cytochrome P450, family 81, subfamily D, polypeptide 5	1.75	1.25	1.741	14.955	3.775	10.272	2.5504	0.0215555
Os10g10130	wall associated kinase 5	2.016	3.196	1.216	12.935	13.851	9.516	2.54934	0.00629489
Os10g33990	Protein of unknown function, DUF584	1.659	0.653	1.436	9.573	6.628	6.751	2.54926	0.0306407
Os01g61044	Transmembrane amino acid transporter family protein	3.981	2.551	2.72	13.678	27.073	24.554	2.54861	0.000564074
Os03g09070	Outer arm dynein light chain 1 protein	0.849	1.652	1.096	15.087	6.276	6.359	2.54836	0.0435154
Os05g22790	--	3.017	1.495	1.12	10.591	11.454	11.48	2.54814	0.015338
Os09g28640	alpha/beta-Hydrolases superfamily protein	1.741	1.962	1.372	12.953	12.768	6.94	2.54754	0.016771
Os03g07400	--	4.058	2.225	10.978	67.89	15.105	32.265	2.54682	0.00140938
Os07g03710	CAP (Cysteine-rich secretory proteins, Antigen 5, and Pathogenesis-related 1 protein) superfamily protein	1.745	8.991	0.874	16.607	1.578	30.877	2.54603	0.0257372
Os12g36110	Calmodulin-binding protein	4.686	9.094	5.303	51.19	35.907	30.293	2.53989	1.26175e-06
Os02g37300	Copper transport protein family	8.731	8.014	6.298	97.438	28.606	33.549	2.53877	0.000157442
Os07g48340	calmodulin like 42	29.776	26.998	28.687	233.414	159.38	171.18	2.53759	4.9779e-16
Os12g26290	Peroxidase superfamily protein	9.488	10.022	6.423	54.556	44.506	45.09	2.52833	6.02154e-09
Os06g47780	--	2.58	3.383	1.828	18.661	10.801	20.407	2.52754	0.00190125
Os06g37150	Plant L-ascorbate oxidase	34.54	18.549	26.692	159.09	152.547	152.95	2.52708	1.18242e-20
Os04g39350	Heavy metal transport/detoxification superfamily protein	29.949	39.65	22.136	317.282	155.368	109.488	2.5245	3.71402e-09
Os03g03700	Seven transmembrane MLO family protein	3.144	4.666	3.049	30.687	16.348	20.917	2.51664	0.000311281
Os06g16640	Protein of Unknown Function (DUF239)	7.58	8.093	9.635	45.032	55.763	65.49	2.51407	3.27628e-08
Os09g27950	Galactosyltransferase family protein	1.669	2.476	1.299	13.135	7.748	9.58	2.51296	0.016832
Os11g07930	NAD(P)-binding Rossmann-fold superfamily protein	1.304	1.662	1.802	10.854	14.838	5.898	2.51069	0.0213224
Os10g09240	--	5.06	2.795	4.904	25.819	25.478	17.082	2.50759	7.92677e-05
Os10g42670	xyloglucan endotransglucosylase/hydrolase 30	9.794	9.462	7.471	51.543	72.474	37.668	2.50525	1.19556e-07
Os03g45390	O-Glycosyl hydrolases family 17 protein	1.614	1.458	1.361	6.527	8.559	7.721	2.50319	0.0348927
Os08g28400	--	4.715	4.736	6.307	17.114	72.885	8.877	2.49828	0.00353435
Os03g22620	terpene synthase 21	1.964	1.532	2.795	13.066	13.16	18.89	2.49696	0.00476286
Os07g48710	calmodulin (CAM)-binding protein of 25 kDa	2.422	1.8	2.513	19.02	12.779	9.376	2.49616	0.00474652
Os03g01300	azelaic acid induced 1	27.774	16.118	33.482	156.995	65.102	245.961	2.49613	2.43061e-07
Os03g29930	--	2.156	3.634	3.601	31.386	9.129	20.516	2.49522	0.00192433
Os09g34150	NB-ARC domain-containing disease resistance protein	3.821	3.344	3.489	30.758	15.509	14.576	2.49301	0.000946749
Os01g15640	NAC domain containing protein 86	16.109	16.867	12.4	111.215	86.708	79.165	2.49149	2.81807e-12
Os11g45740	myb domain protein 112	7.796	6.58	7.103	46.205	44.201	36.127	2.49079	6.07089e-08
Os12g12560	Zinc-binding dehydrogenase family protein	4.218	3.486	2.795	20.717	13.23	23.141	2.47658	0.000587485
Os03g08820	dentin sialophosphoprotein-related	2.204	2.355	0.924	8.091	11.363	8.737	2.47587	0.0181891
Os10g02380	NAD(P)-linked oxidoreductase superfamily protein	2.848	4.084	3.097	21.236	22.709	11.399	2.47509	0.000769281
Os10g28050	--	7.843	9.595	6.318	84.735	20.797	35.119	2.47261	7.3072e-05
Os02g36880	NAC domain containing protein 100	3.895	7.491	3.441	22.338	30.184	25.689	2.47104	3.42923e-05
Os04g32850	--	129.333	85.366	98.956	556.08	863.7	419.797	2.46039	3.6107e-17
Os06g10210	Chalcone-flavanone isomerase family protein	7.064	7.754	4.081	61.196	29.58	26.356	2.46011	4.50887e-05
Os02g57060	Peptidase S41 family protein	7.285	9.425	7.474	40.135	54.231	46.423	2.45995	1.84887e-07
Os07g48020	Peroxidase superfamily protein	58.965	55.164	41.275	368.479	152.679	439.839	2.4596	9.47286e-10
Os07g35390	cysteine-rich RLK (RECEPTOR-like protein kinase) 10	1.132	1.745	1.347	11.783	4.596	7.024	2.45664	0.0486616
Os01g14590	pathogenesis-related family protein	4.772	4.819	3.964	31.071	20.563	33.858	2.45663	7.15748e-05
Os06g03810	--	2.021	3.078	1.426	19.129	7.764	7.096	2.45647	0.0164522
Os07g39470	scarecrow-like 5	14.885	19.022	19.862	132.395	92.187	100.865	2.45591	4.23636e-13
Os01g52250	starch synthase 4	10.313	8.871	9.793	69.641	82.976	32.844	2.45553	4.28162e-06
Os03g31690	N-acetyl-l-glutamate synthase 1	3.155	2.018	3.365	17.797	15.638	13.383	2.45543	0.0021992
Os07g38130	polygalacturonase inhibiting protein 1	9.51	7.482	13.016	26.827	40.901	28.521	2.45532	0.000441772
Os01g31370	Glycosyltransferase family 61 protein	2.193	1.682	1.699	23.792	6.137	6.665	2.45469	0.0255194
Os02g32580	--	28.792	24.79	23.153	294.889	99.082	108.99	2.44684	2.0357e-06
Os05g25920	--	7.056	15.622	6.13	118.732	23.868	34.715	2.44651	0.000557511
Os03g31730	myosin heavy chain-related	2.292	3.541	1.372	14.355	13.721	12.645	2.44298	0.00542648
Os09g29520	wall associated kinase 3	1.456	2.931	1.248	10.797	6.55	11.191	2.4385	0.0239669
Os01g01870	basic helix-loop-helix (bHLH) DNA-binding superfamily protein	10.429	10.63	16.373	100.699	62.086	59.639	2.43664	1.36779e-08
Os05g49620	WRKY family transcription factor	1.859	2.257	1.307	17.904	4.764	7.023	2.43624	0.0369016
Os01g18840	--	1.761	1.516	1.404	9.48	13.232	6.829	2.43586	0.0233698
Os11g29370	haloacid dehalogenase-like hydrolase family protein	19.628	18.162	22.334	133.759	117.458	91.971	2.42952	4.54701e-15
Os09g31031	Ubiquitin supergroup;Ribosomal protein L40e	4.068	2.481	4.911	33.527	10.885	19.034	2.42906	0.00171471
Os10g41100	CONSTANS-like 5	8.264	6.697	7.123	35.887	56.577	42.732	2.42809	2.65847e-06
Os01g06590	RING/U-box superfamily protein	11.271	12.965	6.783	90.554	49.346	46.422	2.42715	5.76642e-07
Os03g19070	--	7.883	7.172	5.995	81.17	20.198	37.576	2.42143	0.00101967
Os04g58810	Polynucleotidyl transferase, ribonuclease H-like superfamily protein	14.461	17.628	9.434	168.276	46.251	38.541	2.41858	0.000155524
Os03g08940	--	5.758	7.298	6.921	62.21	32.665	21.065	2.41564	5.08382e-05
Os01g48220	Protein of unknown function (DUF1421)	3.869	4.18	6.728	36.399	25.382	25.69	2.41	4.73592e-05
Os09g33680	beta glucosidase 11	20.839	23.858	19.193	136.618	135.288	106.351	2.40935	3.28916e-14
Os11g10760	disease resistance protein (TIR-NBS-LRR class), putative	2.662	3.245	2.231	16.008	14.999	15.01	2.40724	0.00283858
Os07g44140	cytochrome P450, family 709, subfamily B, polypeptide 2	2.304	2.887	2.876	34.314	8.252	6.595	2.40502	0.0209147
Os12g33165	--	14.004	15.808	14.7	113.772	66.993	76.014	2.3971	2.39325e-10
Os01g50460	Nodulin MtN3 family protein	23.645	17.39	17.913	107.595	144.4	111.227	2.39546	4.53689e-10
Os03g01740	--	51.867	44.496	30.414	425.838	143.673	143.387	2.38605	1.28356e-07
Os09g37910	high mobility group B3	70.585	78.518	148.918	396.456	570.365	583.757	2.38343	2.21133e-15
Os07g47670	Hypoxia-responsive family protein	7.867	4.241	3.982	36.977	18.226	24.448	2.3832	0.000112863
Os03g60220	Protein of unknown function (DUF567)	2.869	1.679	2.614	20.007	9.98	15.339	2.38216	0.00466486
Os06g06080	Hydrolase-like protein family	10.48	10.66	9.692	47.936	67.093	49.203	2.37658	4.61572e-09
Os01g58530	NB-ARC domain-containing disease resistance protein	1.715	1.819	0.992	10.323	7.08	8.782	2.35772	0.0286438
Os04g37670	--	1.722	2.491	1.477	10.581	6.317	10.071	2.35769	0.0309978
Os10g33040	Protein kinase family protein with leucine-rich repeat domain	1.518	2.203	1.235	10.133	9.03	9.442	2.35657	0.0286313
Os02g04369	--	11.737	11.643	6.044	53.619	44.805	79.411	2.35042	3.85597e-06
Os04g41310	Protein kinase superfamily protein	9.586	9.891	8.138	72.002	31.802	52.676	2.34951	1.96487e-06
Os08g31410	sulfate transporter 1;3	6.628	6.917	4.786	37.25	31.942	33.844	2.34598	3.94917e-06
Os03g03724	--	8.636	10.419	6.295	31.316	29.073	77.494	2.34323	4.98461e-05
Os05g34270	BAK1-interacting receptor-like kinase 1	8.068	11.265	5.629	54.426	33.359	49.405	2.3411	9.1549e-07
Os01g14440	WRKY family transcription factor	4.877	9.005	4.213	47.08	19.709	32.304	2.33459	0.000122797
Os03g59320	Chaperonin-like RbcX protein	37.706	24.662	31.456	167.97	199.547	145.084	2.33299	8.60469e-17
Os05g36260	pyrophosphorylase 3	3.965	3.119	1.926	21.02	19.173	9.611	2.33172	0.00419164
Os05g48760	Protein of unknown function (DUF1421)	16.22	17.744	15.088	109.224	79.893	88.03	2.33066	1.37682e-10
Os11g28184	--	4.038	3.61	2.174	7.865	43.987	8.494	2.33021	0.0255074
Os02g37480	--	1.974	2.774	2.313	8.135	18.494	8.893	2.32692	0.0127748
Os01g59730	Ribosomal protein L7Ae/L30e/S12e/Gadd45 family protein	1.718	1.768	2.769	7.733	19.323	10.35	2.32579	0.0130704
Os11g02389	Bifunctional inhibitor/lipid-transfer protein/seed storage 2S albumin superfamily protein	288.127	219.021	199.009	1748.18	818.147	1123.94	2.32506	3.07596e-16
Os01g47730	RAB GTPase homolog A1F	24.268	21.777	22.349	211.235	73.603	99.799	2.32466	2.61692e-07
Os05g40190	thioredoxin H-type 9	2.439	3.188	0.993	10.863	7.98	12.371	2.32353	0.0184788
Os11g33270	xyloglucan endotransglucosylase/hydrolase 5	2.544	1.962	4.817	21.703	14.472	9.74	2.31512	0.00336275
Os01g21420	RNA-binding (RRM/RBD/RNP motifs) family protein	1.633	2.048	1.255	10.514	7.576	8.564	2.31453	0.0354783
Os02g24080	soluble N-ethylmaleimide-sensitive factor adaptor protein 33	17.189	17.923	14.366	116.195	68.884	73.381	2.31397	3.34764e-10
Os01g63690	ortholog of sugar beet HS1 PRO-1 2	6.324	5.024	4.321	42.125	23.338	19.705	2.31313	0.000451834
Os11g02240	SOS3-interacting protein 1	21.665	22.531	12.552	68.207	72.606	168.704	2.30911	4.55333e-07
Os08g01140	Cytochrome b561/ferric reductase transmembrane protein family	21.64	13.63	20.726	87.081	155.232	70.542	2.29791	4.12336e-08
Os01g45250	Protein of unknown function (DUF1645)	1.479	4.236	1.887	17.213	11.371	11.495	2.2966	0.0150897
Os09g20000	Heavy metal transport/detoxification superfamily protein	5.323	4.332	4.599	35.999	21.51	15.308	2.2953	0.000523787
Os01g29804	--	2.876	11.539	16.375	28.556	14.087	132.056	2.29489	0.0103904
Os11g09010	alpha/beta-Hydrolases superfamily protein	10.365	12.461	10.136	79.805	47.275	36.08	2.29038	7.84219e-07
Os02g36340	GTP cyclohydrolase II	27.019	29.105	27.945	163.619	169.151	114.207	2.29015	6.58499e-15
Os12g17600	ribulose bisphosphate carboxylase small chain 1A	3347.52	2770.86	4667.96	19892.6	26759.4	13625	2.28843	3.64072e-13
Os03g57880	O-Glycosyl hydrolases family 17 protein	8.146	10.838	11.705	67.152	50.285	43.556	2.28834	6.44677e-08
Os12g01449	Hydroxyproline-rich glycoprotein family protein	9.603	12.226	12.755	57.829	91.488	48.092	2.28775	1.05723e-06
Os03g02670	UDP-galactose transporter 2	6.179	5.461	6.671	36.621	40.061	22.814	2.28384	8.63329e-05
Os05g08900	--	7.723	16.698	8.123	77.307	24.939	58.691	2.28298	2.43437e-05
Os05g33630	inosine-uridine preferring nucleoside hydrolase family protein	17.196	22.773	14.99	73.326	90.479	125.875	2.27722	6.0913e-10
Os06g47930	Plant protein of unknown function (DUF863)	1.877	4.002	3.696	13.223	15.242	23.403	2.27344	0.00281179
Os10g20470	MATE efflux family protein	2.218	1.673	1.301	7.736	7.418	10.691	2.27287	0.0405473
Os12g17430	NB-ARC domain-containing disease resistance protein	1.567	1.685	1.333	7.749	6.89	12.698	2.27255	0.0478902
Os06g46140	--	1.668	4.442	0.935	13.641	10.154	8.353	2.26717	0.0160989
Os03g26870	Transducin/WD40 repeat-like superfamily protein	7.173	6.598	4.591	25.676	43.081	20.802	2.26692	5.89916e-05
Os09g25060	WRKY DNA-binding protein 40	14.834	27.373	16.013	129.69	75.275	124.081	2.26552	4.23896e-07
Os08g01490	cytochrome P450, family 71, subfamily B, polypeptide 2	3.643	2.234	3.002	15.871	14.494	17.354	2.26175	0.00402653
Os10g39260	Eukaryotic aspartyl protease family protein	1.529	4.4	2.446	11.061	4.158	19.566	2.25521	0.0228924
Os06g51070	NAC domain containing protein 36	3.57	4.865	2.748	25.356	11.253	23.368	2.25151	0.00162032
Os01g56220	--	1.729	2.22	1.99	12.976	5.556	12.034	2.25053	0.0278011
Os07g31720	Calcium-dependent lipid-binding (CaLB domain) family protein	171.807	225.906	183.338	1085.49	452.986	1540.05	2.24829	1.12426e-08
Os04g49370	oxidative stress 3	23.003	13.474	15.277	66.14	65.292	142.122	2.24411	1.92216e-06
Os03g53930	--	9.653	8.147	7.755	56.771	35.781	43.379	2.24065	2.42597e-06
Os04g57410	S-methyl-5-thioribose kinase	3.316	3.967	4.248	22.088	18.638	14.368	2.23921	0.00156452
Os02g48560	fatty acid desaturase 2	219.119	242.591	281.546	1200.22	1348.99	1208.29	2.22787	3.59188e-38
Os08g02210	--	11.134	10.272	13.543	59.666	77.609	48.115	2.22507	4.53031e-07
Os08g29570	pleiotropic drug resistance 12	4.24	5.864	3.029	32.405	14.416	17.309	2.22469	0.00155342
Os12g07540	O-fucosyltransferase family protein	6.257	5.812	6.347	39.367	28.492	26.927	2.22403	7.38175e-05
Os01g72350	Amidohydrolase family	1.898	1.984	2.321	9.919	10.717	8.725	2.21185	0.0262751
Os08g42590	--	6.529	8.17	7.341	42.244	34.026	26.422	2.20904	9.28715e-06
Os02g46100	RING/U-box superfamily protein	4.5	4.089	4.947	26.659	16.546	20.83	2.20636	0.000793619
Os10g18370	Protein of unknown function (DUF179)	78.652	49.691	75.276	280.54	515.287	239.883	2.19843	1.69768e-10
Os03g10950	Protein phosphatase 2C family protein	4.354	4.134	3.146	24.808	14.088	17.676	2.198	0.00316683
Os06g03860	Major Facilitator Superfamily with SPX (SYG1/Pho81/XPR1) domain-containing protein	6.197	6.64	7.573	28.115	36.551	36.485	2.19073	1.23199e-05
Os01g61680	--	17.956	14.789	15.252	95.721	66.534	73.432	2.188	7.26234e-10
Os02g03410	calcium-dependent protein kinase 16	26.962	27.77	24.202	153.638	124.416	108.737	2.18754	4.62082e-14
Os01g40630	Putative lysine decarboxylase family protein	61.75	40.694	49.129	266.831	303.276	215.339	2.18741	1.10776e-13
Os01g42730	GDSL-like Lipase/Acylhydrolase superfamily protein	13.835	10.97	10.762	78.053	55.754	44.345	2.17896	3.16961e-07
Os03g32499	Uncharacterised protein family SERF	10.627	2.315	8.49	29.506	34.746	36.748	2.17818	7.92677e-05
Os10g38710	glutathione S-transferase TAU 16	42.314	34.134	61.646	224.394	337.045	165.217	2.17619	2.58495e-08
Os07g48630	ETHYLENE-INSENSITIVE3-like 1	55.717	61.97	47.217	336.134	277.981	192.667	2.1748	3.60504e-15
Os05g42360	--	9.55	9.601	5.994	50.456	35.586	39.824	2.17092	3.01584e-06
Os02g35010	mitogen-activated protein kinase kinase kinase 3	5.074	5.12	3.062	25.792	18.231	22.383	2.17055	0.00129446
Os06g51060	basic chitinase	12.834	21.817	9.163	129.972	25.624	53.755	2.16827	0.000471429
Os08g35160	Chaperone DnaJ-domain superfamily protein	2.156	1.991	2.561	14.752	9.747	9.723	2.1674	0.0214875
Os03g05920	FAD/NAD(P)-binding oxidoreductase family protein	2.87	3.087	1.986	13.293	10.979	13.155	2.16481	0.0109363
Os05g25770	WRKY DNA-binding protein 70	32.136	49.537	32.486	274.873	112.864	174.075	2.16222	1.78272e-08
Os03g06720	Protein of unknown function (DUF1012)	2.593	2.598	2.064	11.898	19.103	9.619	2.16204	0.0165784
Os11g29870	WRKY DNA-binding protein 75	2.307	5.494	2.655	19.514	8.191	14.08	2.1609	0.00872113
Os12g40180	--	4.131	2.971	4.409	26.359	11.297	18.006	2.1555	0.00553657
Os03g18070	fatty acid desaturase 8	73.968	61.492	74.558	333.637	424.747	315.092	2.15329	3.91119e-14
Os07g47350	K+ uptake transporter 3	24.635	25.689	21.847	137.612	110.448	102.255	2.14694	7.36019e-13
Os03g03910	catalase 2	70.124	51.657	58.973	269.135	418.179	220.701	2.14008	6.35594e-11
Os06g45090	--	33.638	25.585	28.101	113.643	107.382	224.025	2.13786	2.14699e-07
Os03g46060	osmotin 34	1.189	2.132	2.83	10.946	5.677	9.544	2.13553	0.0411161
Os07g35730	cysteine-rich RLK (RECEPTOR-like protein kinase) 8	2.475	3.802	1.826	16.124	9.283	10.969	2.1355	0.0158723
Os02g46650	ubiquitin-specific protease 21	1.959	2.2	1.645	12.21	6.438	9.584	2.13495	0.0400038
Os02g50330	RNA-dependent RNA polymerase 1	3.181	2.769	1.884	12.322	11.029	15.855	2.13484	0.0149838
Os05g36290	actin 7	10.654	14.945	9.135	50.063	57.502	52.983	2.13481	5.15915e-08
Os12g31880	eukaryotic translation initiation factor 2 (eIF-2) family protein	7.227	6.523	5.433	29.65	29.872	25.206	2.13456	5.30123e-05
Os06g11600	O-fucosyltransferase family protein	4.685	6.018	4.849	29.995	23.9	17.796	2.13426	0.000334074
Os01g73110	--	6.777	1.929	5.728	18.482	26.278	18.14	2.13408	0.00101543
Os01g62810	Regulator of chromosome condensation (RCC1) family protein	2.204	1.643	1.902	8.293	12.306	8.053	2.13369	0.0373156
Os12g43720	lipases;hydrolases, acting on ester bonds	2.128	2.298	1.974	9.246	12.158	7.024	2.1334	0.0380091
Os03g27190	metacaspase 2	7.715	9.182	11.211	47.04	48.355	45.045	2.13327	4.11581e-06
Os06g04480	--	5.846	6.946	6.522	34.902	39.111	27.302	2.13255	0.000130215
Os06g36180	amino acid permease 1	18.559	15.721	16.578	98.053	72.193	76.397	2.12921	5.03293e-10
Os05g44900	oxidative stress 3	17.402	11.754	18.561	118.435	51.18	56.12	2.12801	2.62849e-06
Os04g42480	calmodulin-binding receptor-like cytoplasmic kinase 3	12.319	12.177	9.425	65.726	36.421	50.438	2.12755	1.2689e-06
Os07g18990	Bifunctional inhibitor/lipid-transfer protein/seed storage 2S albumin superfamily protein	21.649	15.595	14.985	70.205	63.144	115.529	2.12643	6.58129e-08
Os02g42450	--	18.253	16.884	23.935	125.242	46.448	95.074	2.12298	7.12011e-07
Os09g31360	--	6.954	3.838	6.737	30.368	26.861	29.497	2.12016	0.000146418
Os03g06090	high-affinity nickel-transport family protein	10.117	10.136	10.233	49.036	44.159	48.382	2.11815	5.15511e-07
Os05g35290	PHE ammonia lyase 1	5.482	6.364	4.04	34.177	19.202	13.657	2.11797	0.0015059
Os09g26999	--	3.667	4.355	4.602	24.403	16.634	13.652	2.11605	0.00170421
Os09g28050	Pyridoxal phosphate (PLP)-dependent transferases superfamily protein	45.31	40.165	42.2	239.661	179.106	183.82	2.11443	7.33109e-16
Os03g26530	3-ketoacyl-CoA synthase 12	3.775	10.718	7.625	28.598	53.541	19.392	2.11258	0.000484815
Os02g04130	Protein of unknown function (DUF1645)	6.561	9.192	4.876	60.707	18.39	16.916	2.11084	0.00266405
Os03g60080	NAC domain containing protein 102	72.237	49.038	48.099	401.488	225.299	179.347	2.10894	3.10115e-09
Os10g38740	Glutathione S-transferase family protein	25.864	18.587	23.11	133.826	45.122	72.339	2.10821	1.4882e-05
Os12g22489	--	1.839	2.573	4.003	19.283	10.627	19.122	2.10613	0.0288555
Os02g06290	Rhodanese/Cell cycle control phosphatase superfamily protein	1.649	2.892	2.81	12.374	11.464	14.266	2.10456	0.0154996
Os11g47870	GRAS family transcription factor	2.74	2.791	1.78	15.02	10.422	10.5	2.10436	0.0163179
Os11g47680	Pathogenesis-related thaumatin superfamily protein	4.201	2.353	1.622	12.321	11.751	9.848	2.10399	0.0160228
Os10g35030	translocon at the inner envelope membrane of chloroplasts 110	64.941	45.295	63.346	228.087	432.525	167.798	2.09766	3.92698e-08
Os06g40170	phospholipase D alpha 1	2.246	1.67	3.142	17.314	10.316	7.681	2.09744	0.0372107
Os02g13800	heat shock transcription factor C1	2.269	1.863	2.247	6.219	11.151	9.982	2.09389	0.0451185
Os02g33110	cell wall invertase 4	28.324	29.78	31.773	149.342	135.201	111.369	2.08803	2.7748e-15
Os09g28000	Peptidase S24/S26A/S26B/S26C family protein	12.956	13.92	12.817	71.453	53.525	47.378	2.08562	4.80439e-08
Os05g18470	Sec14p-like phosphatidylinositol transfer family protein	6.879	3.813	4.321	23.493	28.122	20.089	2.08378	0.00103589
Os01g22980	serine carboxypeptidase-like 33	3.08	2.714	2.804	9.646	21.938	8.866	2.07798	0.0182985
Os04g33810	RNA binding (RRM/RBD/RNP motifs) family protein	4.199	5.929	7.357	35.223	19.473	22.995	2.07667	0.000642379
Os01g43870	--	17.459	16.398	13.958	81.066	68.242	62.588	2.07657	2.68162e-09
Os10g28350	RmlC-like cupins superfamily protein	0.521	7.672	7.053	33.31	16.101	5.224	2.07633	0.0296901
Os05g01530	--	45.126	35.614	54.817	176.903	236.367	217.188	2.07546	2.1164e-14
Os01g72380	Protein of unknown function (DUF594)	3.218	4.548	4.125	20.721	14.288	18.088	2.07376	0.00308863
Os02g52170	--	6.227	3.287	7.612	51.902	16.574	9.62	2.07305	0.0120585
Os12g38560	--	3.785	4.521	3.326	19.163	22.263	12.376	2.07226	0.00376313
Os11g03390	SMAD/FHA domain-containing protein	49.147	36.294	50.855	215.618	270.393	172.08	2.07149	2.44671e-10
Os06g45140	basic leucine zipper 9	28.995	26.47	21.133	94.671	106.244	177.906	2.06974	2.25735e-06
Os06g04220	--	3.419	3.791	3.54	33.303	9.371	6.481	2.06618	0.0291545
Os03g25750	SNARE associated Golgi protein family	5.752	7.107	4.658	32.479	25.4	21.018	2.066	0.000244166
Os06g48300	HOPW1-1-interacting 2	1.628	1.637	2.513	7.827	10.771	6.118	2.06513	0.0387908
Os07g48290	serine/threonine protein kinase 2	19.093	21.149	17.2	104.163	81.122	77.592	2.06461	1.55068e-09
Os02g44870	cold-regulated 47	42.115	40.59	43.172	195.124	197.35	168.502	2.06141	3.0684e-19
Os01g31980	MATE efflux family protein	2.909	3.699	2.811	19.06	8.416	20.744	2.06136	0.0168406
Os03g57110	myosin heavy chain-related	4.436	3.582	1.826	15.263	16.186	14.583	2.06005	0.00823605
Os04g40630	BTB and TAZ domain protein 1	19.872	11.293	17.727	52.514	54.028	138.908	2.05914	0.000449315
Os09g28354	heat shock factor 4	16.645	17.537	13.612	82.861	65.324	70.19	2.05889	2.27288e-09
Os07g09310	thioredoxin 2	4.905	7.634	5.634	26.096	18.884	41.317	2.05835	0.00063337
Os03g21710	WRKY DNA-binding protein 70	0.951	3.512	3.69	21.322	4.703	14.209	2.05351	0.034016
Os01g49470	zinc finger protein-related	9.242	12.109	7.919	39.417	50.211	29.716	2.04918	8.17022e-06
Os09g25760	tetraspanin8	42.492	41.474	29.301	251.26	127.371	141.62	2.0447	2.57184e-08
Os06g36880	O-acetylserine (thiol) lyase isoform C	3.499	3.33	4.525	12.671	16.341	21.965	2.04425	0.00801719
Os07g36170	GRAS family transcription factor	19.999	20.615	16.11	135.411	56.7	74.766	2.04197	5.56941e-06
Os02g37600	--	6.366	2.57	6.334	17.809	28.091	22.746	2.03322	0.00188303
Os01g69870	--	70.293	51.346	63.634	201.316	234.134	408.952	2.03261	2.3822e-09
Os01g65100	Major facilitator superfamily protein	54.354	26.674	33.325	118.325	169.553	176.919	2.03182	1.24632e-10
Os04g34270	S-locus lectin protein kinase family protein	4.685	3.618	2.937	16.577	14.091	22.601	2.03112	0.00519282
Os01g04409	Protein kinase superfamily protein	4.275	4.421	3.694	20.377	14.915	17.797	2.03057	0.00382368
Os10g41780	Pheophorbide a oxygenase family protein with Rieske [2Fe-2S] domain	56.996	58.736	54.56	219.255	343.544	222.101	2.02121	1.14373e-11
Os08g40850	Mitochondrial substrate carrier family protein	7.848	8.163	10.848	63.951	30.526	37.381	2.02101	0.000724421
Os03g52680	--	106.865	42.876	77.468	327.149	372.05	288.093	2.02056	4.1959e-11
Os04g03980	YUCCA 3	3.298	3.754	4.444	8.126	24.117	14.275	2.02034	0.0128559
Os02g52780	abscisic acid responsive elements-binding factor 2	15.635	16.034	15.26	78.533	68.027	50.812	2.0167	2.43478e-08
Os01g63210	SOUL heme-binding family protein	40.136	38.202	34.71	156.757	202.828	133.652	2.0156	2.24797e-13
Os03g43720	Major facilitator superfamily protein	22.01	21.301	20.668	83.606	113.659	85.952	2.01178	9.47279e-10
Os05g18294	--	7.122	7.143	3.637	23.606	30.731	22.766	2.00831	0.000474729
Os05g37660	HXXXD-type acyl-transferase family protein	7.714	6.406	5.634	41.094	30.545	14.945	2.00662	0.00111244
Os01g37040	--	4.798	9.417	5.292	32.589	23.523	28.098	2.00214	0.000527932
Os04g28620	fatty acid reductase 1	15.02	20.045	20.621	67.285	129.363	47.849	2.00158	9.89214e-06
Os07g46330	Uncharacterised protein family (UPF0114)	22.587	19.028	23.397	101.014	108.43	76.732	2.00116	1.17482e-09
Os03g10080	Undecaprenyl pyrophosphate synthetase family protein	4.172	5.633	4.927	24.534	18.633	20.274	2.00029	0.0013946
Os05g24780	calmodulin like 42	0.968	4.744	5.29	20.243	9.93	13.779	1.99853	0.0132152
Os05g02770	--	12.439	13.049	11.963	62.645	44.53	54.648	1.99801	1.10087e-06
Os01g22600	Mitochondrial substrate carrier family protein	7.133	8.788	5.64	34.196	28.297	33.444	1.99724	9.43931e-05
Os01g03130	--	10.85	9.995	9.97	77.492	26.418	36.407	1.99486	0.000479581
Os10g13810	Nucleotide-diphospho-sugar transferases superfamily protein	5.869	5.706	4.163	23.698	23.347	21.446	1.99221	0.000905611
Os03g51650	Sulfite exporter TauE/SafE family protein	10.443	14.201	12.894	53.024	46.894	62.43	1.99144	1.20175e-06
Os07g49110	D-alanine--D-alanine ligase family	20.606	25.002	19.344	84.583	161.589	51.893	1.99064	5.55697e-05
Os07g44330	pyruvate dehydrogenase kinase	51.15	40.273	38.449	156.829	238.689	167.706	1.98972	8.23976e-12
Os04g45160	Arabidopsis thaliana protein of unknown function (DUF821)	3.656	4.329	4.441	15.289	19.64	13.553	1.98654	0.00506962
Os01g47630	--	15.107	8.419	8.029	44.742	53.251	41.615	1.98543	3.41103e-05
Os01g17170	dicarboxylate diiron protein, putative (Crd1)	291.838	325.634	336.049	1379.32	1985.72	926.982	1.98301	8.02332e-11
Os04g30420	Oxidoreductase, zinc-binding dehydrogenase family protein	13.019	8.656	8.027	72.934	35.051	29.158	1.97959	0.000672639
Os08g35750	germin-like protein 1	13.665	12.437	17.576	82.524	58.962	55.864	1.97687	3.20527e-06
Os01g51870	S-adenosyl-L-methionine-dependent methyltransferases superfamily protein	6.929	5.495	6.567	28.549	14.107	35.121	1.97529	0.00141237
Os07g39350	polyol/monosaccharide transporter 5	31.315	40.427	33.967	191.636	106.298	147.086	1.97519	3.15522e-10
Os04g42430	calcium-binding EF hand family protein	20.335	20.699	17.671	88.016	78.087	80.692	1.97516	2.61853e-10
Os11g42510	Tyrosine transaminase family protein	6.273	4.858	5.09	20.033	26.397	25.289	1.97488	0.00154138
Os02g49870	--	186.033	171.578	270.454	831.724	1221.55	701.853	1.97403	1.01592e-11
Os01g43370	--	11.796	11.458	13.172	45.574	50.253	47.285	1.97226	3.96179e-07
Os04g43800	PHE ammonia lyase 1	3.461	3.517	3.847	24.851	10.82	16.362	1.97135	0.0214992
Os11g47970	rubisco activase	494.458	445.278	493.929	1734.72	3426.86	1211	1.9688	5.65665e-08
Os11g38810	Mannose-6-phosphate isomerase, type I	3.969	3.803	3.937	11.58	24.486	16.409	1.96322	0.00909432
Os09g27010	Protein kinase superfamily protein	5.594	8.044	4.511	38.179	22.752	14.584	1.9594	0.00166048
Os04g33080	Protein phosphatase 2C family protein	18.251	18.567	15.339	62.097	79.01	71.258	1.95763	5.76682e-09
Os06g11240	12-oxophytodienoate reductase 2	5.029	6.635	6.027	33.635	17.814	19.28	1.94979	0.00137012
Os01g37460	Ran BP2/NZF zinc finger-like superfamily protein	3.07	4.081	4.243	8.375	24.412	6.998	1.94768	0.0293952
Os03g19940	--	5.554	6.67	6.126	26.259	20.709	29.732	1.94627	0.000491976
Os04g41460	inositol transporter 1	36.654	35.692	30.342	134.775	154.018	159.67	1.94163	1.45579e-10
Os07g38910	CHASE domain containing histidine kinase protein	4.013	5.382	8.143	21.871	27.7	22.355	1.93666	0.00154736
Os01g41810	cytochrome P450, family 72, subfamily A, polypeptide 15	9.742	8.422	8.474	36.558	32.852	40.222	1.93618	5.86239e-05
Os03g63330	aspartate kinase 1	4.139	3.834	4.511	20.099	18.618	12.256	1.93583	0.0055222
Os05g30970	Calcium-dependent phospholipid-binding Copine family protein	2.661	4.07	1.994	15.924	10.364	10.32	1.93441	0.0255074
Os03g14050	Pathogenesis-related thaumatin superfamily protein	17.639	25.837	20.714	87.18	86.542	43.769	1.9338	6.07162e-06
Os02g46920	Plant transposase (Ptta/En/Spm family)	14.98	15.426	6.824	45.073	55.721	45.031	1.9326	3.00439e-06
Os02g54010	Mono-/di-acylglycerol lipase, N-terminal;Lipase, class 3	7.54	7.574	7.238	36.247	31.779	28.234	1.93208	0.000142773
Os05g42060	UDP-glucosyl transferase 73B3	3.312	1.563	3.813	8.164	21.149	9.432	1.93131	0.0398316
Os04g50700	--	4.925	1.65	1.662	13.002	16.152	11.502	1.93126	0.0358829
Os12g39860	adenine phosphoribosyl transferase 1	130.95	101.62	130.746	522.925	416.421	505.879	1.92424	2.17964e-23
Os07g37620	Protein of unknown function (DUF761)	3.002	2.049	11.301	21.571	21.89	20.248	1.92332	0.00576132
Os02g48010	little nuclei1	10.946	7.99	8.659	33.317	39.103	35.527	1.92209	1.96844e-05
Os02g26700	ChaC-like family protein	280.644	263.897	281.204	985.12	1212.26	896.035	1.91947	3.41594e-28
Os01g51140	basic helix-loop-helix (bHLH) DNA-binding superfamily protein	7.55	10.028	6.232	28.646	36.619	21.973	1.9191	0.000229036
Os03g04770	beta-amylase 1	27.252	22.647	28.657	103.555	163.229	57.343	1.91821	4.93227e-06
Os09g25620	Adenosylmethionine decarboxylase family protein	6.558	7.341	15.056	25.198	59.841	42.588	1.91767	0.00144335
Os01g16170	PQ-loop repeat family protein / transmembrane family protein	6.669	5.941	6.815	18.203	25.13	33.591	1.9152	0.000792112
Os02g34810	thylakoidal ascorbate peroxidase	84.66	72.212	80.631	302.044	466.536	230.151	1.9135	6.53391e-10
Os10g38630	glutathione S-transferase TAU 15	66.122	61.655	67.269	245.507	278.735	250.01	1.91331	2.99345e-22
Os03g19020	RING/U-box protein	22.458	25.359	19.941	141.336	62.151	80.319	1.9131	5.51637e-06
Os03g58010	Acyl-CoA N-acyltransferases (NAT) superfamily protein	4.938	4.722	4.499	19.034	16.834	18.314	1.9125	0.00342859
Os06g17970	NB-ARC domain-containing disease resistance protein	26.591	27.275	20.292	84.939	128.996	94.247	1.91247	1.53003e-08
Os08g44400	Thioredoxin family protein	15.106	15.001	16.737	51.337	105.379	46.977	1.91032	8.08438e-05
Os11g44380	PLAC8 family protein	6.781	12.343	5.875	57.305	15.632	29.683	1.90637	0.00351322
Os01g61120	Protein of unknown function (DUF399 and DUF3411)	11.744	11.694	9.641	40.645	58.636	47.384	1.90338	4.85771e-05
Os03g04130	acyl activating enzyme 1	3.807	2.425	2.622	10.625	11.698	12.33	1.90283	0.0255918
Os01g04630	cytochrome P450, family 77, subfamily A, polypeptide 5 pseudogene	35.373	25.773	32.107	122.956	131.747	125.466	1.89494	1.59704e-11
Os01g64440	--	3.104	6.946	3.359	27.103	9.212	18.254	1.89455	0.0202661
Os04g36720	ferric reduction oxidase 7	21.254	19.233	19.931	81.158	98.76	74.391	1.88853	2.78242e-07
Os12g16220	pinoresinol reductase 1	24.815	22.144	16.839	89.145	89.832	93.179	1.88818	1.91411e-07
Os12g41124	--	29.785	28.828	24.403	67.633	189.591	65.818	1.88607	4.62717e-05
Os01g57420	diacylglycerol kinase 5	11.365	12.18	8.502	55.08	35.219	39.296	1.88005	4.24971e-05
Os06g11860	related to AP2 4	10.811	11.362	10.259	32.275	35.819	49.128	1.87287	2.48784e-05
Os09g29540	wall associated kinase 5	3.755	5.364	2.527	22.617	8.186	15.455	1.87237	0.019753
Os12g04240	Calcium-binding EF-hand family protein	19.697	22.371	19.326	91.525	64.175	83.679	1.87171	2.43478e-08
Os12g39840	Adenine nucleotide alpha hydrolases-like superfamily protein	3.466	3.278	4.23	13.261	14.117	10.383	1.87114	0.0209609
Os03g21640	Protein of unknown function (DUF3133)	4.195	3.929	2.929	20.33	11.41	12.87	1.87106	0.018827
Os07g12800	--	5.466	3.599	5.142	14.198	20.753	22.025	1.87091	0.00695762
Os08g31630	Haloacid dehalogenase-like hydrolase (HAD) superfamily protein	4.962	4.628	5.36	25.23	18.579	15.874	1.87049	0.00447807
Os01g58194	DC1 domain-containing protein	3.398	4.143	3.572	17.788	15.564	7.597	1.87036	0.020151
Os01g60110	Protein of unknown function (DUF607)	7.71	7.204	5.971	36.774	25.35	24.408	1.87027	0.00101314
Os01g57710	Sulfite exporter TauE/SafE family protein	3.034	1.834	3.114	9.292	12.83	11.305	1.87011	0.0473969
Os07g23120	Nucleotide-diphospho-sugar transferases superfamily protein	54.753	55.153	56.688	304.641	269.632	153.6	1.8656	2.61366e-06
Os05g41760	ERF domain protein 12	19.395	11.597	17.599	102.29	48.176	50.34	1.86327	7.9877e-05
Os03g37878	--	12.471	10.979	13.075	41.026	59.598	49.929	1.86169	5.30123e-05
Os07g17330	B12D protein	28.227	33.548	28.042	159.118	70.042	116.516	1.85938	3.25331e-07
Os02g36940	PLANT CADMIUM RESISTANCE 2	27.793	33.657	24.825	157.559	61.469	120.277	1.85575	3.6553e-06
Os03g40100	ACT domain repeat 4	6.548	4.767	7.806	21.477	32.383	28.362	1.85568	0.00142511
Os01g46200	--	5.917	7.426	4.022	19.504	18.828	22.926	1.85551	0.00209575
Os04g02910	Polyketide cyclase/dehydrase and lipid transport superfamily protein	73.755	76.131	77.443	381.821	285.954	244.509	1.8545	1.93047e-12
Os02g45780	RING/U-box superfamily protein	16.62	17.294	15.631	134.389	26.196	48.44	1.85226	0.00393672
Os12g02750	--	6.212	5.477	4.485	19.82	19.117	20.985	1.85165	0.00461894
Os09g29940	O-fucosyltransferase family protein	3.806	6.351	4.255	21.479	15.362	16.627	1.8512	0.00627422
Os03g03370	beta-carotene hydroxylase 2	4.507	2.935	4.815	15.84	14.916	14.28	1.84939	0.00882405
Os04g39980	2-oxoglutarate (2OG) and Fe(II)-dependent oxygenase superfamily protein	21.434	16.477	13.629	61.558	62.099	63.253	1.84887	6.1501e-08
Os10g33140	disease resistance family protein / LRR family protein	3.336	6.267	3.484	20.025	8.517	16.964	1.8487	0.0194797
Os02g22160	Core-2/I-branching beta-1,6-N-acetylglucosaminyltransferase family protein	5.191	4.585	2.624	31.657	10.349	9.061	1.84777	0.0336963
Os10g38890	--	3.548	3.321	4.828	16.616	15.06	14.295	1.84653	0.0119732
Os05g41620	--	3.438	4.188	2.728	9.414	7.857	20.53	1.84494	0.0398864
Os01g65700	Disease resistance-responsive (dirigent-like protein) family protein	2.782	3.491	4.179	13.696	11.278	14.073	1.84222	0.0247817
Os06g03580	RING/U-box superfamily protein	13.883	19.438	12.132	69.345	36	68.698	1.84038	2.73751e-05
Os04g41570	basic helix-loop-helix (bHLH) DNA-binding superfamily protein	67.256	68.266	44.791	267.285	233.799	218.121	1.83968	1.03861e-11
Os03g27019	dentin sialophosphoprotein-related	14.404	16.836	13.006	58.246	64.122	48.913	1.83756	1.3789e-06
Os07g07974	TESMIN/TSO1-like CXC 2	11.517	15.359	10.596	49.291	48.108	37.849	1.83337	4.73961e-06
Os03g17240	Ankyrin repeat family protein	19.578	17.882	16.185	96.412	59.312	58.376	1.83234	3.61892e-06
Os01g72100	EF hand calcium-binding protein family	143.839	151.012	124.91	782.79	379.199	520.455	1.83172	3.81536e-09
Os01g62790	Nucleotidyltransferase family protein	4.475	5.781	4.228	16.618	15.822	15.621	1.83071	0.00663063
Os01g72080	EF hand calcium-binding protein family	133.362	138.407	131.85	788.029	359.222	391.926	1.82921	6.14809e-09
Os03g60639	--	26.574	21.72	22.059	77.864	105.587	97.75	1.82911	5.69943e-08
Os05g32460	sigma factor binding protein 1	3.867	4.721	3.766	15.386	12.412	24.55	1.82754	0.0170246
Os06g48570	purple acid phosphatase 28	18.051	21.105	18.066	75.175	77.896	64.867	1.81932	5.2151e-08
Os01g58140	--	24.278	19.209	16.212	150.851	40.752	47.702	1.81902	0.00220123
Os06g49430	MAP kinase 9	21.307	22.297	22.361	96.13	80.364	65.918	1.81656	1.76874e-08
Os04g53800	NAD(P)-binding Rossmann-fold superfamily protein	3.071	3.993	4.197	18.839	18.9	6.984	1.81482	0.0400624
Os02g35910	Protein phosphatase 2C family protein	10.501	14.102	10.206	55.392	34.981	34.998	1.81302	4.1365e-05
Os11g24050	--	56.157	56.294	33.487	150.055	199.469	194.881	1.81273	5.60444e-11
Os01g47760	Thioredoxin superfamily protein	62.377	49.624	53.017	310.887	133.97	200.157	1.80964	3.97317e-07
Os03g29970	nuclear factor Y, subunit B3	21.875	20.755	20.406	66.35	98.571	86.272	1.80933	1.09756e-06
Os04g18090	histone H1-3	148.654	152.106	167.452	364.91	688.123	597.414	1.80826	8.5096e-13
Os04g44300	YELLOW STRIPE like 7	2.988	3.819	2.049	15.42	7.863	10.031	1.80641	0.0462924
Os04g41340	2-phosphoglycolate phosphatase 1	109.483	101.375	111.992	403.426	612.767	288.417	1.80413	1.55598e-07
Os09g27820	ethylene-forming enzyme	74.088	73.947	51.654	360.158	222.825	65.881	1.80001	0.000557511
Os11g05800	HVA22-like protein J	4.292	7.932	4.406	31.325	6.571	22.24	1.79943	0.0254517
Os01g51890	DNAse I-like superfamily protein	10.135	12.08	6.646	50.165	38.469	29.501	1.79825	0.000931187
Os02g22100	Rhomboid-related intramembrane serine protease family protein	14.828	16.308	14.198	56.919	73.462	44.973	1.79732	1.29601e-05
Os02g35180	response regulator 3	41.035	31.731	45.611	132.126	186.394	131.349	1.79498	5.57436e-10
Os04g44910	receptor lectin kinase	2.956	5.154	3.203	20.526	9.303	10.239	1.79081	0.0352113
Os02g36570	ABC2 homolog 13	28.269	32.207	25.242	93.824	150.42	81.769	1.7892	5.89286e-07
Os05g46240	Protein of unknown function (DUF778)	15.008	10.071	9.939	41.262	34.883	41.946	1.78735	2.9002e-05
Os01g70520	beta glucosidase 11	8.946	10.856	11.217	41.716	49.901	28.609	1.78306	0.000336553
Os01g66890	BTB and TAZ domain protein 3	3.212	3.818	3.251	12.469	14.065	11.396	1.78181	0.0319998
Os03g45730	DWNN domain, a CCHC-type zinc finger	7.234	7.139	6.321	33.919	19.24	22.781	1.78166	0.0029255
Os12g03860	zinc induced facilitator-like 1	3.415	3.508	2.506	10.632	14.894	13.314	1.78148	0.0359904
Os06g46366	RING/U-box superfamily protein	6.664	6.229	3.147	16.727	21.61	18.562	1.77818	0.00608834
Os05g50810	calcium-dependent protein kinase 6	17.579	21.454	18.704	88.23	65.865	53.052	1.77327	6.00247e-07
Os09g02710	Cystathionine beta-synthase (CBS) family protein	62.426	59.697	57.767	254.047	230.213	203.227	1.7722	2.12051e-12
Os01g64680	BolA-like family protein	9.548	5.049	5.704	22.316	25.009	25.154	1.77193	0.00144
Os03g41438	Serine protease inhibitor (SERPIN) family protein	7.012	6.26	5.031	25.06	18.865	20.656	1.77186	0.00301288
Os03g63040	--	7.522	5.728	6.733	26.662	25.344	23.846	1.77147	0.00110065
Os04g57400	S-methyl-5-thioribose kinase	30.183	28.361	29.248	132.902	92.693	77.024	1.7643	2.38491e-08
Os01g58890	--	161.995	124.727	145.964	594.819	426.943	415.688	1.7637	3.46103e-15
Os10g28120	--	16.872	13.474	14.21	67.923	28.619	55.679	1.76335	0.000103497
Os01g66120	NAC (No Apical Meristem) domain transcriptional regulator superfamily protein	81.972	68.617	52.87	300.94	218.085	208.033	1.76073	4.83794e-12
Os02g10920	Ran BP2/NZF zinc finger-like superfamily protein	12.928	11.175	26.734	62.591	47.433	67.128	1.76005	2.42363e-05
Os02g04040	Structural maintenance of chromosomes (SMC) family protein	13.467	11.584	8.67	40.964	40.439	38.534	1.75673	3.10219e-05
Os01g54340	Protein of unknown function (DUF506)	20.731	16.31	16.595	74.872	43.078	85.063	1.75487	3.71161e-05
Os04g49510	Calcium-dependent protein kinase family protein	69.298	80.374	56.595	309.006	277.303	138.389	1.75353	6.4659e-08
Os09g07800	Calcium-dependent lipid-binding (CaLB domain) family protein	18.672	15.3	19.285	72.328	54.084	62.312	1.75215	5.75378e-07
Os08g04830	--	19.092	20.241	18.505	66.951	72.759	72.026	1.75193	1.28416e-07
Os06g42560	tryptophan synthase beta type 2	14.972	16.85	20.487	62.644	69.87	52.721	1.74922	7.57999e-07
Os08g11480	--	18.222	14.614	10.038	49.24	55.729	47.41	1.74492	7.54212e-06
Os11g39020	general control non-repressible 5	43.501	42.705	39.125	142.935	215.077	114.654	1.74203	1.86146e-07
Os11g01439	Hydroxyproline-rich glycoprotein family protein	20.898	21.256	18.765	64.809	107.521	57.442	1.74037	2.23701e-05
Os05g46470	--	23.543	21.927	19.399	64.48	74.493	48.593	1.73821	1.58483e-05
Os04g36062	--	8.672	9.333	7.189	28.527	35.274	25.645	1.73779	0.000640789
Os03g49440	Haloacid dehalogenase-like hydrolase (HAD) superfamily protein	28.446	31.273	24.403	100.125	81.351	131.419	1.73724	1.02625e-06
Os04g37710	--	46.434	42.035	37.47	193.215	141.386	140.208	1.73699	3.09271e-08
Os09g39770	Calcium-dependent lipid-binding (CaLB domain) family protein	8.63	18.91	4.59	64.919	26.813	25.408	1.73482	0.00681514
Os03g09140	Ras-related small GTP-binding family protein	4.882	4.165	1.879	14.449	9.638	14.686	1.7345	0.0340695
Os12g28100	NB-ARC domain-containing disease resistance protein	3.712	5.56	3.255	19.891	8.791	15.26	1.73319	0.0247758
Os09g29430	dicarboxylate transport 2.1	3.266	3.643	4.17	13.457	15.877	11.353	1.73301	0.0316484
Os12g02330	lipid transfer protein 3	97.471	71.898	78.042	364.654	254.09	306.749	1.73285	4.27855e-10
Os07g18162	aldehyde oxidase 1	18.13	18.357	22.837	64.699	73.426	73.116	1.73262	1.92931e-07
Os11g05700	multidrug resistance-associated protein 14	4.241	4.684	3.571	19.945	10.153	14.551	1.73243	0.0211069
Os12g29160	--	4.45	3.838	4.681	9.927	17.665	14.372	1.73217	0.0200443
Os01g72000	ARM repeat superfamily protein	5.08	4.548	2.893	20.354	13.828	14.208	1.73106	0.0207285
Os08g29660	WRKY family transcription factor	4.767	7.66	4.392	29.684	12.373	12.699	1.73009	0.0171093
Os05g43660	CLAVATA3/ESR-RELATED 9	3.78	7.291	6.332	29.443	14.796	11.782	1.72921	0.0130637
Os05g50710	Late embryogenesis abundant protein	108.703	104.416	88.937	452.468	262.987	388.143	1.72779	2.4579e-10
Os03g15080	--	8.329	9.055	8.485	47.608	13.41	28.647	1.72617	0.00790177
Os04g43070	ammonium transporter 1;1	20.655	14.184	12.796	60.766	60.975	45.766	1.72502	5.78941e-06
Os03g55320	Protein phosphatase 2C family protein	28.795	34.15	25.104	146.817	86.804	80.332	1.72242	1.15616e-06
Os04g55180	alpha/beta-Hydrolases superfamily protein	12.887	10.645	8.987	32.64	54.287	38.092	1.72234	0.000598047
Os12g03070	SMAD/FHA domain-containing protein	54.995	54.182	69.143	219.699	275.255	171.797	1.72021	2.13389e-08
Os07g38170	Remorin family protein	110.612	95.441	80.433	460.098	308.555	241.7	1.72017	1.58698e-09
Os10g01044	NAD(P)-binding Rossmann-fold superfamily protein	45.69	46.719	40.542	148.034	223.203	131.449	1.7193	2.18133e-07
Os01g10080	--	4.673	4.299	6.681	18.07	17.609	20.839	1.71914	0.0084561
Os04g38950	anthranilate synthase beta subunit 1	28.777	31.616	34.083	144.619	93.063	106.047	1.71711	6.55803e-08
Os06g43810	--	45.289	48.936	54.58	266.449	154.131	145.037	1.71615	2.33361e-06
Os07g36800	Uncharacterised protein family (UPF0041)	28.8	19.694	24.89	71.09	71.707	122.095	1.71561	4.74532e-06
Os12g02440	WRKY DNA-binding protein 70	9.946	9.627	9.214	29.976	23.919	45.521	1.71542	0.000737732
Os01g03690	Protein kinase superfamily protein	17.689	17.62	13.972	84.055	37.426	53.974	1.71314	9.70262e-05
Os02g27360	Eukaryotic aspartyl protease family protein	6.374	6.027	5.126	20.198	21.223	19.663	1.70952	0.00636567
Os02g07010	--	15.611	25.242	15.596	69.027	50.956	74.352	1.70677	2.61601e-06
Os08g41880	purple acid phosphatase 27	4.741	4.402	3.931	18.735	14.204	18.011	1.70563	0.0320954
Os05g30454	thiamin pyrophosphokinase1	3.374	5.396	2.923	13.949	11.172	11.758	1.7056	0.0343097
Os12g10700	--	4.023	4.66	1.844	13.119	11.997	12.263	1.70545	0.0351669
Os02g41680	PHE ammonia lyase 1	36.943	32.798	21.818	123.903	95.76	89.393	1.70539	1.85617e-08
Os12g05890	Protein of unknown function (DUF3049)	2.957	3.614	3.848	14.055	14.723	10.633	1.7037	0.0369138
Os07g46670	dehydration-induced protein (ERD15)	252.106	257.473	230.465	1383.27	594.868	793.711	1.70331	1.1113e-06
Os01g53730	oxidative stress 3	36.371	28.812	27.804	158.303	83.076	83.932	1.70273	2.75412e-06
Os04g51970	Major facilitator superfamily protein	5.474	6.563	5.977	24.311	18.271	20.857	1.70172	0.00543432
Os05g41780	erf domain protein 9	90.772	135.932	76.015	560.051	263.608	260.334	1.6962	6.07162e-06
Os05g48930	Thioredoxin superfamily protein	45.141	36.038	35.063	181.519	110.25	137.17	1.69574	8.53792e-07
Os08g04630	NAD(P)H dehydrogenase B3	6.153	7.634	5.079	33.11	14.751	20.159	1.6938	0.010387
Os06g41360	Phosphoribosyltransferase family protein	19.849	17.335	18.624	53.65	71.753	64.444	1.69021	8.18486e-07
Os03g15020	beta-galactosidase 8	16.204	16.641	18.157	51.272	82.23	52.523	1.68892	5.08382e-05
Os02g45320	phloem protein 2-A13	9.958	9.783	11.555	37.153	36.852	39.857	1.6886	0.000206791
Os04g35520	stromal ascorbate peroxidase	16.93	15.886	14.296	64.893	41.296	57.873	1.68854	2.25677e-05
Os10g03850	--	7.982	12.996	12.362	27.368	21.524	67.062	1.68828	0.00575992
Os01g63060	Arabidopsis Inositol phosphorylceramide synthase 1	9.703	14.085	10.708	48.878	35.087	38.641	1.68698	0.000156953
Os09g39940	uclacyanin 1	7.855	16.928	8.634	47.072	22.457	41.943	1.68374	0.00129112
Os03g57450	calcium dependent protein kinase 1	7.041	9.084	7.088	38.832	23.563	17.277	1.68312	0.00496687
Os08g04430	--	16.941	9.949	17.065	44.832	55.026	50.599	1.68164	2.16465e-05
Os02g57410	Cysteine proteinases superfamily protein	49.685	45.358	37.151	139.105	178.122	131.92	1.67921	9.59184e-11
Os01g72940	phosphatidylserine decarboxylase 3	5.797	6.359	4.471	19.09	17.168	17.86	1.67899	0.00983182
Os08g36250	cation/H+ exchanger 4	9.298	5.287	9.981	21.925	34.724	19.288	1.67765	0.00330099
Os03g15770	Protein kinase superfamily protein	14.902	16.047	15.257	72.971	43.761	43.901	1.67618	7.30966e-05
Os01g51010	Regulator of Vps4 activity in the MVB pathway protein	6.944	7.348	5.4	28.724	19.371	17.365	1.67608	0.00690499
Os03g01880	lysine decarboxylase family protein	29.966	26.447	24.424	76.05	92.715	109.778	1.67464	2.11732e-07
Os05g45350	DNAJ heat shock N-terminal domain-containing protein	15.264	11.277	10.054	35.819	45.185	45.756	1.67355	0.000171622
Os03g24950	Transcription elongation factor (TFIIS) family protein	16.728	12.677	12.233	34.855	46.675	67.429	1.67314	0.000305413
Os08g40620	Ypt/Rab-GAP domain of gyp1p superfamily protein	18.893	21.74	15.105	68.156	64.432	65.853	1.67258	3.44852e-06
Os04g53930	organic cation/carnitine transporter4	4.129	4.134	5.95	17.879	17.143	14.087	1.67182	0.0195726
Os11g10320	--	14.054	8.721	11.362	35.235	42.815	38.655	1.67066	0.000168792
Os03g08860	FH interacting protein 1	21.876	21.382	21.252	96.714	54.296	72.708	1.66803	1.02117e-05
Os05g01520	evolutionarily conserved C-terminal region 8	6.379	7.309	4.569	18.569	21.197	21.954	1.66506	0.00682133
Os05g35140	Nodulin MtN3 family protein	6.452	5.343	3.506	18.888	18.34	14.217	1.6642	0.0152646
Os02g38140	beta-1,4-N-acetylglucosaminyltransferase family protein	18.123	17.195	16.839	93.752	43.869	42.012	1.66147	0.000357033
Os03g08430	Phosphoinositide phosphatase family protein	16.364	17.974	9.779	49.567	51.325	47.394	1.65997	2.27868e-05
Os08g37670	Cupredoxin superfamily protein	253.575	242.528	187.702	1073.05	614.956	593.222	1.65939	7.97597e-10
Os04g02530	--	67.32	50.56	40.313	194.821	162.525	146.796	1.65709	1.82927e-10
Os08g38210	BES1-interacting Myc-like protein 2	12.2	14.272	10.187	51.926	33.772	31.747	1.65573	0.000246768
Os05g38860	--	13.19	11.207	9.934	45.507	22.134	47.042	1.65271	0.00117127
Os01g62070	Cation efflux family protein	37.532	34.645	30.859	122.955	122.275	113.469	1.65242	1.64293e-09
Os02g51350	Galactose oxidase/kelch repeat superfamily protein	37.728	33.535	35.158	189.075	76.645	117.992	1.6523	6.49021e-05
Os12g07190	CBS / octicosapeptide/Phox/Bemp1 (PB1) domains-containing protein	14.322	14.795	10.758	43.585	60.581	37.557	1.65196	0.000335275
Os03g11650	microtubule-associated proteins 70-2	22.573	26.041	19.442	69.137	86.443	63.654	1.65187	2.61692e-07
Os01g52110	CHY-type/CTCHY-type/RING-type Zinc finger protein	164.441	166.498	161.045	500.82	683.589	456.651	1.65172	1.48754e-15
Os02g04510	high chlorophyll fluorescence phenotype 173	7.621	5.12	6.605	16.883	34.498	17.213	1.6516	0.0106059
Os03g04140	Trimeric LpxA-like enzymes superfamily protein	20.209	15.439	16.392	45.1	73.692	58.641	1.65045	4.97754e-05
Os08g02110	Peroxidase superfamily protein	13.01	10.857	6.689	38.904	36.314	17.675	1.65036	0.00217897
Os04g29550	--	6.97	5.294	9.196	26.342	15.215	35.363	1.64909	0.0145369
Os03g20370	calmodulin 5	227.116	226.203	227.116	986.4	626.138	676.447	1.64629	1.09951e-13
Os04g53310	starch synthase 3	11.578	13.328	10.743	35.746	57.284	31.594	1.6446	0.000582959
Os02g06390	--	8.911	8.049	13.08	32.909	34.884	29.791	1.6421	0.000474958
Os03g55560	mitogen-activated protein kinase kinase kinase 5	8.874	12.199	9.626	38.538	34.069	32.45	1.63942	0.000431611
Os09g23150	alpha/beta-Hydrolases superfamily protein	6.619	5.091	4.235	20.318	17.516	14.827	1.63624	0.014469
Os01g48190	Drought-responsive family protein	51.699	49.923	45.626	243.469	128.504	132.492	1.6358	9.12048e-07
Os03g40010	DEK domain-containing chromatin associated protein	18.321	11.736	14.796	49.103	50.431	42.674	1.63476	1.77211e-05
Os03g19400	--	15.794	13.336	15.865	79.762	39.546	38.894	1.63293	0.00101543
Os08g03350	lysine histidine transporter 1	22.434	39.427	25.759	126.884	66.261	89.993	1.63137	9.75455e-06
Os10g28610	kinase interacting (KIP1-like) family protein	4.879	4.505	2.882	14.979	13.459	13.93	1.63078	0.028566
Os11g10990	Chaperone DnaJ-domain superfamily protein	24.983	16.176	21.911	67.463	89.115	61.946	1.63066	1.44346e-05
Os01g56140	little nuclei4	11.678	8.189	6.367	26.815	30.634	24.559	1.63002	0.00160189
Os06g21550	Thioredoxin superfamily protein	19.114	11.133	18.665	58.83	46.479	54.563	1.62781	2.33004e-05
Os04g57210	actin-related protein 8	16.816	19.773	13.877	53.448	60.45	58.653	1.62515	1.17251e-05
Os06g10650	Phosphotyrosine protein phosphatases superfamily protein	9.468	12.484	6.901	30.511	32.283	27.429	1.62502	0.000901033
Os03g36630	--	2.367	6.152	5.906	16.026	14.811	17.582	1.62497	0.0330405
Os02g40240	Leucine-rich repeat protein kinase family protein	20.264	32.382	10.134	61.032	69.502	72.351	1.62455	7.09265e-05
Os07g41160	ABI five binding protein 2	4.838	3.516	4.744	17.429	14.55	10.872	1.62452	0.0246086
Os01g67370	Pentatricopeptide repeat (PPR) superfamily protein	20.368	23.257	17.743	60.083	98.307	50.781	1.62237	8.05809e-05
Os08g06280	lsd one like 1	82.988	99.556	87.873	288.772	363.334	260.621	1.6223	3.77313e-12
Os09g34140	--	108.387	99.914	118.867	379.602	480.115	268.713	1.62064	1.47862e-08
Os03g02710	hydroxymethylglutaryl-CoA synthase / HMG-CoA synthase / 3-hydroxy-3-methylglutaryl coenzyme A synthase	4.99	3.976	6.382	17.134	13.837	16.494	1.62011	0.0183994
Os04g57720	response regulator 6	23.065	16.175	36.439	80.585	65.883	91.11	1.61999	6.05531e-06
Os04g35240	SNF1-related protein kinase 2.10	8.779	7.815	8.336	31.893	22.799	26.577	1.6198	0.0019456
Os03g01930	Plant protein of unknown function (DUF827)	4.569	4.741	5.193	14.074	22.364	15.4	1.61867	0.0228056
Os05g28870	NAD+ transporter 1	30.177	22.148	27.373	73.117	100.665	94.855	1.61524	1.5814e-06
Os01g33000	Protein of unknown function (DUF789)	20.992	22.272	20.691	79.179	71.778	52.257	1.61507	1.7537e-06
Os11g08210	NAC (No Apical Meristem) domain transcriptional regulator superfamily protein	24.419	20.162	16.013	60.481	56.591	73.826	1.61482	2.82219e-06
Os05g47560	STT7 homolog STN7	40.019	35.831	37.857	118.998	158.587	110.573	1.61257	1.00947e-07
Os01g42520	Protein of unknown function, DUF642	28.693	20.558	34.328	95.132	114.356	57.844	1.61039	8.96189e-06
Os05g39410	Leucine-rich repeat protein kinase family protein	3.897	4.515	3.292	14.889	10.235	14.557	1.60899	0.0462924
Os08g10590	--	7.064	8.373	3.947	20.155	18.905	19.223	1.60621	0.00842764
Os12g17090	NB-ARC domain-containing disease resistance protein	4.411	4.846	4.205	13.023	14.938	11.472	1.60434	0.0330054
Os01g52594	--	29.157	22.025	36.724	143.785	68.198	81.049	1.60422	7.47785e-05
Os03g43684	kinase interacting (KIP1-like) family protein	4.526	5.146	2.735	16.074	14.484	11.802	1.60367	0.0341177
Os07g02800	Homeodomain-like superfamily protein	16.646	10.976	12.307	31.997	40.471	47.636	1.60348	0.000201642
Os01g65660	amino acid permease 8	5.468	8.199	6.617	17.183	23.221	21.043	1.60346	0.00694326
Os02g48390	Phosphoribosyltransferase family protein	29.837	23.867	32.066	109.58	94.257	76.998	1.60174	2.27039e-07
Os01g04020	Integrase-type DNA-binding superfamily protein	223.449	231.071	261.329	645.154	749.071	861.906	1.60114	1.04212e-19
Os06g43304	cytochrome P450, family 71, subfamily B, polypeptide 4	4.874	6.113	4.237	21.161	10.096	15.721	1.59776	0.0286438
Os01g43710	cytochrome P450, family 72, subfamily A, polypeptide 15	9.634	11.635	8.341	37.77	28.236	29.826	1.59704	0.000914601
Os05g15360	Ribosomal protein L13 family protein	61.167	39.562	50.131	140.879	198.876	164.857	1.597	3.48249e-08
Os06g34730	--	12.896	9.978	16.009	30.071	39.675	59.093	1.59531	0.000975499
Os07g44920	Disease resistance-responsive (dirigent-like protein) family protein	9.582	9.393	13.167	35.212	28.058	45.056	1.59394	0.00152213
Os03g18160	Mitochondrial substrate carrier family protein	9.932	7.64	9.531	27.465	36.295	29.946	1.58653	0.00176082
Os03g10180	J-domain protein required for chloroplast accumulation response 1	21.524	21.067	18.036	56.58	83.452	60.084	1.58343	1.32189e-05
Os11g01490	Outer membrane OMP85 family protein	12.062	14.301	14.962	47.134	51.213	41.066	1.58295	0.000255921
Os02g50790	nuclear pore anchor	9.334	6.572	6.358	21.999	21.745	22.692	1.58225	0.00454379
Os01g56780	zinc knuckle (CCHC-type) family protein	27.815	25.729	18.579	74.205	101.427	62.69	1.58222	8.17028e-06
Os06g11380	kinesin like protein for actin based chloroplast movement 1	16.115	18.494	10.878	46.83	60.923	38.324	1.58017	0.000193656
Os02g09250	cytochrome P450, family 71, subfamily B, polypeptide 24	3.5	5.418	2.983	13.979	10.231	13.98	1.58006	0.0493326
Os02g10040	SEC7-like guanine nucleotide exchange family protein	7.118	10.686	6.842	27.767	20.767	27.097	1.57936	0.00306639
Os11g11000	Protein kinase superfamily protein	21.194	23.883	17.093	59.099	88.041	55.618	1.57709	3.18873e-05
Os09g12290	aspartate kinase-homoserine dehydrogenase ii	7.732	6.465	11.067	26.673	31.378	22.604	1.57667	0.0036709
Os01g52730	Protein of unknown function, DUF584	24.458	13.402	13.396	82.62	39.47	34.489	1.57643	0.00202809
Os03g11734	MATE efflux family protein	6.636	4.466	3.188	13.03	15.745	9.912	1.5751	0.0404019
Os03g55080	WRKY DNA-binding protein 57	5.483	5.383	3.714	14.906	15.645	13.821	1.57464	0.0297114
Os02g43170	salt tolerance homolog2	9.955	5.853	10.914	33.267	31.124	24.701	1.57424	0.00297003
Os05g07690	thioredoxin H-type 9	54.424	53.632	54.165	210.526	154.882	171.173	1.57292	6.65e-09
Os09g05030	ARM repeat superfamily protein	10.386	9.818	10.152	36.044	33.267	25.589	1.57269	0.00103017
Os02g28720	plant U-box 9	42.033	51.177	36.574	179.887	124.456	125.305	1.5709	3.26342e-07
Os01g09410	--	4.858	9.283	4.426	16.244	21.446	15.53	1.57047	0.016314
Os09g28620	alpha/beta-Hydrolases superfamily protein	4.668	3.524	5.706	13.731	25.773	9.574	1.57023	0.0471549
Os03g10620	alpha/beta-Hydrolases superfamily protein	89.244	77.403	90.258	248.388	283.771	256.409	1.57019	7.79552e-17
Os01g62460	SCARECROW-like 14	25.047	21.469	22.15	63.135	83.506	69.678	1.56982	1.83598e-06
Os01g72170	glutathione S-transferase TAU 8	19.297	22.263	19.49	80.68	39.586	72.799	1.56812	0.000150468
Os02g47860	Phosphoribulokinase / Uridine kinase family	7.183	7.951	5.079	20.168	23.652	19.936	1.56715	0.00907954
Os12g02340	lipid transfer protein 2	236.255	193.308	168.91	717.395	553.736	641.317	1.56639	7.66096e-14
Os07g39114	--	15.421	15.62	12.293	43.049	49.102	44.504	1.56599	8.13219e-05
Os03g39760	cytochrome P450, family 71, subfamily B, polypeptide 36	7.195	4.021	6.998	16.847	31.739	12.081	1.56541	0.0373156
Os03g23010	dehydration-induced protein (ERD15)	282.86	294.805	225.803	1224.58	716.747	551.495	1.56427	1.4155e-07
Os04g35100	PLC-like phosphodiesterases superfamily protein	8.764	6.276	6.355	32.957	22.187	17.609	1.56398	0.0193913
Os09g28630	alpha/beta-Hydrolases superfamily protein	12.632	12.212	18.346	45.442	63.127	36.836	1.56352	0.000886149
Os10g21560	NAC domain containing protein 53	10.614	12.422	5.569	35.573	29.141	28.723	1.56162	0.00233639
Os06g04920	Ran BP2/NZF zinc finger-like superfamily protein	35.415	16.766	25.609	63.639	109.438	70.698	1.56121	4.35351e-05
Os07g41410	--	195.987	247.075	172.306	718.472	352.965	916.484	1.55951	1.03372e-05
Os12g23180	chloroplast RNA binding	215.317	182.939	218.519	611.496	962.941	467.463	1.5569	3.99464e-07
Os09g23660	jasmonate-zim-domain protein 1	75.903	77.63	66.23	262.071	231.083	206.681	1.55534	3.36843e-12
Os06g05480	--	25.523	28.063	26.112	92.58	59.203	97.452	1.55493	3.6311e-06
Os07g33780	pleiotropic drug resistance 11	4.693	10.267	5.579	22.252	12.52	18.403	1.55295	0.0197426
Os02g33330	--	25.105	23.496	18.97	68.145	31.295	108.67	1.55225	0.0019885
Os11g09680	--	39.101	41.237	40.629	118.718	158.592	110.432	1.55112	5.75991e-08
Os09g39960	DYNAMIN-like 1E	3.241	5.937	4.246	15.128	10.233	13.522	1.55091	0.0473149
Os04g38390	Lipase/lipooxygenase, PLAT/LH2 family protein	84.86	71.015	67.467	272.639	200.636	255.365	1.55039	5.48435e-09
Os05g09580	--	12.471	9.554	9.12	32.996	29.186	24.868	1.55005	0.00129462
Os04g23440	basic helix-loop-helix (bHLH) DNA-binding superfamily protein	6.644	6.653	4.907	20.905	14.984	27.03	1.55001	0.0200933
Os06g12882	--	5.433	5.114	3.801	14.711	13.307	14.998	1.54985	0.0330538
Os05g47780	zinc finger protein-related	7.242	7.473	5.139	19.718	19.897	17.618	1.54953	0.0111666
Os02g45670	Homeodomain-like superfamily protein	24.999	23.393	22.915	63.901	79.197	83.371	1.54926	2.23537e-06
Os01g09570	phosphofructokinase 3	21.138	24.694	19.436	80.328	68.948	51.921	1.54902	8.48345e-06
Os01g19130	Protein phosphatase 2C family protein	14.572	15.337	14.018	62.151	37.269	43.556	1.54886	0.000425487
Os08g29600	--	7.384	2.526	7.897	18.784	18.388	21.224	1.54844	0.0199734
Os03g48000	magnesium (Mg) transporter 10	32.294	29.957	34.52	103.18	120.559	90.841	1.54791	4.16203e-07
Os01g12920	Thioesterase superfamily protein	8.287	5.189	9.322	25.924	25.62	21.76	1.54744	0.0109664
Os11g02379	--	61.444	17.19	22.331	64.254	125.714	173.831	1.54613	0.0250541
Os05g27730	WRKY DNA-binding protein 33	34.007	37.681	23.595	153.237	80.056	58.836	1.54133	0.000263577
Os07g39900	interferon-related developmental regulator family protein / IFRD protein family	14.47	15.471	12.283	42.497	45.253	42.886	1.54037	0.000178038
Os06g51360	Peptidoglycan-binding LysM domain-containing protein	16.142	15.253	10.567	58.595	37.148	39.922	1.54009	0.000699988
Os10g37290	Defensin-like (DEFL) family protein	3.08	14.076	10.021	29.005	21.994	33.113	1.5381	0.0105036
Os02g08420	cinnamoyl coa reductase 1	21.621	21.364	16.962	67.911	46.328	72.645	1.53809	3.91323e-05
Os04g31120	Galactose oxidase/kelch repeat superfamily protein	11.447	9.654	11.322	26.2	37.226	37.001	1.53802	0.00127298
Os03g58580	Major facilitator superfamily protein	9.385	13.479	8.487	23.55	33.691	39.992	1.53788	0.00416025
Os02g27480	MAC/Perforin domain-containing protein	8.559	10.119	5.785	31.93	21.401	21.88	1.53534	0.00536373
Os04g51610	autoinhibited Ca2+ -ATPase, isoform 8	8.725	11.247	8.558	32.079	40.264	21.038	1.53532	0.0042835
Os12g36930	--	7.357	5.162	9.239	23.432	17.233	23.257	1.53239	0.0102645
Os09g28230	alpha/beta-Hydrolases superfamily protein	6.516	7.256	6.145	23.255	20.368	22.355	1.53082	0.0127981
Os03g10755	--	11.784	12.803	10.565	29.132	36.932	44.896	1.52993	0.000773338
Os07g46280	B-S glucosidase 44	4.837	5.205	6.914	20.388	11.501	18.433	1.52883	0.0238978
Os03g07360	cycling DOF factor 2	27.033	23.004	22.529	57.471	89.93	88.67	1.52879	4.11301e-05
Os05g24010	Leucine-rich repeat protein kinase family protein	4.959	6.753	4.561	19.255	15.776	15.354	1.52865	0.0203182
Os03g45280	dehydrin family protein	128.934	69.958	163.904	311.69	388.557	361.752	1.52837	2.76851e-07
Os02g10390	photosystem I light harvesting complex gene 3	458.107	315.057	442.183	1313.94	1878.96	819.533	1.52817	1.05776e-05
Os04g46440	Integrase-type DNA-binding superfamily protein	18.252	19.625	14.165	80.831	35.101	55.69	1.52811	0.0019566
Os12g06220	NDR1/HIN1-like 3	29.937	32.926	20.804	127.193	55.196	88.782	1.52789	0.000341277
Os04g38450	gamma-glutamyl transpeptidase 1	14.928	19.265	15.965	57.89	55.749	41.603	1.52697	7.81271e-05
Os12g12260	diacylglycerol kinase 2	5.025	5.463	6.269	21.565	16.359	12.237	1.52562	0.031799
Os01g62390	O-fucosyltransferase family protein	11.267	9.108	10.024	27.019	33.867	27.369	1.52505	0.001502
Os01g28790	--	116.546	91.791	61.065	538.235	146.828	188.614	1.5232	0.00309218
Os05g31140	Glycosyl hydrolase superfamily protein	67.072	55.089	59.543	162.554	178.509	216.647	1.52155	2.44671e-10
Os01g55160	--	8.732	7.185	9.196	24.361	22.822	14.748	1.52137	0.0111785
Os10g41260	myb-like transcription factor family protein	35.626	30.568	30.632	93.488	126.776	79.431	1.51835	8.95368e-07
Os10g41560	pleckstrin homology (PH) domain-containing protein	11.059	14.467	7.388	26.698	36.108	30.124	1.51595	0.0017236
Os08g36320	glutamate decarboxylase	39.121	35.877	29.657	117.07	100.616	117.644	1.51418	6.98312e-07
Os03g15040	FAR1-related sequence 7	10.419	10.653	9.972	29.216	35.826	30.588	1.51374	0.00154233
Os03g56310	HAD-superfamily hydrolase, subfamily IG, 5\'-nucleotidase	18.147	17.518	15.607	52.642	73.707	38.531	1.51215	0.000483041
Os04g57870	Protein of unknown function (DUF789)	9.54	10.628	7.955	28.079	29.434	32.233	1.51192	0.00219999
Os06g02180	cellulose synthase-like D3	9.193	9.508	9.579	38.989	20.652	29.521	1.51174	0.00449056
Os02g05490	--	10.918	11.407	6.097	31.37	25.503	26	1.5106	0.00315623
Os05g41460	--	53.274	59.75	78.303	253.447	139.1	163.577	1.50753	5.27069e-07
Os03g52660	ATP synthase delta-subunit gene	62.834	62.362	53.141	169.253	229.602	157.968	1.50475	3.15453e-08
Os01g50040	Core-2/I-branching beta-1,6-N-acetylglucosaminyltransferase family protein	3.893	5.56	4.717	14.794	12.418	18.143	1.50165	0.0383912
Os05g39374	--	12.996	17.981	12.453	37.669	47.452	40.338	1.49876	0.000226416
Os02g21920	--	121.565	102.02	146.827	451.487	281.863	418.117	1.49847	3.86266e-08
Os05g49230	FtsJ-like methyltransferase family protein	5.101	4.07	5.074	10.68	16.64	12.136	1.49669	0.047328
Os09g23595	--	10.046	7.591	9.628	30.636	27.556	23.227	1.4965	0.0030453
Os02g51410	shikimate kinase 1	38.558	35.032	43.769	123.888	105.57	141.102	1.49616	6.11363e-07
Os06g43860	KNOTTED1-like homeobox gene 3	59.953	59.859	59.492	192.579	174.602	181.071	1.49569	5.01138e-11
Os04g45460	plasmodesmata-located protein 8	13.566	9.527	10.417	26.447	40.032	30.136	1.49529	0.00160218
Os10g13694	--	61.799	84.121	36.53	165.313	207.175	166.115	1.49392	6.98312e-07
Os11g07020	fructose-bisphosphate aldolase 2	2027.28	1820.51	1981.53	5528.51	8449.58	4261.95	1.4939	4.35953e-08
Os05g43460	Protein of unknown function (DUF567)	7.615	3.215	8.968	21.377	20.436	21.724	1.49279	0.0226622
Os01g72490	Lateral root primordium (LRP) protein-related	5.62	9.966	8.744	30.712	22.743	18.644	1.49064	0.00781432
Os03g02160	DNA binding;zinc ion binding;nucleic acid binding;nucleic acid binding	13.529	15.848	6.993	37.893	34.214	37.179	1.49045	0.00111244
Os03g09900	Auxin-responsive family protein	42.266	45.813	30.973	190.593	79.201	87.144	1.49037	0.000320977
Os04g35560	Glutathione S-transferase family protein	21.018	24.127	16.723	87.606	53.37	56.289	1.4892	0.000370907
Os06g06040	S-adenosyl-L-methionine-dependent methyltransferases superfamily protein	12.502	11.747	9.393	31.885	30.722	36.58	1.48486	0.00116541
Os01g16130	PIF1 helicase	21.029	30.802	8.917	52.07	68.616	63.13	1.4838	0.000879184
Os06g35520	Peroxidase superfamily protein	7.58	9.376	9.676	23.082	20.742	28.364	1.48272	0.00506866
Os02g15870	cofactor of nitrate reductase and xanthine dehydrogenase 2	7.658	7.899	5.674	18.202	25.598	22.881	1.48203	0.0124585
Os06g44140	Endomembrane protein 70 protein family	6.149	6.151	4.269	17.237	11.973	17.833	1.48105	0.0357099
Os04g51190	growth-regulating factor 5	7.801	8.922	8.355	31.861	18.383	25.196	1.47569	0.00946423
Os05g51670	UDP-D-glucose/UDP-D-galactose 4-epimerase 5	21.57	25.323	18.471	65.175	66.724	57.693	1.47548	8.10126e-06
Os08g40615	--	7.601	6.917	4.506	19.396	20.844	22.727	1.47497	0.0206209
Os01g40094	homology to ABI2	15.166	14.462	19.706	51.006	52.61	32.71	1.47323	0.000317607
Os09g27080	O-fucosyltransferase family protein	6.247	9.21	8.536	25.51	20.469	20.424	1.47312	0.00863226
Os06g49120	high chlorophyll fluorescence phenotype 173	20.222	16.646	18.216	48.095	78.833	43.642	1.47311	0.000642379
Os03g62010	Late embryogenesis abundant (LEA) hydroxyproline-rich glycoprotein family	16.605	14.371	17.209	63.802	29.774	53.763	1.4721	0.00176082
Os08g37610	LETM1-like protein	17.79	20.297	9.965	45.189	59.371	40.956	1.47159	0.000610885
Os12g41560	--	6.177	8.534	8.03	32.342	13.454	24.057	1.4696	0.0223048
Os05g03480	isovaleryl-CoA-dehydrogenase	40.222	35.043	31.353	103.537	91.458	117.446	1.46936	1.52455e-07
Os05g46460	alpha/beta-Hydrolases superfamily protein	41.552	43.957	33.98	124.926	117.676	127.726	1.46871	3.65438e-07
Os06g50100	Protein kinase superfamily protein	9.934	7.298	10.036	34.498	22.518	25.239	1.46604	0.00720165
Os01g45470	--	245.179	194.879	325.64	604.273	788.91	819.93	1.46363	5.27287e-10
Os11g37230	RING/U-box superfamily protein	33.537	34.673	35.516	124.957	110.873	63.846	1.46343	1.07191e-05
Os08g14000	alpha/beta-Hydrolases superfamily protein	36.91	29.545	30.504	109.749	126.327	70.123	1.46322	6.93332e-05
Os03g40670	PLC-like phosphodiesterases superfamily protein	9.94	11.626	8.332	44.568	25.292	21.833	1.46178	0.0107008
Os03g03200	Alpha/beta hydrolase related protein	8.36	10.015	7.328	32.776	18.614	23.124	1.46024	0.0116478
Os03g55430	--	13.934	13.844	14.27	75.101	25.602	23.793	1.45951	0.0149838
Os11g32750	nudix hydrolase homolog 13	8.662	5.113	7.332	29.266	17.533	16.661	1.4593	0.0244209
Os07g25150	myb domain protein 96	21.855	23.834	21.488	58.667	52.347	72.846	1.45639	1.74891e-05
Os02g37930	Hypoxia-responsive family protein	55.419	46.305	61.265	201.943	113.793	152.73	1.45496	7.4219e-07
Os02g38020	phosphate transporter 2;1	34.316	31.693	30.256	88.187	140.029	64.806	1.45357	0.000177253
Os03g20600	serine-rich protein-related	10.522	10.701	7.716	44.096	13.732	25.972	1.45084	0.0180123
Os04g51400	--	21.991	19.259	17.22	48.084	89.368	40.243	1.4502	0.00180995
Os03g53200	calmodulin 1	25.904	22.555	21.807	80.561	49.526	68.775	1.45014	2.81335e-05
Os11g45710	Glycosyl hydrolase superfamily protein	8.194	6.788	7.029	23.098	25.939	15.832	1.44624	0.0165496
Os01g68860	zinc finger protein 1	38.931	38.538	38.93	90.735	162.08	94.408	1.44553	1.67567e-05
Os01g11900	HhH-GPD base excision DNA repair family protein	9.845	11.247	4.42	22.697	24.953	22.033	1.44532	0.0114266
Os03g11550	ABI five binding protein	13.723	18.072	13.506	37.556	48.809	42.358	1.44415	0.00026372
Os05g49140	MAP kinase 20	43.968	48.569	41.876	180.651	112.872	132.962	1.44295	6.09252e-05
Os09g35880	B-box type zinc finger family protein	41.064	40.618	52.071	116.279	142.928	135.4	1.44284	4.65861e-08
Os10g38780	Glutathione S-transferase family protein	33.716	26.231	28.1	115.151	40.702	95.507	1.4395	0.00103383
Os04g33240	NAD(P)-binding Rossmann-fold superfamily protein	7.108	6.685	5.648	24.53	10.592	19.078	1.43803	0.0307299
Os03g29340	Protein of unknown function (DUF300)	10.984	12.056	6.918	30.777	27.569	29.563	1.43699	0.00475488
Os03g20380	CBL-interacting protein kinase 3	38.261	42.865	46.719	140.226	158.642	93.623	1.43573	2.42363e-05
Os06g07040	indole-3-acetic acid inducible 31	11.277	5.513	5.944	16.197	26.407	11.634	1.43554	0.0367425
Os06g05160	sulfate transporter 3;4	12.738	11.495	11.766	30.111	38.947	32.209	1.43456	0.00135804
Os03g56250	Leucine-rich repeat protein kinase family protein	9.103	9.463	8.347	30.343	21.152	25.748	1.43387	0.00909252
Os02g17330	D-aminoacid aminotransferase-like PLP-dependent enzymes superfamily protein	10.496	10.612	12.255	29.102	48.544	23.045	1.43323	0.0102991
Os09g04504	tobamovirus multiplication protein 3	68.039	123.118	30.692	181.201	240.75	209.627	1.4331	0.000812374
Os03g60260	aromatic and neutral transporter 1	6.125	4.431	5.516	13.837	15.387	15.216	1.43211	0.0411095
Os08g45190	proton gradient regulation 5	166.708	154.618	172.418	466.999	623.673	393.318	1.43155	1.39655e-08
Os01g62840	Glucose-1-phosphate adenylyltransferase family protein	63.521	66.473	60.102	175.934	214.147	194.314	1.42952	4.03571e-07
Os01g16980	--	24.898	30.944	23.889	79.593	63.724	89.303	1.42793	1.46216e-05
Os04g59150	Peroxidase superfamily protein	40.825	57.714	33.901	176.172	64.195	94.809	1.42767	0.00123581
Os02g39010	Protein kinase superfamily protein	20.231	22.16	15.97	57.8	61.404	43.987	1.42585	8.94701e-05
Os09g36790	--	3.095	4.998	9.572	15.235	15.836	18.886	1.42447	0.0436244
Os04g57690	Protein of unknown function (DUF2296)	9.999	8.954	7.582	28.543	25.335	20.574	1.4237	0.00690262
Os09g26560	Trypsin family protein with PDZ domain	15.43	17.564	10.877	43.731	44.784	37.762	1.42074	0.000666831
Os06g19970	--	10.551	9.766	11.45	21.289	41.92	28.642	1.41887	0.00706234
Os03g57310	syntaxin of plants 121	9.523	10.188	6.446	40.007	16.634	18.42	1.41834	0.0280625
Os03g22670	alpha/beta-Hydrolases superfamily protein	20.495	22.18	18.503	63.201	71.776	48.386	1.41804	0.000265712
Os05g38040	--	41.9	33.125	36.408	97.537	100.801	108.974	1.41693	6.43121e-08
Os07g47360	CW-type Zinc Finger	6.393	7.291	4.02	14.871	17.522	15.337	1.41626	0.0396186
Os07g41580	nuclear factor Y, subunit B3	15.391	12.16	14.738	28.767	44.077	47.827	1.41441	0.00170421
Os02g51750	annexin 1	26.485	22.869	23.189	82.313	50.892	65.29	1.41331	4.16719e-05
Os03g18770	senescence associated gene 20	265.444	276.81	214.202	1164.26	704.484	414.028	1.41327	0.000204174
Os08g01610	golgi nucleotide sugar transporter 1	7.989	9.75	7.418	26.882	24.005	20.052	1.41322	0.0110559
Os05g04550	CBL-interacting protein kinase 1	6.656	7.033	5.231	16.696	18.367	17.587	1.41031	0.0270124
Os05g41900	Translation initiation factor SUI1 family protein	374.184	332.348	351.895	1307.77	808.763	993.324	1.41014	5.42844e-09
Os01g70270	auxin response factor 2	28.3	33.578	33.317	91.086	90.716	88.545	1.40999	6.27966e-07
Os07g46590	chromatin remodeling 5	11.674	13.33	7.341	27	31.51	27.124	1.40797	0.00421253
Os01g34780	pre-mRNA-processing protein 40A	11.036	10.225	11.477	29.419	28.082	29.886	1.40779	0.00289463
Os10g26620	cycling DOF factor 2	18.538	19.667	14.162	32.689	64.861	53.28	1.40631	0.00122117
Os10g39640	expansin-like A1	9.923	7.891	11.141	37.526	21.949	21.384	1.40496	0.0109819
Os05g33000	RING/U-box superfamily protein	15.087	14.283	10.422	40.1	30.862	37.561	1.40399	0.0015086
Os01g15000	alpha/beta-Hydrolases superfamily protein	12.645	11.096	9.66	28.12	35.779	41.612	1.40355	0.0104435
Os06g12390	galactosyltransferase1	13.935	12.384	9.617	41.05	26.603	28.604	1.40213	0.00291945
Os04g22900	Mannose-binding lectin superfamily protein	8.632	5.016	7.239	18.431	28.61	18.457	1.4021	0.0427248
Os02g26404	--	18.838	21.678	19.98	56.303	39.2	64.627	1.40193	0.000213791
Os02g45170	Serine/threonine-protein kinase WNK (With No Lysine)-related	8.478	11.918	7.826	30.112	23.493	27.707	1.40073	0.00917284
Os03g53050	WRKY DNA-binding protein 39	10.228	8.705	8.833	29.578	21.032	27.881	1.40051	0.00795759
Os12g08830	Mog1/PsbP/DUF1795-like photosystem II reaction center PsbP family protein	36.676	29.43	33.193	93.49	114.823	81.188	1.39805	1.20923e-05
Os06g12150	shikimate kinase 1	6.754	6.225	6.593	24.768	15.525	14.229	1.3969	0.0321994
Os04g46960	glutathione peroxidase 6	138.648	138.798	108.428	470.677	292.741	330.432	1.39553	3.95101e-08
Os06g06470	stress-inducible protein, putative	8.775	6.508	6.194	22.163	15.422	26.365	1.39432	0.0265293
Os08g39860	beta glucosidase 17	20.75	22.234	26.234	67.592	77.43	51.87	1.39383	8.16961e-05
Os03g46440	NPR1-like protein 3	19.397	28.397	21.247	79.881	51.238	72.327	1.3929	0.000643719
Os01g64660	Inositol monophosphatase family protein	131.373	93.587	118.97	313.363	453.255	238.353	1.39243	5.75422e-06
Os03g05870	chloroplast sulfur E	9.158	3.314	9.929	17.962	25.192	21.61	1.39164	0.0375994
Os03g18150	Protein phosphatase 2C family protein	19.117	19.185	18.274	94.369	35.338	35.442	1.39149	0.0107945
Os12g39220	zinc finger protein 7	14.363	13.016	13.497	25.098	40.918	40.919	1.38797	0.00226024
Os02g37610	--	20.831	14.633	17.623	37.705	46.911	61.417	1.38766	0.000487254
Os09g14610	dicer-like 2	18.604	22.743	12.055	57.786	43.753	47.538	1.38751	0.000491325
Os04g36058	smr (Small MutS Related) domain-containing protein	18.858	18.157	15.484	65.203	43.267	43.504	1.38724	0.00111393
Os05g43170	calreticulin 3	25.993	28.447	23.329	102.725	42.651	71.297	1.38634	0.000949625
Os09g34280	Ankyrin repeat family protein	13.614	12.05	9.136	35.104	30.84	29.771	1.38589	0.00281179
Os05g40010	Bifunctional inhibitor/lipid-transfer protein/seed storage 2S albumin superfamily protein	124.35	98.1	95.67	328.986	230.127	347.25	1.38505	8.95835e-08
Os10g28200	GDP-D-mannose 3\',5\'-epimerase	158.187	135.722	178.077	398.924	566.897	429.866	1.3838	2.82661e-07
Os05g38150	delta 1-pyrroline-5-carboxylate synthase 2	19.69	23.391	18.618	50.88	69.593	43.696	1.38291	0.0001731
Os03g32580	Leucine-rich repeat (LRR) family protein	99.88	115.817	75.676	343.318	191.223	256.135	1.38168	9.54336e-07
Os09g11890	--	11.642	15.308	7.218	26.694	37.695	28.889	1.38093	0.00597811
Os02g51890	RNA-binding (RRM/RBD/RNP motifs) family protein	8.552	8.961	8.976	29.583	19.153	23.574	1.37992	0.0111271
Os01g72570	CRT (chloroquine-resistance transporter)-like transporter 1	16.713	15.323	13.385	39.015	39.768	42.017	1.37986	0.000558489
Os03g56280	peroxisomal NAD-malate dehydrogenase 2	209.425	166.344	195.218	483.338	752.861	384.975	1.37745	1.566e-06
Os08g07774	somatic embryogenesis receptor-like kinase 2	14.536	16.066	11.361	35.799	42.151	38.536	1.37629	0.0012289
Os05g33620	--	72.723	69.858	81.013	200.528	274.849	172.295	1.37461	1.32777e-06
Os10g10180	S-adenosyl-L-methionine-dependent methyltransferases superfamily protein	44.479	44.674	45.892	121.489	184.354	85.779	1.37367	0.000156364
Os04g38914	--	109.263	104.703	82.623	222.764	297.429	311.605	1.37135	1.40398e-08
Os04g57540	adenosine kinase	8.529	10.166	10.549	33.693	18.503	26.549	1.37114	0.00973504
Os06g22060	Phosphofructokinase family protein	30.001	28.125	24.008	72.459	86.754	84.747	1.37066	0.000180787
Os04g15690	Thioredoxin superfamily protein	53.14	61.353	62.909	192.363	122.013	190.659	1.36991	4.14639e-06
Os07g49114	senescence associated gene 20	102.9	92.688	65.234	260.965	250.005	191.296	1.3649	2.87559e-08
Os05g31750	annexin 4	39.566	32.547	38.279	103.303	115.408	107.374	1.36455	1.59064e-05
Os11g04560	Calcium-binding EF-hand family protein	10.302	9.999	9.112	37.368	16.379	23.71	1.36447	0.0178085
Os05g49770	CTP synthase family protein	8.995	10.342	9.881	23.514	26.635	24.213	1.36434	0.00723886
Os03g03440	--	21.361	16.475	23.025	59.459	45.227	63.863	1.36353	0.000382807
Os03g03390	D111/G-patch domain-containing protein	40.863	37.461	54.384	113.265	133.476	102.272	1.36249	3.72722e-07
Os02g57160	Protein kinase superfamily protein	20.167	22.777	14.596	49.347	75.341	38.359	1.36243	0.00171468
Os01g43844	cytochrome P450, family 72, subfamily A, polypeptide 15	11.237	8.164	7.937	33.976	27.203	17.072	1.36221	0.0233573
Os03g08870	Target SNARE coiled-coil domain protein	27.604	24.619	32.629	100.208	70.121	71.156	1.36063	5.5708e-05
Os02g01100	Transmembrane amino acid transporter family protein	12.395	8.17	9.579	25.738	25.208	17.088	1.35753	0.0166378
Os04g53990	basic helix-loop-helix (bHLH) DNA-binding superfamily protein	7.261	8.529	6.092	23.407	18.428	18.48	1.35718	0.0250446
Os03g15780	anthranilate synthase 2	15.234	16.434	17.21	55.218	40.321	31.509	1.35644	0.00130388
Os01g53710	Phosphotyrosine protein phosphatases superfamily protein	24.711	20.837	26.062	89.195	59.62	53.347	1.3554	0.000355106
Os01g09320	NADP-malic enzyme 4	60.591	56.663	57.721	162.222	163.552	156.711	1.35404	1.38903e-09
Os01g56200	NPR1-like protein 4	30.487	25.499	29.74	89.796	77.332	72.815	1.35327	3.00533e-05
Os02g13300	Mitochondrial substrate carrier family protein	13.476	11.791	11.805	32.711	31.347	32.464	1.35162	0.00231767
Os08g16914	--	23.399	26.112	19.201	56.89	72.413	57.892	1.35037	0.0001015
Os07g29224	--	62.133	64.351	47.483	167.67	199.604	101.299	1.34923	2.30756e-05
Os02g43850	alpha/beta-Hydrolases superfamily protein	19.988	20.725	16.179	43.798	43.606	74.427	1.34688	0.00226024
Os01g50940	ABA-inducible BHLH-type transcription factor	5.871	8.285	7.189	25.497	14.89	20.252	1.34686	0.0406641
Os08g40180	hydroxy methylglutaryl CoA reductase 1	5.354	4.749	8.536	15.182	14.675	16.255	1.34685	0.0466626
Os07g44820	Transcription elongation factor (TFIIS) family protein	38	40.233	34.382	122.231	86.089	103.789	1.34559	8.27706e-06
Os03g13600	zinc finger protein 4	27.268	23.858	28.686	64.995	82.661	80.34	1.34548	0.000104471
Os12g36750	TRICHOME BIREFRINGENCE-LIKE 16	5.514	13.779	12.027	17.935	31.703	35.396	1.34538	0.0175913
Os03g38730	Peroxisomal membrane 22 kDa (Mpv17/PMP22) family protein	87.583	68.387	82.688	198.033	260.013	203.375	1.33872	6.03807e-08
Os04g52840	Protein kinase superfamily protein	20.862	28.207	15.863	90.109	45.851	34.812	1.33429	0.00598003
Os03g41110	zinc finger protein 7	22.64	20.545	18.553	42.843	66.67	56.409	1.3336	0.000281716
Os04g43060	RmlC-like cupins superfamily protein	24.897	19.27	16.553	54.344	45.844	59.268	1.33346	0.000238206
Os04g37904	Protein phosphatase 2C family protein	24.512	23.82	21.67	75.364	52.445	61.64	1.33058	0.000101847
Os04g26920	NAD(P)-linked oxidoreductase superfamily protein	120.934	141.853	95.373	309.114	279.489	363.71	1.33011	3.67154e-09
Os06g50330	Senescence/dehydration-associated protein-related	15.534	15.761	14.121	47.875	41.558	35.173	1.329	0.00145118
Os03g44010	--	28.511	21.798	38.994	82.097	77.202	79.967	1.32852	2.64214e-05
Os03g48300	Phosphoglycerate mutase-like family protein	10.335	10.514	7.435	18.921	30.214	28.008	1.32702	0.0188568
Os01g59530	calmodulin 5	66.961	53.053	62.583	158.087	211.049	134.848	1.32621	3.00855e-06
Os02g06300	Small GTP-binding protein	20.741	20.562	19.032	50.292	72.043	43.775	1.32475	0.000713785
Os01g12910	Thioesterase superfamily protein	14.802	11.992	17.58	42.694	34.994	42.208	1.32422	0.00166198
Os07g36190	isopentenyl pyrophosphate:dimethylallyl pyrophosphate isomerase 2	61.65	54.267	73.702	184.341	184.912	145.865	1.32246	1.54492e-07
Os02g14760	CTC-interacting domain 9	22.236	20.74	24.393	59.087	60.192	59.498	1.32239	7.02597e-05
Os03g48030	Integral membrane HPP family protein	19.355	14.633	31.913	54.26	91.624	45.573	1.3211	0.0107943
Os03g50210	Regulator of Vps4 activity in the MVB pathway protein	14.993	12.967	14.959	66.742	26.256	26.766	1.32109	0.0227508
Os05g43650	--	14.514	17.404	14.074	43.608	48.128	35.292	1.3195	0.00212942
Os02g40454	Protein phosphatase 2A, regulatory subunit PR55	16.349	15.626	14.169	36.726	56.032	32.624	1.31902	0.00356839
Os05g32970	--	96.075	86.822	68.332	195.547	244.989	243.17	1.31557	1.27895e-07
Os10g01080	Aldolase-type TIM barrel family protein	82.374	69.864	70.39	154.515	295.446	173.095	1.31263	0.000122869
Os03g56950	phytochrome interacting factor 3-like 5	7.117	7.944	8.145	17.163	26.212	19.363	1.31061	0.032449
Os09g27050	RELA/SPOT homolog 2	16.566	17.225	11.718	37.303	50.003	36.535	1.31058	0.00241297
Os01g55510	RHO guanyl-nucleotide exchange factor 11	61.169	42.915	65.496	276.335	115.604	99.252	1.30954	0.00885567
Os09g29970	movement protein binding protein 2C	22.433	18.832	21.452	53.625	57.893	50.841	1.30905	0.000171622
Os10g20230	--	10.303	11.046	9.663	24.973	34.181	20.856	1.30893	0.0118328
Os01g25484	nitrite reductase 1	47.569	38.163	67.177	131.1	173.039	162.303	1.30819	0.00544264
Os02g53040	MAPK/ERK kinase kinase 1	6.891	10.711	6.035	19.651	19.241	21.261	1.30567	0.0269714
Os06g37620	U-box domain-containing protein kinase family protein	7.613	11	5.235	28.203	15.544	17.608	1.30506	0.0394691
Os01g37690	cation exchanger 3	25.248	26.588	25.419	62.931	83.44	47.061	1.30448	0.000231404
Os07g30130	myb domain protein 30	34.01	40.621	24.082	91.414	88.447	73.303	1.30415	2.04129e-05
Os04g02620	beta-ketoacyl reductase 1	25.343	21.787	38.327	50.578	104.768	71.374	1.30327	0.00164359
Os01g58150	--	7.379	10.056	10.084	34.694	19.365	16.953	1.30194	0.033157
Os04g59610	--	70.205	67.734	68.137	189.909	214.484	158.316	1.29807	4.53031e-07
Os02g37834	--	37.555	38.7	36.865	70.427	106.958	140.431	1.29799	0.000679068
Os10g19860	myosin, putative	10.108	12.313	6.472	23.207	25.808	23.449	1.29708	0.0179535
Os01g24710	Mannose-binding lectin superfamily protein	100.333	116.852	87.167	313.125	114.07	182.261	1.29594	0.00526986
Os05g07870	Glucose-6-phosphate/phosphate translocator-related	7.678	8.148	7.386	18.836	22.69	15.801	1.2924	0.0317489
Os01g27210	Glutathione S-transferase family protein	22.5	21.513	19.717	79.221	33.175	44.335	1.29167	0.00421544
Os01g54480	Integrin-linked protein kinase family	19.207	20.29	16	53.286	47.575	46.049	1.29128	0.000763819
Os10g39150	photosystem I P subunit	215.205	180.821	230.168	514.454	827.337	356.368	1.2912	9.34126e-05
Os01g62760	highly ABA-induced PP2C gene 2	18.425	14.412	16.949	37.022	55.061	32.306	1.29118	0.00280059
Os05g14270	--	10.787	11.262	7.114	22.605	31.486	22.709	1.29078	0.0184958
Os01g13540	Plant regulator RWP-RK family protein	16.279	14.573	15.889	42.004	46.269	35.556	1.28868	0.00172849
Os05g48590	indoleacetic acid-induced protein 8	32.333	42.781	58.436	122.713	114.319	103.191	1.28842	7.21232e-06
Os10g33660	vacuolar protein sorting-associated protein 2.3	41.05	31.466	25.936	98.473	75.275	83.215	1.28753	4.60052e-05
Os02g05630	HOPW1-1-interacting 2	65.767	63.909	61.196	146.418	178.151	172.714	1.28706	1.49696e-08
Os04g51950	Protein kinase superfamily protein	19.232	21.572	27.234	97.043	47.892	38.801	1.28675	0.00855863
Os03g63020	Protein kinase superfamily protein	57.783	75.417	43.932	156.127	162.23	149.467	1.28657	1.42751e-06
Os03g52670	FH interacting protein 1	42.153	47.706	40.046	128.765	94.174	114.476	1.28571	2.37718e-06
Os12g44370	Metallo-hydrolase/oxidoreductase superfamily protein	35.732	28.112	31.006	72.646	116.813	65.904	1.28555	0.000531053
Os05g30220	LRR and NB-ARC domains-containing disease resistance protein	13.176	13.165	10.306	27.082	40.667	29.362	1.28539	0.0105886
Os04g27250	--	59.134	77.894	42.398	132.381	203.997	146.23	1.28424	0.000107741
Os03g19560	high chlorophyll fluorescent 107	54.159	54.402	49.149	128.96	162.855	116.567	1.28185	6.96319e-07
Os05g07090	acyl-CoA oxidase 4	9.38	10.392	9.08	26.032	21.884	21.255	1.28166	0.0165993
Os01g08890	--	47.283	51.359	33.488	96.399	138.443	97.303	1.28074	1.66968e-05
Os06g25500	--	17.541	24.416	11.942	43.843	52.007	42.543	1.27865	0.0016951
Os04g53620	polyubiquitin 10	123.584	147.878	109.691	377.295	302.145	314.234	1.27824	1.54744e-09
Os01g58220	Translation initiation factor SUI1 family protein	74.065	70.431	66.577	212.046	145.742	180.842	1.27772	9.13468e-08
Os06g08564	Low temperature and salt responsive protein family	55.13	38.217	45.31	123.745	96.751	119.788	1.27724	1.97434e-06
Os04g56710	GTP cyclohydrolase I	27.664	27.94	26.595	72.812	77.641	63.353	1.27719	3.72266e-05
Os02g48870	Eukaryotic aspartyl protease family protein	24.993	31.906	21.208	97.537	51.074	57.945	1.27513	0.00217039
Os02g39570	ACT domain-containing small subunit of acetolactate synthase protein	53.32	51.913	69.369	114.324	219.061	120.283	1.27437	0.000189401
Os03g31510	Cystatin/monellin superfamily protein	47.712	47.366	59.187	139.527	112.535	149.815	1.27425	2.18604e-06
Os11g16290	Plant regulator RWP-RK family protein	8.36	9.284	5.663	19.955	18.688	19.304	1.27423	0.0337508
Os02g37654	alpha/beta-Hydrolases superfamily protein	12.81	7.951	10.901	29.636	39.177	21.382	1.27405	0.0321713
Os01g38980	calmodulin-binding family protein	16.295	17.327	16.215	74.534	31.445	28.92	1.27268	0.0266073
Os01g38660	Protein of unknown function (DUF3511)	22.022	11.293	17.197	51.041	28.525	50.895	1.27158	0.00807229
Os05g03865	basic region/leucine zipper motif 53	104.01	68.576	91.706	289.391	163.964	232.946	1.27043	1.64912e-05
Os09g38670	thioredoxin 2	12.927	9.922	13.501	31.44	32	34.634	1.27019	0.00761994
Os08g34210	aldehyde dehydrogenase 11A3	138.408	121.19	183.038	350.546	460.878	424.961	1.26999	5.10389e-05
Os11g24510	serine carboxypeptidase-like 19	25.273	26.162	17.332	71.25	43.665	62.987	1.26979	0.0012233
Os10g38040	peptidoglycan-binding LysM domain-containing protein	39.268	34.942	26.77	55.681	68.984	89.792	1.26934	0.00113016
Os03g09250	myo-inositol-1-phosphate synthase 2	34.723	28.732	60.681	111.567	114.568	83.719	1.26887	0.000207299
Os01g52530	phosphoribosyl pyrophosphate (PRPP) synthase 3	15.701	14.596	16.771	54.729	30.085	41.665	1.26797	0.00564511
Os09g38090	plastid movement impaired1	18.499	13.716	19.039	37.008	61.678	40.747	1.26701	0.00718017
Os10g41200	myb-like transcription factor family protein	40.672	36.804	36.17	93.878	105.451	90.968	1.26694	2.099e-06
Os10g40934	2-oxoglutarate (2OG) and Fe(II)-dependent oxygenase superfamily protein	20.017	18.085	11.379	52.705	24.59	42.165	1.26684	0.00896958
Os08g01890	Core-2/I-branching beta-1,6-N-acetylglucosaminyltransferase family protein	16.111	16.057	12.539	53.345	30.817	31.743	1.2667	0.00648613
Os03g32314	allene oxide cyclase 3	132.121	138.29	142.682	456.604	336.272	297.024	1.26653	2.10985e-07
Os05g34650	Protein of unknown function, DUF647	42.528	44.018	37.74	104.254	121.845	92.989	1.26613	2.32117e-06
Os07g14150	Cytidine/deoxycytidylate deaminase family protein	71.841	64.168	73.109	188.63	182.309	165.833	1.2656	5.84854e-09
Os09g21210	glycosyl hydrolase family 81 protein	9.258	9.878	8.742	32.841	18.34	21.296	1.2656	0.028792
Os03g63490	homolog of bacterial PANC	9.318	8.738	9.604	21.562	28.479	19.72	1.26523	0.0200909
Os10g42410	PLATZ transcription factor family protein	56.106	59.437	42.425	188.854	125.141	104.006	1.2648	0.000204505
Os06g48500	--	58.708	35.68	62.353	101.95	133.788	139.669	1.26334	2.06781e-05
Os05g49420	G-box binding factor 3	31.207	40.185	29.887	84.794	91.346	90.941	1.26187	4.04767e-05
Os03g05750	Heavy metal transport/detoxification superfamily protein	15.956	18.447	16.464	83.287	24.241	28.539	1.26159	0.0487514
Os06g04230	--	55.7	42.811	40.948	244.453	59.034	83.262	1.25997	0.032056
Os02g08150	CONSTANS-like 4	22.809	12.306	20.051	28.629	54.874	55.659	1.25929	0.00749826
Os03g06330	Protein kinase superfamily protein	9.966	11.731	8.365	33.111	22.74	21.909	1.25701	0.0225007
Os07g43730	--	328.209	367.983	304.854	861.738	736.19	894.431	1.25691	6.49954e-15
Os08g01880	SNARE-like superfamily protein	12.453	12.007	9.801	40.264	22.005	23.768	1.25626	0.0182186
Os01g72330	response regulator 9	24.297	22.118	41.26	59.126	85.613	73.943	1.25555	0.000579059
Os06g12460	Nucleotide-diphospho-sugar transferases superfamily protein	7.309	11.843	8.224	19.884	23.619	28.429	1.25456	0.0341975
ChrSy.fgenesh.gene.37	chloride channel C	9.765	10.704	6.231	24.668	22.422	21.276	1.25421	0.0264461
Os03g22270	Dormancy/auxin associated family protein	440.981	400.906	455.687	1044.99	949.243	1176.19	1.25347	4.26195e-16
Os02g10730	--	26.929	24.343	19.242	73.45	50.299	57.248	1.25283	0.000661915
Os10g03550	--	74.419	72.886	54.009	179.087	179.494	135.667	1.2513	2.43061e-07
Os01g73560	Leucine-rich repeat (LRR) family protein	10.796	9.926	10.942	26.322	28.669	25.307	1.24961	0.0124898
Os04g55230	Tetratricopeptide repeat (TPR)-like superfamily protein	47.474	54.222	34.262	101.884	159.159	82.979	1.24945	0.000383998
Os01g09300	2-oxoglutarate (2OG) and Fe(II)-dependent oxygenase superfamily protein	43.322	41.507	39.693	94.932	116.188	117.33	1.24855	1.43125e-05
Os04g45140	Arabidopsis thaliana protein of unknown function (DUF821)	16.949	12.946	13.776	37.334	45.078	35.509	1.24837	0.00651306
Os06g06760	U-box domain-containing protein kinase family protein	8.172	10.437	6.661	24.629	19.706	17.22	1.2455	0.0351344
Os09g17610	RING/U-box superfamily protein	8.261	7.676	8.938	20.245	22.311	21.096	1.24532	0.0305594
Os03g44670	--	10.627	14.964	12.299	25.84	33.607	34.679	1.24466	0.00818237
Os07g48570	cycling DOF factor 2	10.101	7.874	6.979	17.972	25.515	21.395	1.24461	0.0385967
Os06g33710	spermidine synthase 3	88.4	79.157	72.271	220.912	203.787	197.223	1.24392	8.74998e-08
Os02g24642	photosystem II reaction center protein K precursor	8.59	14.455	6.739	18.68	30.75	28.151	1.24286	0.0322187
Os12g19470	ribulose bisphosphate carboxylase small chain 1A	3026.52	2407.46	3870.89	7332.52	11192	5452.9	1.24264	4.66389e-05
Os03g62610	--	25.732	27.611	23.374	61.16	73.619	64.81	1.24217	0.000250634
Os02g52650	photosystem I light harvesting complex gene 5	51.443	57.748	59.809	136.74	199.518	110.513	1.24165	0.000176053
Os02g06570	SOS3-interacting protein 1	7.064	8.747	6.49	19.036	17.498	18.401	1.24041	0.0473149
Os05g11840	--	13.461	9.821	12.401	34.394	24.539	30.211	1.24007	0.0120514
Os03g10850	Erv1/Alr family protein	8.462	9.057	10.141	24	23.27	19.773	1.23732	0.0256662
Os01g51630	Myosin family protein with Dil domain	12.831	12.285	7.242	26.335	21.773	27.414	1.23709	0.0184578
Os01g72460	NADPH:quinone oxidoreductase	12.395	12.147	7.594	30.702	24.418	26.392	1.23598	0.0176109
Os05g48340	ARM repeat superfamily protein	10.612	11.858	10.466	31.725	29.992	23.338	1.23215	0.0168569
Os02g04010	Cyclin family protein	15.739	17.351	11.267	44.96	29.405	33.563	1.23002	0.00701826
Os03g38590	secretory carrier 3	9.788	12.187	7.879	29.368	17.726	26.242	1.22855	0.02554
Os01g25990	Esterase/lipase/thioesterase family protein	14.141	13.205	11.81	27.348	43.54	33.073	1.22838	0.0166541
Os08g05840	DNA topoisomerase 1 beta	12.875	11.805	10.01	27.921	31.03	27.469	1.2274	0.010845
Os05g21180	Arabidopsis Inositol phosphorylceramide synthase 1	19.745	18.41	18.422	50.771	44.75	43.834	1.22559	0.00119412
Os05g10370	vegetative storage protein 1	30.403	50.598	90.288	191.16	129.875	127.552	1.22551	0.00536373
Os01g54560	trehalose-phosphatase/synthase 7	21.725	24.002	22.039	70.855	49.324	56.862	1.22309	0.0014248
Os03g06520	sulfate transporter 3;1	31.938	24.862	26.722	77.829	71.752	74.933	1.22179	0.000903602
Os01g48200	glucan synthase-like 5	9.587	10.426	13.358	27.935	24.933	25.969	1.21951	0.0145489
Os07g01760	alanine-2-oxoglutarate aminotransferase 2	109.623	111.896	117.312	256.123	433.326	173.25	1.21941	0.000513969
Os11g40510	oligouridylate binding protein 1B	84.052	94.831	75.199	192.654	216.06	210.881	1.21936	2.07921e-09
Os06g39140	hemoglobin 3	29.057	30.211	28.503	75.509	70.217	74.623	1.21922	6.83269e-05
Os06g44034	--	308.244	357.156	288.828	631.636	736.984	710.428	1.21838	6.52878e-09
Os02g53530	zinc finger protein 8	51.14	53.894	63.417	110.171	141.991	174.875	1.21808	3.70998e-05
Os06g27560	Glycosyltransferase family 61 protein	22.099	28.167	17.627	80.39	38.494	46.867	1.21753	0.00549581
Os02g32980	RmlC-like cupins superfamily protein	54.457	49.044	45.353	123.492	121.626	85.166	1.21681	2.48019e-05
Os07g47340	--	28.316	24.162	28.448	60.276	63.247	74.305	1.21637	0.000173251
Os04g16680	sedoheptulose-bisphosphatase	496.234	411.469	512.753	1092.68	1700.49	896.003	1.21518	3.19691e-05
Os08g37650	--	6.947	10.134	12.922	21.23	24.432	22.522	1.21333	0.0261003
Os03g13870	--	13.513	16.554	11.608	32.029	39.135	38.94	1.21062	0.00815574
Os03g12110	Homocysteine S-methyltransferase family protein	10.104	9.433	12.314	27.792	21.355	21.923	1.21038	0.0222377
Os05g22614	plastid transcriptionally active 16	135.015	124.734	160.189	358.573	512.28	229.2	1.20965	0.000523787
Os01g67480	basic helix-loop-helix (bHLH) DNA-binding superfamily protein	42.999	39.437	26.151	60.031	117.642	63.7	1.20816	0.00257946
Os02g17350	ENTH/VHS/GAT family protein	8.735	9.786	7.152	20.194	21.593	22.247	1.2068	0.0362579
Os01g36950	DCD (Development and Cell Death) domain protein	327.396	348.176	285.013	924.449	791.749	623.452	1.20561	1.60614e-09
Os05g50840	adenine nucleotide transporter 1	51.928	39.667	60.034	120.471	128.447	129.148	1.20466	5.43254e-06
Os06g51524	--	15.245	22.735	9.95	31.689	40.812	37.953	1.20439	0.00821568
Os02g52040	Phosphate-responsive 1 family protein	27.949	31.646	42.496	91.273	80.482	35.965	1.20409	0.0114988
Os09g34910	DEAD box RNA helicase (PRH75)	23.336	23.927	33.711	52.823	78.563	55.164	1.20373	0.000775228
Os03g58790	P-loop containing nucleoside triphosphate hydrolases superfamily protein	32.98	38.753	23.069	100.607	68.153	60.302	1.20369	0.000915959
Os06g50310	Basic-leucine zipper (bZIP) transcription factor family protein	37.451	39.272	38.742	95.612	100.534	84.084	1.2034	9.30789e-06
Os11g47710	SNF7 family protein	18.052	22.652	16.567	54.185	39.722	46.973	1.19982	0.00194965
Os10g36550	--	242.015	259.944	252.124	689.137	568.477	592.711	1.19973	1.3879e-12
Os04g21950	WRKY DNA-binding protein 11	42.337	38.244	37.091	117.835	80.413	88.231	1.19844	6.1323e-05
Os03g20700	magnesium-chelatase subunit chlH, chloroplast, putative / Mg-protoporphyrin IX chelatase, putative (CHLH)	84.475	97.583	88.322	200.292	358.111	148.222	1.19716	0.00216796
Os05g49160	cAMP-regulated phosphoprotein 19-related protein	23.063	22.906	23.293	56.672	50.727	57.208	1.19614	0.000403958
Os02g15660	Tetratricopeptide repeat (TPR)-like superfamily protein	72.791	76.472	59.103	154.333	237.664	133.177	1.19584	0.000154325
Os03g18560	Protein of unknown function, DUF538	14.685	9.787	12.75	41.574	23.307	29.433	1.19565	0.021502
Os03g21030	Arabidopsis NAC domain containing protein 87	16.07	16.815	12.544	53.854	27.568	30.809	1.19559	0.0148378
Os02g33000	Glycosyl hydrolase superfamily protein	15.531	16.21	13.424	54.079	35.275	31.957	1.19527	0.0249382
Os08g44340	Pyridine nucleotide-disulphide oxidoreductase family protein	22.445	19.692	13.478	53.472	35.984	33.585	1.19503	0.00604421
Os01g55240	gibberellin 2-oxidase	18.044	10.656	10.003	36.859	28.994	18.352	1.19457	0.0305021
Os01g01295	--	7.231	8.133	8.811	21.936	17.319	18.635	1.19346	0.0497752
Os09g25934	--	13.463	15.378	13.327	30.19	27.902	36.206	1.19315	0.00838024
Os03g10650	cyclin d5;1	37.647	29.989	35.7	103.496	72.75	80.622	1.19264	0.000154123
Os03g08630	NAD(P)-binding Rossmann-fold superfamily protein	20.903	11.951	18.807	47.076	37.964	43.444	1.18804	0.00513052
Os03g22120	sucrose synthase 3	15.116	16.351	14.155	30.02	34.369	42.777	1.18777	0.00683579
Os12g31850	ureide permease 2	49.287	62.852	41.426	114.355	143.55	118.485	1.18678	2.31328e-05
Os01g62980	Bifunctional inhibitor/lipid-transfer protein/seed storage 2S albumin superfamily protein	85.166	54.588	80.432	216.196	186.43	182.621	1.18524	0.000623901
Os10g34400	Protein of unknown function (DUF3506)	17.937	22.407	18.063	40.796	57.425	43.45	1.18299	0.00264487
Os02g46210	Protein of unknown function (DUF581)	16.882	18.834	12.733	63.061	24.299	32.792	1.18268	0.02949
Os03g02550	phloem protein 2-A13	38.94	31.884	28.797	65.119	73.853	121.789	1.18196	0.00602569
Os07g46430	--	9.898	9.659	9.96	24.753	22.689	22.974	1.18184	0.0253017
Os07g23990	Tetratricopeptide repeat (TPR)-like superfamily protein	19.383	26.028	15.053	41.362	64.738	40.786	1.1812	0.00642962
Os06g18000	Leucine-rich repeat protein kinase family protein	12.934	17.807	11.521	42.824	21.975	38.935	1.17975	0.0197616
Os12g35270	--	10.233	8.579	12.929	24.621	24.88	25.904	1.17875	0.0226622
Os11g04710	Cytochrome P450 superfamily protein	10.101	10.912	10.624	22.011	32.113	22.673	1.1783	0.0261215
Os09g25150	cinnamoyl coa reductase 1	100.673	86.091	74.489	195.02	224.469	196.383	1.17773	2.83384e-08
Os05g37250	cytochrome P450, family 94, subfamily C, polypeptide 1	11.241	12.608	8.926	34.977	29.448	22.549	1.17594	0.0432685
Os03g13950	actin depolymerizing factor 5	72.747	69.863	89.808	184.005	157.419	204.282	1.17569	2.71462e-07
Os04g24170	RNA binding (RRM/RBD/RNP motifs) family protein	20.204	22.173	17.111	42.989	46.852	51.452	1.17505	0.00177821
Os04g30890	DnaJ domain ;Myb-like DNA-binding domain	15.174	13.805	17.947	35.195	36.511	43.044	1.1747	0.00652647
Os01g11946	ABC transporter family protein	15.582	18.479	13.342	35.714	48.3	30.956	1.1739	0.00936411
Os03g48104	--	14.346	14.326	12.442	28.419	28.381	32.129	1.17121	0.011154
Os05g13580	EF hand calcium-binding protein family	142.072	112.942	135.351	398.16	272.358	294.371	1.16965	3.7797e-06
Os02g31867	soybean gene regulated by cold-2	13.401	17.247	10.922	46.468	26.394	24.952	1.16932	0.0235174
Os01g31690	photosystem II subunit O-2	1800.04	1629.97	1846.06	4192.92	5711.3	3268.97	1.16825	3.84882e-06
Os04g50216	SNARE associated Golgi protein family	50.813	51.249	40.269	126.531	90.316	150.971	1.168	0.00186157
Os04g43650	threonine aldolase 1	19.924	24.248	27.463	55.712	62.728	64.472	1.167	0.00341709
Os07g48270	zinc ion binding;DNA binding;helicases;ATP binding;nucleic acid binding	11.995	12.017	6.338	26.69	23.383	22.123	1.16612	0.0389068
Os12g38800	RNA-binding (RRM/RBD/RNP motifs) family protein	12.403	13.498	6.187	23.269	23.516	24.357	1.16594	0.0337339
Os03g49640	mitogen-activated protein kinase kinase kinase 9	15.834	14.853	14.714	40.113	33.148	36.614	1.16544	0.00636964
Os10g22950	Calmodulin-binding transcription activator protein with CG-1 and Ankyrin domains	15.065	18.551	13.791	39.54	36.736	35.092	1.16455	0.005221
Os05g03590	--	34.877	29.978	30.826	119.512	55.707	50.826	1.16307	0.00761801
Os07g02300	Tetratricopeptide repeat (TPR)-like superfamily protein	11.911	13.117	9.984	24.823	30.783	24.392	1.16179	0.019615
Os04g50864	Protein of unknown function (DUF59)	22.539	22.809	25.135	62.118	50.324	52.696	1.16141	0.000672639
Os08g18079	--	10.827	10.952	13.225	28.239	32.729	22.024	1.16077	0.0222571
Os08g38910	S-adenosyl-L-methionine-dependent methyltransferases superfamily protein	197.909	202.897	190.374	555.424	460.267	415.66	1.15939	6.64119e-09
Os06g06770	alpha/beta-Hydrolases superfamily protein	22.106	25.124	26.549	56.469	78.88	41.739	1.1587	0.0032706
Os04g47120	Acyl-CoA thioesterase family protein	26.173	26.279	27.645	76.735	67.949	51.401	1.15695	0.00127102
Os04g53190	polyamine oxidase 2	54.04	48.383	40.158	132.291	131.918	89.563	1.15598	0.000361839
Os09g27750	ethylene-forming enzyme	81.757	57.57	47.911	130.874	221.243	91.046	1.15449	0.00357084
Os05g51590	DCD (Development and Cell Death) domain protein	49.018	55.158	45.72	137.472	112.661	100.086	1.15342	9.94975e-06
Os12g08770	photosystem I reaction center subunit PSI-N, chloroplast, putative / PSI-N, putative (PSAN)	1327.73	1204.09	1350.72	3493.16	4185.5	2212.96	1.15317	0.000139571
Os02g37060	Photosystem II 5 kD protein	984.412	863.291	868.858	1985.33	2990.35	1752.82	1.15151	1.11801e-05
Os01g22010	S-adenosylmethionine synthetase 1	489.257	512.546	408.076	1216.14	1102.15	1050.16	1.15139	2.8551e-11
Os07g47640	photosystem II subunit X	685.145	552.417	737.912	1629.34	2114.12	1263.7	1.1511	7.47699e-05
Os12g01510	Leucine-rich repeat protein kinase family protein	9	13.998	8.28	30.784	23.105	23.919	1.14967	0.0497655
Os09g17049	--	221.846	230.282	187.27	451.652	526.836	510.325	1.14963	1.6713e-11
Os05g32660	Leucine-rich repeat (LRR) family protein	11.955	13.459	8.861	32.179	24.018	24.2	1.14854	0.0267682
Os04g56110	S-domain-2 5	14.327	12.778	9.501	35.193	18.966	28.69	1.14836	0.0277659
Os08g32980	--	37.902	33.385	31.539	82.714	84.109	76.898	1.1479	7.4727e-05
Os01g14514	--	54.393	52.423	50.985	86.632	133.227	138.731	1.14416	5.61961e-05
Os01g68480	thioredoxin F2	186.477	168.983	188.895	439.605	527.178	373.801	1.1437	1.76147e-06
Os08g10020	photosystem II subunit R	2624.09	2169.85	2738.34	5865.36	7963.51	4671.14	1.14294	9.28715e-06
Os10g40590	OSBP(oxysterol binding protein)-related protein 2A	16.69	18.64	20.154	54.279	39.774	36.742	1.14268	0.00482805
Os10g07440	--	199.974	148.239	173.957	364.502	436.605	417.021	1.14199	4.88612e-09
Os11g24450	Mitochondrial substrate carrier family protein	43.474	38.713	55.711	105.509	155.643	84.933	1.14163	0.00291168
Os03g53270	Aluminium induced protein with YGL and LRDR motifs	103.605	88.439	105.034	255.896	195.711	224.361	1.13933	5.66067e-08
Os04g41540	Calcium-binding EF-hand family protein	54.65	47.937	44.121	152.474	108.473	90.27	1.13645	0.000299104
Os11g20310	--	12.066	14.477	13.467	27.842	23.492	32.624	1.13602	0.0190804
Os07g39680	--	618.655	480.613	515.586	1657.67	1062.06	1076.16	1.1356	1.64794e-06
Os01g70710	--	11.517	12.713	11.969	26.417	27.789	32.113	1.13486	0.0192888
Os09g26960	Cytochrome P450 superfamily protein	106.537	108.328	106.263	327.345	200.768	253.751	1.13081	4.68839e-05
Os01g51920	Protein kinase superfamily protein	58.308	53.546	48.699	142.763	133.341	123.586	1.13007	0.000143228
Os07g14740	Late embryogenesis abundant (LEA) hydroxyproline-rich glycoprotein family	16.941	26.873	15.622	72.186	27.039	45.176	1.1272	0.0352951
Os10g04342	Disease resistance protein (CC-NBS-LRR class) family	21.366	21.084	16.991	37.539	47.913	46.065	1.12672	0.00321359
Os04g46280	nudix hydrolase homolog 8	26.252	21.381	23.698	86.006	39.297	57.285	1.12593	0.0271782
Os06g07080	Pre-mRNA-processing-splicing factor	15.729	20.455	13.744	33.316	38.31	36.686	1.12588	0.00730058
Os01g53880	phytochrome-associated protein 1	18.568	16.806	13.549	45.445	43.827	31.912	1.12341	0.0124557
Os07g08669	--	17.011	16.433	8.043	28.214	33.916	33.508	1.1228	0.0244485
Os03g11970	tubulin alpha-5	15.589	14.718	12.379	37.323	35.172	29.107	1.12259	0.0145369
Os09g30340	photosystem I subunit G	1367.12	1223.06	1393.91	3160.75	4092.61	2524.21	1.12248	1.21859e-05
Os06g49640	Uncharacterised protein family (UPF0114)	54.633	32.429	38.597	88.533	115.615	64.137	1.1217	0.0019145
Os12g27370	Replication factor-A protein 1-related	63.104	70.968	37.349	111.219	151.004	120.79	1.1208	0.00024158
Os01g52240	photosystem II light harvesting complex gene B1B2	1218.58	1079.66	891.623	2744.67	4267.52	1211.27	1.12019	0.0198818
Os01g41660	Pyridoxal phosphate phosphatase-related protein	12.342	10.216	12.133	31.04	25.349	23.405	1.11958	0.0309761
Os04g38610	Mog1/PsbP/DUF1795-like photosystem II reaction center PsbP family protein	20.311	23.133	18.839	54.747	42.109	44.672	1.11907	0.00308221
Os03g07990	Acyl-CoA N-acyltransferases (NAT) superfamily protein	34.752	32.063	32.103	86.635	76.639	67.984	1.11906	0.000274463
Os02g18450	elongation factor family protein	48.543	45.725	51.943	111.099	174.253	80.457	1.11774	0.00549581
Os04g37580	ChaC-like family protein	41.602	34.104	46.799	104.355	117.094	82.767	1.11617	0.00141237
Os10g25130	alanine aminotransferase 2	15.175	17.522	16.876	44.528	36.462	30.368	1.11511	0.00924315
Os05g41550	--	446.84	529.883	255.24	891.682	1092.11	850.959	1.11215	8.70507e-05
Os08g19105	--	18.9	22.609	21.936	42.138	54.73	48.977	1.11179	0.00280059
Os01g56070	RING/U-box superfamily protein	16.57	14.376	12.411	37.294	29.713	30.774	1.11175	0.0150897
Os06g21580	--	21.718	19.947	19.418	59.269	37.911	38.424	1.11057	0.00615363
Os05g48800	Drought-responsive family protein	193.874	196.815	190.434	401.546	388.627	534.9	1.11029	3.64659e-08
Os10g43060	--	19.688	22.824	18.356	75.269	32.795	36.053	1.10996	0.0272729
Os09g16714	--	14.296	13.418	12.111	29.763	30.621	29.335	1.10929	0.0190685
Os10g38700	Glutathione S-transferase family protein	35.85	29.452	30.773	74.613	76	80.986	1.10827	0.000936564
Os01g71620	--	79.222	112.812	53.933	164.178	247.962	158.325	1.1066	0.00122249
Os05g38710	Lipin family protein	11.05	12.831	10.709	26.276	29.228	27.022	1.10651	0.0296988
Os10g36924	NOD26-like intrinsic protein 5;1	14.194	19.803	14.699	33.336	32.625	38.496	1.10619	0.010141
Os06g07560	Calcium-binding EF-hand family protein	26.548	22.305	19.202	65.427	42.826	46.224	1.10561	0.00449662
Os05g02220	ACT domain-containing protein	33.943	36.045	32.654	76.174	91.34	76.441	1.10542	0.000357518
Os03g62600	RAB GTPase 11C	33.667	34.833	28.212	85.079	60.527	80.813	1.1046	0.000916498
Os08g37432	MATE efflux family protein	10.779	11.331	9.105	25.031	18.909	23.308	1.10389	0.04273
Os04g38600	glyceraldehyde 3-phosphate dehydrogenase A subunit 2	668.977	609.513	671.939	1406.95	2265.81	1050.04	1.10236	0.000586093
Os08g21879	--	75.673	99.536	47.937	154.44	222.475	159.541	1.10125	0.00176466
Os06g10520	pantothenate kinase 2	15.241	14.494	14.21	35.882	27.046	31.138	1.10092	0.0154228
Os11g07580	--	54.594	37.631	33.719	82.887	93.779	133.687	1.09947	0.00569433
Os04g47780	Transmembrane amino acid transporter family protein	18.666	15.23	7.684	36.177	36.341	23.344	1.09867	0.0363558
Os08g14860	Cytochrome bd ubiquinol oxidase, 14kDa subunit	73.3	74.85	72.178	145.125	183.058	160.562	1.09682	4.62001e-07
Os05g41220	5\'-AMP-activated protein kinase beta-2 subunit protein	24.738	22.74	25.87	49.647	49.652	66.595	1.09545	0.0021533
Os02g40090	nucleotide sugar transporter-KT 1	27.572	34.203	25.404	73.892	61.466	63.878	1.0954	0.000871585
Os03g58980	germin-like protein 4	20.402	23.78	15.949	61.441	26.671	44.96	1.09499	0.0201404
Os07g07410	2-oxoglutarate (2OG) and Fe(II)-dependent oxygenase superfamily protein	12.282	11.482	12.715	25.599	26.536	27.132	1.09383	0.026542
Os05g06890	Ca2+-activated RelA/spot homolog	16.591	16.47	15.53	33.318	47.065	32.979	1.09368	0.0137827
Os12g07370	--	30.42	30.35	24.25	56.268	68.985	71.071	1.09367	0.00155567
Os12g06100	TLD-domain containing nucleolar protein	12.2	11.157	9.595	23.974	21.82	29.801	1.0904	0.0429752
Os12g27520	FUS3-complementing gene 2	45.999	52.176	45.994	106.735	113.558	109.318	1.09023	2.24226e-05
Os02g12480	--	465.754	532.529	403.749	1183.43	1082.63	927.333	1.0881	6.05222e-09
Os12g44330	Protein kinase superfamily protein	10.367	11.952	8.879	22.02	23.654	20.715	1.0876	0.0450725
Os11g14544	Ankyrin repeat family protein	148.149	136.398	128.982	253.912	310.552	399.016	1.08607	2.91177e-05
Os06g22380	--	18.927	22.517	16.588	48.359	42.053	41.232	1.08499	0.00506866
Os07g28614	--	46.888	42.04	54.071	79.89	104.736	125.451	1.0838	0.000227749
Os02g42810	NAD(P)-binding Rossmann-fold superfamily protein	63.007	74.135	74.207	151.718	178.225	151.59	1.08294	3.79473e-06
Os07g38530	with no lysine (K) kinase 1	28.165	30.281	26.29	69.803	64.372	53.138	1.08169	0.00100121
Os04g35200	Acyl-CoA N-acyltransferases (NAT) superfamily protein	89.134	98.51	88.167	212.84	191.127	215.199	1.08154	9.28759e-08
Os03g34280	--	21.523	23.836	19.234	52.532	52.277	37.227	1.08144	0.00462224
Os07g43380	related to KPC1	12.179	14.423	10.94	31.588	26.44	27.294	1.08141	0.0317632
Os03g14250	Plant protein of unknown function (DUF869)	73.363	72.688	53.682	181.57	145.403	127.719	1.07994	6.54183e-05
Os02g49920	3-ketoacyl-CoA synthase 5	23.238	19.545	20.785	41.37	59.685	46.961	1.07985	0.00674959
Os01g43230	Homeodomain-like superfamily protein	24.989	21.673	16.886	42.768	68.801	33.43	1.07903	0.0185456
Os06g49030	chaperone binding;ATPase activators	15.69	16.242	19.561	44.296	35.304	35.81	1.07775	0.00981404
Os11g19100	zinc knuckle (CCHC-type) family protein	15.76	15.822	10.688	32.91	33.106	27.489	1.0775	0.019884
Os11g13890	light harvesting complex of photosystem II 5	1136.95	1005.58	1198.23	2551.2	3793.45	1745.48	1.07592	0.00153331
Os03g36750	Haloacid dehalogenase-like hydrolase (HAD) superfamily protein	72.199	65.021	69.231	153.431	229.597	102.626	1.07397	0.00359494
Os04g47310	--	52.494	44.819	38.767	103.56	85.94	104.96	1.07356	7.4727e-05
Os11g32160	crumpled leaf	17.786	12.424	18.905	33.934	40.579	37.331	1.07328	0.0164099
Os11g31620	auxin signaling F-box 3	12.875	14.797	11.801	31.702	31.998	23.107	1.07286	0.0264884
Os12g05420	IQ calmodulin-binding motif family protein	18.617	23.664	18.768	56.237	39.244	45.841	1.07121	0.00779627
Os01g66180	cytochrome c-2	25.186	19.815	32.004	64.998	39.661	57.974	1.07112	0.00592391
Os03g16910	HSP20-like chaperones superfamily protein	67.263	68.278	55.394	166.449	129.391	158.37	1.06915	0.000485684
Os04g54640	--	25.4	18.261	19.901	50.845	67.909	29.915	1.0687	0.0308465
Os02g47020	phosphoribulokinase	406.351	430.444	432.32	922.383	1386.42	701.747	1.06851	0.000513103
Os05g40290	RNA-binding KH domain-containing protein	12.792	13.281	11.272	26.397	28.052	28.42	1.06806	0.030392
Os06g35540	aspartate aminotransferase 1	14.565	16.56	12.397	37.667	29.175	30.764	1.06753	0.0213473
Os05g11770	Cysteine proteinases superfamily protein	14.744	18.977	7.932	29.03	30.717	29.749	1.06504	0.0325885
Os05g02060	outer plastid envelope protein 16-1	25.471	16.047	23.298	48.335	57.204	41.696	1.0634	0.00946194
Os01g32660	MAP kinase kinase 6	36.938	36.629	37.295	91.663	78.084	75.518	1.06317	0.000220204
Os05g35110	F-box/RNI-like superfamily protein	28.828	24.591	28.762	59.778	59.657	63.38	1.06308	0.00101726
Os07g22494	--	64.936	84.172	75.353	200.839	153.292	116.375	1.062	0.000165673
Os02g58110	Putative integral membrane protein conserved region (DUF2404)	11.172	13.41	9.521	29.364	23.591	22.296	1.06193	0.0443897
Os11g33120	respiratory burst oxidase homologue D	17.067	16.602	12.635	41.494	30.155	29.781	1.0612	0.0186456
Os05g07130	fructose-2,6-bisphosphatase	28.743	25.378	27.657	56.44	86.779	39.721	1.06009	0.0114663
Os11g39370	leucine-rich repeat transmembrane protein kinase family protein	21.974	29.566	13.287	50.259	39.807	46.651	1.06009	0.0121752
Os12g38210	plant U-box 13	33.011	29.716	22.801	69.295	58.377	59.783	1.05998	0.00133126
Os04g27190	terpene synthase 21	27.327	30.468	19.648	76.061	27.701	56.439	1.05938	0.0280551
Os07g06820	Serine/threonine-protein kinase Rio1	23.085	19.717	23.14	46.51	51.88	44.314	1.05935	0.00355464
Os04g41500	S-adenosyl-L-methionine-dependent methyltransferases superfamily protein	40.77	32.344	39.828	124.646	69.269	65.39	1.05845	0.00786723
Os07g07030	--	16.307	21.07	13.64	39.215	36.552	34.601	1.05739	0.012647
Os08g07280	--	18.792	16.504	15.034	39.98	32.914	35.578	1.05728	0.0116855
Os06g24070	GBF\'s pro-rich region-interacting factor 1	86.826	68.948	89.616	172.724	224.786	150.708	1.05432	5.76495e-05
Os01g65900	SCARECROW-like 1	21.739	23.843	22.06	53.085	51.676	42.109	1.0543	0.00358183
Os02g26860	Polyketide cyclase/dehydrase and lipid transport superfamily protein	13.46	12.697	10.687	22.603	32.91	23.965	1.054	0.0391825
Os10g20240	Syntaxin/t-SNARE family protein	29.321	35.93	27.116	80.632	65.748	57.56	1.05358	0.00179981
Os01g32830	--	66.065	62.232	69.637	124.658	243.365	88.526	1.05338	0.0136018
Os07g23640	--	39.568	48.004	102.409	121.028	105.623	127.799	1.05303	0.0149967
Os01g56890	--	168.56	179.517	152.657	481.751	331.232	336.211	1.05182	3.19102e-05
Os02g52990	SAUR-like auxin-responsive protein family	24.816	31.94	32.298	74.544	60.674	69.321	1.05076	0.00279365
Os06g45280	Protein kinase superfamily protein	24.744	23.746	21.626	64.748	46.607	45.12	1.05034	0.00534643
Os01g01484	light-mediated development protein 1 / deetiolated1 (DET1)	10.862	12.001	12.239	23.593	27.977	25.063	1.04941	0.0411973
Os03g56840	GTP-binding protein-related	37.959	33.81	43.252	74.707	132.629	64.077	1.04927	0.0155975
Os03g62580	Vacuolar sorting protein 9 (VPS9) domain	30.45	36.914	22.682	55.749	67.833	77.521	1.04697	0.0037679
Os10g32710	Transducin/WD40 repeat-like superfamily protein	16.001	18.058	15.896	37.496	39.458	31.051	1.04509	0.0138348
Os03g52040	serine carboxypeptidase-like 5	16.177	18.862	14.683	40.956	37.339	39.089	1.04468	0.0228056
Os09g26880	aldehyde dehydrogenase 7B4	34.504	36.974	36.503	74.913	77.309	72.941	1.04391	0.000227877
Os08g06630	sigma factor A	17.043	17.096	16.097	31.742	51.828	25.973	1.04368	0.0322187
Os09g29200	glutathione S-transferase TAU 8	122.957	143.488	97.84	410.394	127.782	286.221	1.04116	0.0186004
Os03g56410	Protein of unknown function (DUF59)	42.341	36.746	37.565	89.715	78.807	85.281	1.04099	0.000194595
Os06g48200	xyloglucan endotransglucosylase/hydrolase 25	108.529	120.234	100.865	280.855	253.596	150.943	1.04061	0.000205377
Os05g51470	Protein of unknown function (DUF1637)	13.673	17.661	19.324	30.255	38.055	35.862	1.03775	0.0161067
Os08g32100	splicing factor PWI domain-containing protein / RNA recognition motif (RRM)-containing protein	16.291	17.106	13.177	29.929	35.479	31.344	1.03755	0.0198779
Os03g11960	copper/zinc superoxide dismutase 3	131.432	102.479	129.797	264.255	284.613	243.616	1.03752	4.33209e-07
Os05g04620	--	44.035	37.133	42.771	95.238	95.684	81.858	1.03738	0.000229889
Os04g56400	glutamine synthetase 2	466.891	433.785	570.23	1055.1	1603.72	739.022	1.03674	0.00186157
Os06g01934	POX (plant homeobox) family protein	22.224	18.097	21.564	37.155	61.489	41.392	1.03671	0.0163346
Os02g47580	--	19.264	20.36	17.08	55.523	34.07	35.182	1.03623	0.0219657
Os12g16280	--	414.464	450.195	291.233	728.882	939.522	847.902	1.03599	2.65036e-06
Os02g33070	F1F0-ATPase inhibitor protein, putative	59.607	41.108	54.99	128.804	84.073	114.683	1.03569	0.000557511
Os01g58620	--	17.362	18.997	14.07	44.653	35.386	30.823	1.03447	0.0223008
Os06g08884	--	34.066	47.375	22.512	61.683	94.559	72.712	1.03404	0.00721336
Os12g41390	homocysteine methyltransferase 2	43.365	43.156	43.365	88.914	97.523	93.306	1.03397	9.74404e-05
Os05g30500	--	23.633	21.115	19.342	50.901	30.43	69.34	1.03394	0.0462042
Os02g49950	ARM repeat superfamily protein	19.829	18.437	20.761	60.984	37.953	29.03	1.03198	0.0268856
Os01g70210	Sec14p-like phosphatidylinositol transfer family protein	36.187	49.882	35.094	98.533	93.401	71.177	1.03132	0.000954351
Os09g28590	DNAJ heat shock N-terminal domain-containing protein	14.989	17.689	14.612	32.486	36.091	34.072	1.03096	0.0173949
Os08g40530	autoinhibited Ca2+ -ATPase, isoform 8	20.649	26.452	18.634	51.655	49.439	40.207	1.02866	0.00678897
Os01g49830	related to ABI3/VP1 1	15.698	15.674	14.507	37.578	33.211	26.687	1.02823	0.0215965
Os07g34610	transferases;folic acid binding	17.494	18.165	16.216	33.946	35.184	41.275	1.02725	0.0157242
Os06g05130	fatty acyl-ACP thioesterases B	47.078	45.137	44.496	130.934	90.561	82.52	1.0269	0.00158843
Os06g19990	LORELEI-LIKE-GPI ANCHORED PROTEIN 3	42.156	35.652	37.256	87.706	80.209	87.405	1.02547	0.000543884
Os04g52000	Protein phosphatase 2C family protein	21.635	21.105	25.779	63.858	41.61	49.101	1.02523	0.0118239
Os01g50760	farnesyl diphosphate synthase 1	35.238	34.101	36.39	78.984	82.646	72.15	1.02421	0.000922995
Os05g05160	mitogen-activated protein kinase 16	54.606	61.826	45.728	133.292	109.844	114.513	1.0241	0.000137616
Os01g52640	SPA1-related 4	44.635	46.606	39.191	81.621	110.349	96.992	1.02347	0.00051189
Os03g50310	B-box type zinc finger protein with CCT domain	23.363	21.953	26.853	43.629	61.008	55.445	1.02273	0.00749242
Os03g08970	--	39.978	40.102	28	127.868	53.73	67.598	1.02226	0.0337112
Os09g37540	Putative lysine decarboxylase family protein	33.09	19.589	27.482	62.146	46.104	72.204	1.02151	0.0131974
Os08g01770	adenosine monophosphate kinase	37.108	37.777	35.991	88.296	87.509	66.722	1.02098	0.000848019
Os01g58459	--	111.313	129.078	118.222	227.891	290.033	223.855	1.01849	4.67728e-07
Os03g04000	OPC-8:0 CoA ligase1	16.68	14.635	10.966	34.683	31.94	28.8	1.01728	0.0379245
Os08g19374	RING/FYVE/PHD zinc finger superfamily protein	16.615	15.701	14.062	29.815	38.38	30.297	1.01715	0.0228936
Os03g03450	tryptophan biosynthesis 1	15.316	19.38	25.33	39.426	45.479	40.114	1.01557	0.012907
Os07g44770	--	20.25	18.882	10.933	30.108	35.77	36.505	1.01489	0.0255918
Os10g30156	starch synthase 2	13.696	14.341	14.04	24.522	37.708	31.447	1.01431	0.0443259
Os03g56060	Cellulose-synthase-like C12	15.703	16.438	17.655	43.551	30.959	27.285	1.01409	0.0261939
Os04g31030	RPM1 interacting protein 4	14.341	17.908	12.526	41.419	25.087	25.225	1.01254	0.0423409
Os01g02020	Thiolase family protein	18.506	18.907	15.138	42.636	35.095	33.509	1.0114	0.0169529
Os09g29930	basic helix-loop-helix (bHLH) DNA-binding superfamily protein	27.431	30.986	27.855	65.203	68.77	51.826	1.01135	0.0028634
Os02g27220	Protein phosphatase 2C family protein	36.406	35.355	37.573	74.184	76.802	88.664	1.00997	0.00113331
Os01g01740	Protein kinase superfamily protein	11.544	12.377	12.122	24.896	21.765	26.428	1.00966	0.0493283
Os05g37884	Ribosomal protein L33 family protein	19.647	12.245	20.225	39.11	36.152	36.591	1.00807	0.0226708
Os05g41640	Phosphoglycerate kinase family protein	372.923	397.321	390.822	710.886	1297.67	582.816	1.00732	0.00250858
Os04g52260	Bifunctional inhibitor/lipid-transfer protein/seed storage 2S albumin superfamily protein	123.104	132.479	93.348	245.544	258.18	210.45	1.00613	2.82219e-06
Os04g39840	beta glucosidase 13	20.048	17.588	16.846	36.056	48.354	32.43	1.00576	0.0187932
Os06g42720	Transmembrane amino acid transporter family protein	353.043	307.473	322.788	790.35	731.856	629.657	1.00575	1.7899e-07
Os06g01670	Homeodomain-like superfamily protein	14.865	12.604	10.752	27.852	29.142	27.888	1.00514	0.0450783
Os11g06980	BURP domain-containing protein	105.099	77.97	79.921	198.076	142.582	238.771	1.00452	0.00108404
Os03g21040	hydroxyproline-rich glycoprotein family protein	47.613	48.647	109.738	124.128	105.065	125.993	1.00298	0.0289913
Os07g42370	jasmonate-zim-domain protein 5	469.784	425.263	454.943	1153.8	992.96	788.509	1.00163	1.39916e-06
Os06g45570	VQ motif-containing protein	21.899	20.371	18.132	55.275	35.499	33.059	1.00002	0.0207528
Os06g21210	--	133.248	86.419	209.875	85.274	57.173	89.792	-1.00151	0.0139451
Os02g13560	tonoplast monosaccharide transporter2	36.265	35.443	35.72	20.206	17.288	15.983	-1.00182	0.0158833
Os08g37700	RNA-binding (RRM/RBD/RNP motifs) family protein	91.855	78.438	103.646	38.294	59.033	44.511	-1.00233	0.000820739
Os06g22140	NADPH-dependent thioredoxin reductase A	29.961	30.455	28.461	11.16	16.799	16.536	-1.00255	0.0336147
Os01g03490	Heavy metal transport/detoxification superfamily protein	33.983	44.596	37.216	20.931	13.28	22.234	-1.00276	0.0210173
Os01g73310	actin 7	60.745	62.205	81.074	34.22	26.879	36.115	-1.00282	0.0029205
Os05g36340	--	106.54	63.94	92.836	24.138	66.923	40.385	-1.0044	0.0231198
Os05g30980	RNA-binding protein-defense related 1	43.445	54.613	45.879	24.878	22.25	24.254	-1.0046	0.00566187
Os02g54360	plastid transcriptionally active 18	114.622	61.87	137.294	45.395	61.852	52.159	-1.00502	0.00730835
Os10g23100	RAB GTPase homolog A4A	119.708	125.377	138.558	72.418	41.212	77.271	-1.00592	0.000841343
Os05g03750	--	217.041	163.994	213.579	101.012	116.108	86.845	-1.00643	1.15377e-05
Os10g26859	--	78.098	91.974	79.991	39.175	51.363	33.055	-1.00659	0.000757902
Os06g37560	beta galactosidase 1	266.697	270.208	198.669	146.873	157.193	97.289	-1.00693	0.000270649
Os03g05710	Acyl-CoA N-acyltransferases (NAT) superfamily protein	29.73	27.61	44.868	15.659	15.343	17.945	-1.00702	0.0310599
Os04g54240	Wound-responsive family protein	120.543	101.382	143.852	104.654	44.783	45.069	-1.00778	0.0145369
Os01g48300	ATP synthase protein I -related	72.27	64.661	65.62	32.424	45.306	24.763	-1.00798	0.00261986
Os07g43990	calcium ion binding	86.401	93.454	89.2	48.22	41.201	47.477	-1.00818	0.00012391
Os12g37870	ATP-citrate lyase A-3	151.47	152.191	170.466	88.447	77.377	76.227	-1.00967	1.96025e-06
Os01g16040	Mitochondrial substrate carrier family protein	87.624	88.076	98.453	47.2	52.683	41.774	-1.00971	0.000140909
Os06g44320	--	33.031	31.675	52.559	20.195	15.945	20.59	-1.01055	0.0244892
Os01g68269	--	380.07	252.183	183.373	158.023	172.288	170.522	-1.01078	0.039235
Os06g41120	--	608.568	491.52	595.378	219.556	307.456	324.817	-1.01194	1.77249e-06
Os09g20880	Protein kinase superfamily protein	48.938	50.916	36.258	21.651	22.024	26.304	-1.01364	0.00824329
Os05g31290	mitochondrial acyl carrier protein 2	68.034	58.896	54.728	29.814	28.123	27.539	-1.01507	0.0021533
Os01g62630	Eukaryotic aspartyl protease family protein	35.911	38.161	40.157	21.378	12.457	21.014	-1.01511	0.01961
Os07g27810	Protein of unknown function (DUF1218)	506.086	475.568	426.296	290.164	200.683	218.494	-1.01631	3.96629e-07
Os04g56970	homolog of bacterial cytokinesis Z-ring protein FTSZ 1-1	41.879	32.891	56.815	20.099	17.638	22.764	-1.01839	0.0188779
Os05g47670	RING/U-box superfamily protein	49.65	38.998	43.426	20.691	21.547	25.125	-1.01918	0.00717186
Os03g31679	proline-rich family protein	1233.73	1056.75	1097.48	613.335	509.759	654.81	-1.01933	5.48674e-09
Os09g33500	Transketolase family protein	126.144	109.13	120.326	70.767	54.056	56.673	-1.0215	3.58608e-05
Os10g36870	SH3 domain-containing protein	57.509	56.297	56.551	31.694	25.365	30.08	-1.02253	0.00173114
Os02g17360	proteinaceous RNase P 1	54.576	44.552	61.978	23.991	35.72	24.735	-1.02331	0.00569618
Os01g70110	NAC domain containing protein 83	48.46	41.269	42.448	16.887	25.157	23.857	-1.02436	0.00790177
Os04g57560	polyamine oxidase 4	111.212	107.993	118.98	52.027	57.363	55.746	-1.02436	2.06781e-05
Os01g12190	--	120.422	119.008	113.582	63.622	59.436	59.36	-1.02524	9.6722e-06
Os06g24540	--	25.508	25.694	23.984	11.456	13.152	12.14	-1.02528	0.0411973
Os12g26220	--	75.591	43.366	81.683	34.209	37.663	36.405	-1.0265	0.00784175
Os03g41460	Protein kinase superfamily protein	29.741	28.759	25.907	14.087	15.127	14.357	-1.02682	0.027699
Os11g01740	Protein kinase superfamily protein	58.722	71.77	54.34	35.546	28.685	29.218	-1.02709	0.00174388
Os12g10750	--	37.405	43.503	28.152	15.987	16.721	16.304	-1.02711	0.0232734
Os02g44155	--	39.222	26.075	37.975	13.597	19.088	19.578	-1.02894	0.0238325
Os05g07060	FASCICLIN-like arabinogalactan-protein 11	113.692	98.14	98.572	45.218	33.307	88.923	-1.02906	0.0150493
Os06g35970	protodermal factor 1	763.711	829.201	754.314	438.61	215.164	548.407	-1.02999	0.00193371
Os08g23180	FASCICLIN-like arabinogalactan 2	438.909	456.159	355.139	206.701	231.082	202.609	-1.0308	1.12426e-08
Os03g63999	--	110.656	90.358	135.572	39.34	55.245	72.524	-1.03265	0.00169441
Os01g29180	--	36.666	43.834	32.565	16.374	17.29	21.875	-1.03397	0.0135606
Os02g11830	Coatomer, beta\' subunit	31.892	38.666	30.725	18.141	15	16.501	-1.03449	0.0163508
Os02g57170	--	24.545	26.122	21.495	11.132	12.045	11.321	-1.03466	0.0469863
Os05g15850	chitinase A	75.909	64.688	57.426	34.849	26.093	41.685	-1.0349	0.00256984
Os03g58940	Bifunctional inhibitor/lipid-transfer protein/seed storage 2S albumin superfamily protein	347.555	217.338	291.484	165.904	108.73	168.916	-1.03501	0.00024461
Os08g02850	zinc finger (C3HC4-type RING finger) family protein	40.189	40.672	38.909	26.001	16.966	18.107	-1.03536	0.0102645
Os12g39380	Phototropic-responsive NPH3 family protein	34.359	36.454	26.257	14.642	21.059	13.166	-1.03573	0.026247
Os07g17184	--	69.018	54.876	65.102	26.027	39.057	24.184	-1.03578	0.00329525
Os06g26234	Alpha amylase family protein	28.411	25.127	27.573	9.557	18.914	12.096	-1.03609	0.0422167
Os03g21080	guanyl-nucleotide exchange factors;GTPase binding;GTP binding	43.47	61.166	47.912	22.883	17.601	29.252	-1.03776	0.00859182
Os03g20720	ARF GAP-like zinc finger-containing protein ZIGA4	61.568	69.945	47.228	31.647	24.064	28.709	-1.03808	0.00329084
Os07g08390	Protein of unknown function (DUF506)	89.733	78.629	63.53	33.251	44.391	33.882	-1.03824	0.000972902
Os08g15040	ADP-ribosylation factor 3	113.252	127.682	125.407	64.349	47.164	66.39	-1.0401	4.07658e-05
Os03g25150	Cytochrome P450 superfamily protein	46.892	46.395	31.615	24.018	18.396	18.512	-1.04061	0.0110474
Os04g59130	tubby like protein 10	34.9	38.866	38.707	19.278	17.03	21.135	-1.04126	0.00975593
Os03g13540	purple acid phosphatase 3	103.047	116.731	104.09	68.845	39.489	53.098	-1.04129	0.000299636
Os05g23393	--	31.952	26.737	39.039	17.96	14.476	16.906	-1.04287	0.0209682
Os02g53200	O-Glycosyl hydrolases family 17 protein	103.333	118.417	129.241	51.282	62.409	61.251	-1.04328	2.48784e-05
Os06g28144	--	95.61	91.903	113.801	47.655	35.301	57.443	-1.04347	0.000630412
Os03g42235	--	26.757	25.753	24.006	9.962	13.358	11.535	-1.04394	0.0396721
Os04g56720	Regulator of chromosome condensation (RCC1) family protein	28.285	25.186	30.002	14.515	12.867	13.134	-1.04418	0.0282323
Os11g24560	Sec23/Sec24 protein transport family protein	40.864	48.943	42.813	22.962	19.048	21.785	-1.04535	0.00520631
Os08g32930	Chaperonin-like RbcX protein	49.153	33.54	44.13	19.467	20.859	16.664	-1.04669	0.0118007
Os01g65680	catalytic LigB subunit of aromatic ring-opening dioxygenase family	110.105	92.623	92.037	44.879	49.849	42.621	-1.04737	0.000103075
Os01g64760	Integral membrane Yip1 family protein	32.999	33.324	30.951	15.246	16.348	13.865	-1.04978	0.0169518
Os09g25600	--	30.172	34.309	26.649	13.391	11.881	22.053	-1.05004	0.0331646
Os03g45220	--	265.198	122.16	383.857	116.774	106.921	148.663	-1.05007	0.0128868
Os12g29330	NAC domain containing protein 83	58.725	46.646	40.835	25.944	23.896	21.959	-1.0503	0.00446394
Os08g29200	polygalacturonase 2	87.722	89.949	88.549	43.892	35.493	47.256	-1.0506	0.000151174
Os04g43910	auxin response factor 16	31.291	38.243	21.97	16.295	15.094	15.956	-1.05072	0.0302613
Os01g09640	myb-like transcription factor family protein	31.279	31.032	25.73	12.321	13.843	16.076	-1.05101	0.0245455
Os06g51510	Clathrin light chain protein	242.353	246.047	236.417	132.59	93.019	123.734	-1.05147	5.2503e-07
Os05g48900	FASCICLIN-like arabinogalactan protein 13 precursor	608.442	715.086	545.481	342.69	269.514	312.955	-1.05228	7.71419e-09
Os05g30010	Transducin/WD40 repeat-like superfamily protein	49.586	66.199	32.554	24.301	17.605	26.661	-1.05236	0.0161314
Os05g30750	Calcium-dependent lipid-binding (CaLB domain) plant phosphoribosyltransferase family protein	33.221	37.912	42.882	18.971	13.427	19.28	-1.05298	0.0156524
Os04g59420	--	39.223	41.247	33.907	21.922	13.658	14.746	-1.05336	0.0156939
Os03g22790	beta-amylase 3	69.258	61.863	61.897	32.122	30.243	37.561	-1.05416	0.00088278
Os11g01380	Clathrin, heavy chain	34.512	40.098	33.06	17.022	14.522	19.052	-1.05439	0.0119657
Os11g30810	P-loop containing nucleoside triphosphate hydrolases superfamily protein	25.365	27.501	26.294	16.804	13.881	11.987	-1.05453	0.0385578
Os08g43160	TCP family transcription factor	79.779	81.292	81.222	38.746	42.437	37.326	-1.05628	0.000104085
Os02g50990	RING/U-box superfamily protein	34.772	37.047	30.015	16.853	16.434	17.683	-1.0563	0.0132881
Os10g08011	--	201.578	121.617	224.632	71.094	109.036	89.792	-1.05654	0.000757229
Os02g14890	--	36.089	36.044	29.764	19.159	13.914	21.868	-1.05655	0.0213054
Os03g22140	Tetratricopeptide repeat (TPR)-like superfamily protein	55.619	60.688	46.288	27.437	25.564	25.351	-1.05699	0.0020197
Os07g10420	--	73.956	41.705	56.139	25.999	30.943	33.133	-1.05771	0.00632032
Os12g38350	--	55.276	55.858	45.644	30.019	23.478	21.157	-1.05806	0.00308475
Os04g22270	--	44.936	33.168	40.94	18.965	13.382	20.279	-1.05868	0.0165993
Os04g54590	--	54.578	50.277	49.387	25.418	24.22	29.962	-1.05889	0.00242859
Os01g12710	NAD(P)-binding Rossmann-fold superfamily protein	83.299	86.58	79.712	37.537	52.012	36.454	-1.05911	0.000231425
Os02g25060	Calcium-dependent lipid-binding (CaLB domain) family protein	73.818	79.476	50.49	39.119	28.562	30.63	-1.05976	0.0020423
Os04g56100	--	74.8	40.301	62.137	24.864	26.102	33.45	-1.06016	0.0069763
Os05g48850	NAC domain containing protein 73	86.879	81.514	63.185	43.058	35.21	37.08	-1.06025	0.000449112
Os08g15500	proton gradient regulation 7	71.586	58.223	95.689	30.666	41.435	41.442	-1.06169	0.00175247
Os05g34820	ARM-repeat/Tetratricopeptide repeat (TPR)-like protein	25.081	30.032	25.86	14.982	12.116	12.991	-1.06185	0.0280518
Os05g05680	2-oxoglutarate (2OG) and Fe(II)-dependent oxygenase superfamily protein	427.823	448.361	323.255	273.948	176.802	179.147	-1.06219	8.5671e-05
Os12g37410	basic region/leucine zipper motif 53	1283.66	1182.8	1301.64	608.87	649.4	593.05	-1.06266	5.7608e-17
Os02g36550	4-phospho-panto-thenoylcysteine synthetase	95.895	104.296	53.706	57.093	34.936	28.007	-1.06344	0.0103362
Os06g47590	ethylene responsive element binding factor 4	23.787	27.734	23.093	8.998	12.754	13.247	-1.06349	0.039235
Os05g48230	2-oxoglutarate (2OG) and Fe(II)-dependent oxygenase superfamily protein	25.124	27.465	22.99	11.307	10.784	14.816	-1.06368	0.0366143
Os08g05620	cytochrome P450, family 87, subfamily A, polypeptide 6	34.687	25.991	40.243	14.269	14.831	19.87	-1.06408	0.0203475
Os08g30719	--	38.327	42.631	62.853	19.386	21.514	25.54	-1.06488	0.00917188
Os03g07450	Homeobox-leucine zipper protein family	60.289	59.535	46.547	33.63	19.312	24.838	-1.06495	0.00442563
Os08g39500	Ribosomal protein L31e family protein	320.183	185.379	418.713	123.206	142.496	162.947	-1.06622	0.00154592
Os03g48180	--	327.195	258.998	199.005	151.065	129.574	124.873	-1.06795	3.71568e-05
Os02g07160	phytoene desaturation 1	36.516	35.71	33.346	15.992	14.513	19.731	-1.06905	0.0110194
Os08g04310	uclacyanin 1	230.418	202.331	155.176	100.367	75.821	117.176	-1.06936	6.029e-05
Os08g40500	--	154.498	150.34	130.81	62.511	61.895	81.64	-1.0695	7.51539e-06
Os08g42100	ACT domain repeat 4	36.907	35.055	34.438	15.024	20.753	14.652	-1.06997	0.011464
Os01g19450	ATP-citrate lyase B-1	122.726	140.181	125.624	71.167	56.652	62.572	-1.07056	3.6311e-06
Os02g42220	YELLOW STRIPE like 7	41.447	45.221	36.745	20.827	19.963	22.036	-1.07081	0.00596127
Os02g37254	--	92.97	92.158	122.447	31.5	34.568	78.004	-1.07334	0.00908656
Os02g08364	Protein phosphatase 2C family protein	73.83	84.245	63.608	35.871	33.761	35.15	-1.07404	0.000303066
Os04g52830	Galactose oxidase/kelch repeat superfamily protein	140.661	152.279	161.573	78.129	60.353	76.786	-1.07466	2.9226e-06
Os03g62090	cellulose synthase 6	103.562	126.492	97.296	60.431	50.426	48.471	-1.07504	3.42927e-05
Os01g18240	myb domain protein 61	63.876	77.518	56.817	36.405	39.822	28.497	-1.07643	0.00159421
Os01g62290	heat shock protein 70	32.681	40.157	32.256	17.543	19.173	11.864	-1.07691	0.0140555
Os03g53070	PRA1 (Prenylated rab acceptor) family protein	38.216	36.472	30.528	17.07	17.615	16.223	-1.07714	0.0102123
Os03g15930	Cysteine proteinases superfamily protein	60.952	46.496	65.902	27.76	33.716	24.636	-1.07895	0.00222037
Os02g48900	Eukaryotic aspartyl protease family protein	422.772	442.864	312.315	220.722	220.024	179.421	-1.08004	1.13828e-05
Os10g36650	actin 7	84.691	85.654	89.188	56.272	35.946	38.102	-1.08074	0.00025517
Os08g31140	Heavy metal transport/detoxification superfamily protein	88.774	73.616	70.892	41.297	31.276	43.303	-1.08209	0.000330723
Os07g45090	51 kDa subunit of complex I	110.05	106.413	114.244	60.708	50.615	47.804	-1.08215	1.00908e-05
Os04g45910	--	109.968	97.643	101.785	55.547	46.717	48.117	-1.08279	1.5114e-05
Os10g42840	NADH:ubiquinone oxidoreductase, 17.2kDa subunit	160.316	124.022	197.381	89.04	66.952	72.792	-1.08457	5.9249e-05
Os04g37500	glutamate decarboxylase 4	29.153	31.115	27.07	14.196	14.137	13.657	-1.08564	0.0182985
Os05g34710	--	55.299	43.354	62.49	20.707	27.491	27.53	-1.08591	0.00274326
Os06g18010	UDP-glucosyl transferase 72B3	108.437	82.441	91.063	47.766	55.767	40.105	-1.08653	0.000218767
Os12g05050	Aluminium induced protein with YGL and LRDR motifs	170.494	183.205	143.13	95.694	69.011	75.163	-1.08671	4.27849e-06
Os05g50800	ABI-1-like 1	114.672	135.52	96.296	57.193	45.724	62.256	-1.08689	6.01472e-05
Os05g02070	--	2592.35	1868.96	2627.73	1634.28	1079.04	1057.96	-1.08782	0.000164939
Os07g14270	calreticulin 1a	288.81	287.361	389.384	194.057	100.994	169.25	-1.08795	0.000151239
Os04g51710	Ubiquitin-specific protease family C19-related protein	44.967	50.591	41.135	22.833	21.687	21.127	-1.08859	0.0028923
Os10g40700	expansin B2	24.987	23.742	17.5	12.214	8.71	11.972	-1.08977	0.0478936
Os02g50845	--	42.596	30.084	39.192	15.756	26.593	14.298	-1.0899	0.0192888
Os12g36670	F-box family protein	41.502	43.389	34.652	18.843	16.912	24.325	-1.08991	0.0070236
Os06g02540	--	140.558	165.563	116.892	71.479	74.156	63.169	-1.09063	8.25229e-06
Os01g07910	FAD/NAD(P)-binding oxidoreductase	34.099	38.981	44.356	21.519	13.192	19.554	-1.09108	0.00975593
Os10g33855	--	184.274	161.195	136.585	82.792	61.592	83.333	-1.09109	8.50462e-06
Os09g26420	related to AP2 12	1099.07	950.33	902.016	499.946	578.023	314.952	-1.09145	8.11138e-06
Os03g61990	RNA-binding (RRM/RBD/RNP motifs) family protein with retrovirus zinc finger-like domain	124.238	111.717	153.544	64.009	56.323	60.187	-1.09169	1.8908e-05
Os02g51370	Glutaredoxin family protein	24.798	25.052	28.322	14.465	12.359	8.744	-1.09177	0.0309611
Os06g37160	transmembrane nine 7	39.109	43.263	45.851	22.245	18.274	18.219	-1.09222	0.00465664
Os01g41730	Protein kinase superfamily protein	48.9	58.04	42.795	24.317	22.466	30.012	-1.09354	0.00327105
Os02g02840	RHO-related protein from plants 1	224.322	221.804	264.251	126.297	86.824	124.439	-1.09481	1.12848e-06
Os07g41600	--	102.903	115.199	92.098	60.235	42.916	33.721	-1.09633	0.000494129
Os02g49332	cellulose synthase like E1	24.684	29.029	28.837	15.056	9.249	14.475	-1.09639	0.0262735
Os02g48570	nitrate transporter 1.5	27.151	25.586	18.902	13.691	11.836	13.025	-1.09743	0.0475941
Os08g26870	Wound-responsive family protein	69.098	67.171	51.707	32.839	37.042	19.696	-1.0988	0.00214955
Os11g27540	--	165.8	166.476	189.007	70.121	75.364	98.097	-1.09951	1.9522e-06
Os03g57460	FASCICLIN-like arabinogalactan protein 16 precursor	123.772	137.769	106.83	67.513	60.573	47.578	-1.10135	1.5927e-05
Os06g44500	Galactose oxidase/kelch repeat superfamily protein	94.902	65.546	84.336	30.104	43.905	40.5	-1.10192	0.000475155
Os06g12790	RAC-like 10	183.812	222.917	181.477	100.491	76.827	105.435	-1.102	8.14221e-07
Os12g32240	eukaryotic elongation factor 5A-1	621.503	595.115	642.54	288.124	244.702	317.466	-1.10329	5.36941e-10
Os04g40040	Copper amine oxidase family protein	162.625	153.59	139.345	73.567	81.667	72.167	-1.10391	8.04318e-07
Os03g48600	Domain of unknown function (DUF966)	27.725	41.978	33.628	15.623	11.573	17.635	-1.10442	0.0157521
Os06g48320	Protein of unknown function (DUF1336)	26.432	18.649	28.808	11.978	10.381	12.645	-1.10535	0.0358728
Os06g34120	GDSL-like Lipase/Acylhydrolase superfamily protein	424.446	489.494	291.409	216.448	209.643	166.491	-1.10673	8.25229e-06
Os03g04580	--	42.962	33.243	46.84	14.59	22.593	19.543	-1.10793	0.00723886
Os04g48790	Rho GTPase activating protein with PAK-box/P21-Rho-binding domain	53.432	59.317	68.074	28.544	22.51	29.785	-1.10847	0.000927977
Os05g01140	S-adenosyl-L-methionine-dependent methyltransferases superfamily protein	100.295	114.101	68.774	48.513	27.005	61.437	-1.10906	0.00395324
Os05g41200	calmodulin 7	46.7	37.188	32.536	15.3	13.278	23.893	-1.10978	0.0141382
Os09g28690	alpha/beta-Hydrolases superfamily protein	44.607	46.98	41.139	20.206	22.04	20.001	-1.11302	0.00248129
Os05g36360	plant U-box 29	28.702	23.221	21.263	13.956	7.129	12.53	-1.11602	0.0421337
Os09g16760	Ankyrin repeat family protein	43.45	40.03	43.831	16.476	20.264	18.637	-1.11645	0.00440452
Os03g26080	GDA1/CD39 nucleoside phosphatase family protein	28.363	27.596	25.496	11.591	13.075	13.478	-1.1175	0.019642
Os07g44180	Low temperature and salt responsive protein family	422.095	405.445	439.527	225.795	167.124	240.685	-1.11914	2.16812e-07
Os04g43420	plastid transcriptionally active 5	42.564	32.108	41.11	17.295	20.585	17.936	-1.11928	0.00625389
Os02g16909	RHO guanyl-nucleotide exchange factor 11	126.206	107.567	147.911	51.758	42.756	73.37	-1.11938	0.000263472
Os03g24180	Rho GTPase activation protein (RhoGAP) with PH domain	45.957	59.545	41.53	21.06	23.592	21.698	-1.1196	0.00246177
Os08g26230	--	84.399	106.539	74.532	42.207	33.793	54.017	-1.12058	0.000407335
Os02g45054	indeterminate(ID)-domain 4	57.301	56.903	68.641	23.758	33.52	27.108	-1.12073	0.000696182
Os11g14190	auxin-regulated gene involved in organ size	202.331	158.088	136.762	58.295	83.221	72.23	-1.12125	0.000110486
Os01g13800	HAESA-like 1	44.7	50.921	41.353	20.795	18.575	25.576	-1.12135	0.00281094
Os01g57880	early nodulin-like protein 9	31.994	29.006	24.645	16.122	10.592	12.93	-1.12145	0.0188568
Os10g35100	--	352.858	279.38	411.516	125.118	141.863	195.312	-1.12169	3.14488e-05
Os03g38940	--	35.93	36.546	29.461	14.17	14.893	15.009	-1.12174	0.0108903
Os01g67570	Nucleic acid-binding, OB-fold-like protein	82.625	72.12	111.489	33.041	52.427	40.136	-1.12271	0.000523787
Os04g58800	MMS ZWEI homologue 3	179.858	168.941	148.338	86.878	83.731	77.022	-1.12275	6.8459e-07
Os08g23730	GMP synthase (glutamine-hydrolyzing), putative / glutamine amidotransferase, putative	31.759	22.62	39.377	13.019	16.971	12.788	-1.12304	0.019642
Os10g07210	heat shock protein 21	101.483	80.839	95.718	53.951	27.985	43.228	-1.12581	0.000516105
Os05g45450	Protein of unknown function, DUF584	21.865	23.207	18.699	9.859	9.016	10.28	-1.12776	0.0406554
Os06g43660	Inorganic H pyrophosphatase family protein	252.56	258.517	223.588	118.128	118.731	98.173	-1.12819	6.94466e-09
Os08g40060	--	107.179	73.391	84.37	42.172	41.76	42.052	-1.12912	0.000107474
Os07g49280	Plant protein of unknown function (DUF828)	56.511	46.604	44.542	27.644	17.888	20.496	-1.13004	0.0028634
Os07g31840	receptor like protein 4	25.056	31.98	27.823	13.174	10.915	13.342	-1.13057	0.0186735
Os11g07960	hydroxycinnamoyl-CoA shikimate/quinate hydroxycinnamoyl transferase	74.042	62.445	78.995	24.911	29.598	29.072	-1.131	0.00224608
Os07g44040	RAB GTPase homolog A5A	32.389	33.888	27.318	14.694	14.696	13.313	-1.13128	0.0118741
Os01g02139	--	314.136	288.406	253.785	148.222	125.224	147.152	-1.13131	2.0292e-08
Os12g28770	Pollen Ole e 1 allergen and extensin family protein	36.481	46.142	32.244	12.98	21.015	20.846	-1.13281	0.00946423
Os03g08100	alpha/beta-Hydrolases superfamily protein	83.884	68.61	69.591	38.93	40.679	32.93	-1.13367	0.000309777
Os01g43390	Uroporphyrinogen decarboxylase	113.399	94.783	132.341	43.507	75.542	50.377	-1.13383	0.000411654
Os12g35350	Galactose oxidase/kelch repeat superfamily protein	23.927	29.889	19.886	12.271	8.425	11.413	-1.13438	0.0370316
Os04g01250	fatty acid amide hydrolase	43.434	52.478	40.283	24.949	19.21	19.567	-1.13443	0.00275028
Os03g50030	Phospholipase A2 family protein	212.933	204.033	182.953	100.186	76.487	70.012	-1.13474	4.97754e-05
Os06g07600	Raffinose synthase family protein	22.964	23.194	28.088	8.791	10.429	14.805	-1.13544	0.0311292
Os03g24030	Glutaredoxin family protein	26.659	24.839	22.116	10.955	11.379	13.226	-1.13598	0.0254953
Os06g10170	flavin-dependent monooxygenase 1	24.878	22.33	27.287	12.212	9.686	13.912	-1.13628	0.0274824
Os05g48810	DNAJ heat shock family protein	25.445	23.536	25.367	13.197	10.66	9.674	-1.13628	0.0246325
Os01g13740	GBF\'s pro-rich region-interacting factor 1	55.246	60.27	54.395	24.116	29.454	29.486	-1.13692	0.000599505
Os01g71200	RNA-binding protein-defense related 1	36.753	42.893	44.139	20.783	15.011	20.651	-1.13698	0.00388488
Os02g14910	Basic-leucine zipper (bZIP) transcription factor family protein	35.38	24.776	40.266	16.834	14.075	8.857	-1.14006	0.0261833
Os04g53580	PAK-box/P21-Rho-binding family protein	25.735	32.62	24.586	14.433	10.842	16.359	-1.14146	0.0199734
Os06g11990	binding	137.466	173.954	101.024	71.039	59.68	62.639	-1.14159	5.1718e-05
Os12g13590	exocyst complex component sec10	19.723	23.109	20.033	10.441	9.354	10.358	-1.14166	0.0389777
Os03g08500	ethylene-responsive element binding protein	305.632	275.463	212.014	117.669	143.914	90.422	-1.1422	9.91149e-06
Os04g14150	S-adenosyl-L-methionine-dependent methyltransferases superfamily protein	247.105	305.293	204.269	123.649	99.006	106.636	-1.14361	2.53304e-06
Os04g59570	--	122.809	107.55	131.233	51.043	67.9	55.813	-1.14374	6.53619e-06
Os06g05930	--	1403.82	1095.46	1660.11	685.807	686.117	678.454	-1.14424	6.05952e-08
Os03g44560	--	76.393	88.594	77.807	37.02	31.185	40.437	-1.14516	7.03401e-05
Os09g30486	FASCICLIN-like arabinoogalactan 7	82.788	79.578	58.547	44.259	26.224	33.546	-1.14634	0.000651688
Os12g42884	Cobalamin-independent synthase family protein	501.965	520.115	412.554	245.719	204.649	190.867	-1.15201	1.41297e-09
Os11g47730	--	217.504	215.338	192.26	81.909	100.25	107.738	-1.15267	2.10539e-08
Os02g47880	Tetratricopeptide repeat (TPR)-like superfamily protein	136.792	135.173	125.079	65.646	59.644	65.682	-1.15276	5.77752e-07
Os04g01570	pectin methylesterase inhibitor 1	29.474	34.512	23.967	9.931	15.31	15.059	-1.15397	0.0172126
Os03g20450	Leucine-rich repeat protein kinase family protein	18.983	25.21	31.473	10.495	9.789	12.104	-1.15449	0.030763
Os09g38970	DHHC-type zinc finger family protein	22.661	28.145	23.796	11.987	9.5	10.935	-1.15474	0.0226622
Os10g31820	glutamate-ammonia ligases;catalytics;glutamate-ammonia ligases	38.163	42.39	26.199	17.753	13.083	16.829	-1.15486	0.0103336
Os02g47010	SCAMP family protein	102.946	87.322	88.92	50.509	30.834	45.488	-1.15624	7.9535e-05
Os01g65692	--	50.067	31.466	61.337	16.113	23.555	25.612	-1.15789	0.00862359
Os03g12590	coatomer gamma-2 subunit, putative / gamma-2 coat protein, putative / gamma-2 COP, putative	43.515	50.64	38.924	21.587	17.516	18.656	-1.15802	0.00226222
Os05g28630	Plant protein of unknown function (DUF828)	109.245	107.31	88.173	55.275	41.134	43.682	-1.15892	1.52729e-05
Os12g07150	fatty acid amide hydrolase	48.424	71.297	47.614	27.82	16.318	31.983	-1.15943	0.00407862
Os02g56600	NAC domain containing protein 74	28.672	27.28	16.362	12.419	8.208	12.298	-1.15977	0.0398406
Os03g38790	--	78.715	53.364	61.469	30.068	27.227	33.094	-1.16053	0.000557511
Os11g14440	--	25.431	18.075	29.027	9.704	12.251	10.361	-1.1614	0.0309903
Os02g43940	Integrase-type DNA-binding superfamily protein	28.03	25.594	18.268	13.278	11.757	11.133	-1.16149	0.0329648
Os10g36860	RNA-binding CRS1 / YhbY (CRM) domain protein	92.425	79	96.318	32.1	50.187	41.634	-1.16285	6.5185e-05
Os09g26800	Pectin lyase-like superfamily protein	76.437	72.697	73.543	35.454	29.172	38.315	-1.16335	6.26472e-05
Os05g27950	Protein of unknown function, DUF538	187.908	151.786	184.839	85.521	75.471	82.573	-1.16497	7.41978e-08
Os07g32630	UDP-Glycosyltransferase superfamily protein	48.99	43.167	49.491	17.876	32.126	20.337	-1.1653	0.00429041
Os05g32170	Protein kinase superfamily protein	26.174	22.091	21.282	9.884	7.88	13.211	-1.16585	0.0313459
Os01g24950	exocyst complex component sec15B	23.339	24.623	20.996	10.177	11.274	9.252	-1.1661	0.0275718
Os12g13674	--	3084.38	2311.13	3109.78	1218.71	1277.7	1208.74	-1.16689	1.52248e-10
Os11g05050	Aluminium induced protein with YGL and LRDR motifs	509.038	535.336	446.126	267.312	203.076	205.167	-1.16774	2.15052e-10
Os07g15600	PRLI-interacting factor, putative	32.227	33.949	35.965	17.984	11.692	14.294	-1.16795	0.00761557
Os07g01370	Peroxidase superfamily protein	133.67	132.476	93.435	64.984	43.15	57.798	-1.16939	4.76376e-05
Os02g56530	Ankyrin repeat family protein	35.941	38.659	41.656	16.925	13.499	20.416	-1.16975	0.00466486
Os02g13060	Protein of unknown function (DUF3511)	387.479	345.2	299.032	135.085	186.259	167.363	-1.17069	3.03752e-08
Os04g45090	Cytochrome b561/ferric reductase transmembrane protein family	94.903	76.581	93.403	48.623	45.501	33.847	-1.1709	9.59781e-05
Os07g38390	Chalcone-flavanone isomerase family protein	32.603	24.592	31.336	10.202	14.312	14.528	-1.17104	0.0139167
Os05g35444	--	113.813	115.066	159.17	55.99	51.404	65.721	-1.17319	1.17436e-05
Os03g45920	tubulin beta chain 2	188.908	197.524	156.478	99.615	83.74	74.156	-1.17368	4.64433e-07
Os03g10030	Uncharacterised protein family (UPF0497)	151.393	138.066	134.301	81.042	45.068	64.049	-1.17438	1.42212e-05
Os01g04800	AP2/B3 transcription factor family protein	110.296	82.564	77.684	33.459	52.827	30.572	-1.17559	0.000442053
Os01g61320	--	27.461	19.668	33.867	11.487	12.466	13.043	-1.17576	0.0215625
Os08g16810	--	117.974	118.114	117.69	64.814	39.6	54.126	-1.17597	7.42722e-06
Os11g35390	myb domain protein 60	45.034	55.356	34.326	20.577	21.977	19.546	-1.17626	0.00305319
Os07g20135	--	32.969	19.752	33.43	8.753	14.554	13.749	-1.17672	0.022732
Os07g37810	STRUBBELIG-receptor family 3	75.093	89.72	62.449	33.334	34.702	32.544	-1.17808	0.000110083
Os12g04150	carboxyesterase 17	19.338	25.71	18.101	11.733	5.903	10.041	-1.17831	0.0466626
Os05g31490	Golgi transport complex protein-related	19.96	19.845	18.103	9.253	7.975	8.625	-1.17867	0.0417731
Os08g44290	31-kDa RNA binding protein	479.392	358.55	563.855	172.921	267.344	204.471	-1.17888	2.4095e-06
Os08g04450	plastid developmental protein DAG, putative	270.903	213.639	340.2	107.381	139.47	135.604	-1.17944	1.62724e-06
Os12g43560	RING/U-box superfamily protein	82.321	81.581	73.098	34.41	41.723	33.769	-1.17951	3.40803e-05
Os01g35050	ERD (early-responsive to dehydration stress) family protein	97.205	98.802	86.371	51.539	35.585	41.435	-1.1803	1.74768e-05
Os03g04250	glutathione S-transferase PHI 10	29.627	25.238	33.272	13.6	8.791	13.213	-1.18106	0.0162798
Os10g10870	Protein kinase superfamily protein	28.539	26.491	28.058	11.717	10.638	14.147	-1.18117	0.0131863
Os10g41060	Plant protein of unknown function (DUF828) with plant pleckstrin homology-like region	27.754	28.971	20.889	12.478	13.524	10.333	-1.18139	0.0196589
Os08g39140	heat shock protein 81-2	105.188	114.273	113.113	56.031	51.495	42.798	-1.18162	1.48145e-06
Os05g20050	RAB GTPase homolog A2B	226.873	218.814	194.791	100.371	90.362	97.573	-1.18172	9.53551e-10
Os10g32980	cellulose synthase A4	150.83	139.909	113.107	65.817	53.292	63.091	-1.18332	1.47909e-06
Os08g17680	stromal cell-derived factor 2-like protein precursor	57.085	59.382	71.931	39.97	14.426	33.256	-1.18408	0.00549581
Os05g08370	cellulose synthase 1	315.981	375.088	284.629	165.907	160.173	126.552	-1.1841	6.65e-09
Os07g10440	--	245.876	215.452	276.905	106.93	130.526	104.948	-1.18448	1.69769e-08
Os10g21670	Lipase/lipooxygenase, PLAT/LH2 family protein	304.886	222.856	381.976	210.456	51.854	171.768	-1.18468	0.0153947
Os08g37840	EXORDIUM like 2	25.154	33.368	31.809	13.454	8.024	20.711	-1.18555	0.0244209
Os01g12640	--	21.713	25.385	17.534	11.202	8.115	7.422	-1.18618	0.0400405
Os04g42920	Isocitrate/isopropylmalate dehydrogenase family protein	48.054	47.722	49.352	20.235	26.81	19.038	-1.18776	0.000975499
Os03g16440	translocon at the outer envelope membrane of chloroplasts 75-III	46.343	35.311	58.821	18.122	24.43	20.145	-1.188	0.00314292
Os11g02350	lipid transfer protein 3	3610.22	2371.11	2834.28	1597.29	926	1273.74	-1.18894	5.24777e-06
Os05g05480	DEGP protease 2	89.756	79.386	103.154	37.774	56.893	36.982	-1.19099	0.000201829
Os05g40180	Protein kinase superfamily protein	66.84	55.177	71.769	24.874	34.507	29.517	-1.19308	0.000275224
Os09g10820	NAD(P)-binding Rossmann-fold superfamily protein	26.99	23.835	25.983	11.955	10.03	11.266	-1.19327	0.0164455
Os03g53950	Calcium-dependent phosphotriesterase superfamily protein	46.533	44.255	52.7	20.74	18.667	22.542	-1.19366	0.000923424
Os05g50960	Pectin lyase-like superfamily protein	21.578	25.749	19.209	12.306	8.899	6.925	-1.19384	0.0332686
Os03g03600	FASCICLIN-like arabinogalactan protein 8	359.513	352.967	300.874	139.772	153.444	157.006	-1.19734	8.08571e-12
Os01g60170	Protein of unknown function (DUF567)	47.379	37.655	36.452	16.798	16.867	16.319	-1.19891	0.00308296
Os10g22330	SNARE-like superfamily protein	65.079	56.475	79.024	36.887	21.53	30.001	-1.19945	0.00050894
Os03g55280	semialdehyde dehydrogenase family protein	42.251	33.706	50.127	12.829	24.535	16.996	-1.19953	0.00536023
Os02g01380	Duplicated homeodomain-like superfamily protein	29.613	29.263	52.115	12.137	13.762	25.315	-1.19972	0.0200933
Os12g10320	Protein of unknown function (DUF579)	153.379	122.589	144.272	53.93	80.186	56.588	-1.1999	2.65036e-06
Os10g41130	Integrase-type DNA-binding superfamily protein	26.313	26.296	22.492	9.921	12.059	11.366	-1.2002	0.0180941
Os03g49830	Protein of unknown function (DUF3049)	23.865	24.475	30.81	8.732	16.072	11.981	-1.20031	0.0202661
Os09g28810	RNA-binding protein 47C	60.482	66.9	70.34	28.975	23.081	27.625	-1.20079	0.000247076
Os02g47980	Protein of unknown function, DUF617	21.083	17.903	29.781	9.522	9.587	9.02	-1.20146	0.0314228
Os02g51119	--	23.023	23.203	17.855	10.662	9.751	7.16	-1.20251	0.0326051
Os09g13600	chlororespiratory reduction 3	60.28	47.674	56.505	20.796	32.075	20.437	-1.20287	0.000824823
Os01g11350	Basic-leucine zipper (bZIP) transcription factor family protein	17.407	26.196	33.385	10.446	7.367	11.258	-1.20392	0.0435511
Os04g01500	--	146.053	125.804	125.882	76.373	40.057	59.785	-1.20395	2.52243e-05
Os10g05750	proline-rich protein 2	302.76	354.457	181.568	161.596	90.933	112.295	-1.2043	0.000230978
Os03g27460	Chaperone DnaJ-domain superfamily protein	27.212	23.367	31.36	10.495	12.35	13.296	-1.20512	0.0146044
Os06g04850	homeobox from Arabidopsis thaliana	39.895	35.09	27.927	14.049	16.872	8.232	-1.20565	0.0168406
Os03g19780	basic helix-loop-helix (bHLH) DNA-binding superfamily protein	55.303	66.925	54.426	24.939	24.802	15.499	-1.20776	0.00335627
Os09g26370	Protein of unknown function (DUF581)	376.518	289.054	247.374	163.383	133.705	121.726	-1.20905	4.15951e-07
Os11g02830	Protein kinase superfamily protein	36.665	40.818	39.38	18.864	13.841	19.012	-1.2116	0.00244814
Os01g11570	SGNH hydrolase-type esterase superfamily protein	46.56	47.85	38.861	20.743	17.848	16.836	-1.21205	0.00140801
Os07g09675	--	38.741	22.063	33.593	15.15	11.193	16.374	-1.21326	0.0130911
Os09g38070	PRLI-interacting factor, putative	61.124	52.073	61.653	24.574	28.372	25.803	-1.21553	0.000192428
Os10g42280	Polyketide cyclase/dehydrase and lipid transport superfamily protein	54.521	63.307	51.563	25.316	26.906	24.348	-1.21569	0.000221683
Os07g10150	coatomer gamma-2 subunit, putative / gamma-2 coat protein, putative / gamma-2 COP, putative	62.136	72.051	64.874	34.21	25.339	27.222	-1.21604	9.98556e-05
Os08g02120	pfkB-like carbohydrate kinase family protein	480.793	477.007	629.222	279.359	161.98	263.675	-1.21607	1.55648e-06
Os09g13870	lipid phosphate phosphatase 3	126.891	109.603	98.283	56.688	44.804	42.987	-1.21633	3.85215e-06
Os08g43270	BCL-2-associated athanogene 1	272.576	311.426	220.831	124.349	127.951	102.944	-1.2173	1.02504e-08
Os04g41800	--	34.735	25.477	31.646	8.796	12.952	13.892	-1.21833	0.0131149
Os10g12750	--	49.858	48.036	44.873	22.592	23.392	20.652	-1.21844	0.000733786
Os01g55370	--	33.765	28.753	28.981	13.2	13.828	15.832	-1.21932	0.00771151
Os04g32950	calnexin 1	221.728	233.427	287.469	130.057	70.258	123.883	-1.2197	1.10497e-05
[truncated: 1,400 more rows]
