# Supplementary material for: Planthopper salivary sheath protein LsSP1 contributes to manipulation of rice plant defenses
Source: Nat Commun. 2023 Feb 10;14:737. doi: 10.1038/s41467-023-36403-5 (PMC9911632; doi:10.1038/s41467-023-36403-5)
Supplement: Supplementary file 5 — Supplementary Data 4 [file 41467_2023_36403_MOESM5_ESM.xlsx]

## Sheet: Supplementary Data 4
Supplementary Data 4. Differentially expressed genes in oeSP1 plants after infestation by dsLsSP1-treated Laodelphax striatellus
Gene_ID	Description	untreated			dsLsSP1-infested			log2Fold Change	Adjusted p-value 1
		R1	R2	R3	R1	R2	R3
Os03g17570	pseudo-response regulator 7	105.13	157.726	119.367	0.952	1.018	1.342	-6.98798	2.20223e-13
Os07g33997	Zinc-binding ribosomal protein family protein	5.966	846.967	204.511	3.413	2.433	3.745	-6.87169	0.000160077
Os05g38680	Plant protein 1589 of unknown function	62.674	35.444	22.401	0	0.587	0.132	-6.79986	3.27541e-06
Os11g03580		11.102	17.885	17.972	0.415	0.109	0.196	-6.4075	3.51506e-05
Os07g05360	photosystem II subunit R	2455.66	2637.26	3126.6	29.766	37.365	32.818	-6.35639	1.18227e-165
Os09g11480	Integrase-type DNA-binding superfamily protein	31.882	22.284	26.921	0.112	0.703	0.37	-6.23179	2.26143e-05
Os01g62810	Regulator of chromosome condensation (RCC1) family protein	12.763	12.925	11.108	0.282	0.295	0.186	-6.06307	0.000154077
Os01g17396		24.096	25.334	20.644	0.276	0.578	0.348	-6.02107	5.36865e-05
Os09g17740	photosystem II light harvesting complex gene B1B2	10540.9	5921.6	7382.37	127.419	145.39	131.018	-5.88305	5.30109e-129
Os03g27019	dentin sialophosphoprotein-related	115.382	142.031	118.907	1.805	2.707	2.158	-5.74285	4.10468e-19
Os01g31360		41.443	74.944	44.688	0.704	0.718	1.139	-5.74146	2.1894e-08
Os03g43440	CBL-interacting protein kinase 4	63.067	54.108	57.93	1.883	1.071	1.087	-5.44717	4.49346e-10
Os07g34520	isocitrate lyase	1.753	8.827	13.209	0.025	0.236	0.024	-5.43677	0.00417519
Os03g39610	photosystem II light harvesting complex gene 2.2	8750.83	6790.04	6021.51	170.058	179.963	157.897	-5.40386	1.64163e-154
Os09g11460	Integrase-type DNA-binding superfamily protein	117.037	75.71	90.977	3.071	1.867	3.137	-5.14595	6.29409e-16
Os12g41090	CBL-interacting protein kinase 4	15.773	8.506	13.359	0.455	0.238	0.523	-5.13996	0.00187501
Os07g48570	cycling DOF factor 2	30.015	37.687	27.663	0.99	0.598	0.993	-4.99575	2.97483e-06
Os07g49460	pseudo-response regulator 7	27.037	38.023	30.939	0.656	0.769	1.132	-4.99554	3.01715e-06
Os08g39370	tonoplast dicarboxylate transporter	116.137	141.125	142.63	3.368	5.776	6.001	-4.7323	3.22545e-23
Os12g06660	actin 7	76.354	65.145	96.145	3.688	2.368	2.563	-4.71447	2.5456e-14
Os01g62060	Plant protein 1589 of unknown function	382.487	522.86	400.476	18.492	20.124	16.83	-4.56405	2.07676e-53
Os02g10390	photosystem I light harvesting complex gene 3	2212.01	1860.89	1697.28	85.363	96.079	96.38	-4.37663	2.90295e-105
Os10g40510	Bifunctional inhibitor/lipid-transfer protein/seed storage 2S albumin superfamily protein	214.171	73.68	41.215	7.269	3.699	5.461	-4.36028	1.45062e-10
Os06g03710	GRAS family transcription factor	5.8	6.216	8.896	0.046	0.437	0.613	-4.28358	0.0247876
Os09g35880	B-box type zinc finger family protein	140.168	134.78	114.632	6.386	8.263	6.362	-4.2813	3.24158e-23
Os04g58080	Leucine-rich repeat (LRR) family protein	4.457	6.902	9.491	0.187	0.504	0.379	-4.21277	0.0315416
Os01g41710	photosystem II light harvesting complex gene B1B2	9512.8	6625.19	7250.45	505.671	390.333	405.728	-4.16352	2.21268e-89
Os11g02610	Phototropic-responsive NPH3 family protein	19.628	22.706	26.637	1.476	1.102	1.562	-4.12467	4.2428e-05
Os01g08700	gigantea protein (GI)	106.291	147.431	114.452	7.983	6.284	7.446	-4.123	4.07027e-21
Os10g41100	CONSTANS-like 5	34.323	28.05	31.588	1.682	2.368	1.773	-3.96548	1.20918e-06
Os02g42560		7.674	8.497	14.653	0.094	0.712	0.664	-3.94892	0.0134312
Os05g39580	Polyketide cyclase/dehydrase and lipid transport superfamily protein	27.557	14.605	17.839	0.788	1.308	1.677	-3.92706	0.000212353
Os02g13660	protodermal factor 1	118.788	362.211	411.964	30.275	12.93	15.801	-3.91499	3.02672e-16
Os02g33580	UDP-Glycosyltransferase superfamily protein	30.398	30.735	28.503	2.106	1.909	1.688	-3.90266	2.06094e-06
Os05g41420	nodulin MtN21 /EamA-like transporter family protein	11.001	9.18	8.863	1.382	0.111	1.307	-3.85423	0.0161426
Os07g05365	photosystem II subunit R	8.91	19.916	25.232	0.826	1.408	2.443	-3.74953	0.00085965
Os09g36220	pseudo-response regulator 5	43.403	51.765	42.957	4.461	3.111	4.438	-3.64486	3.9594e-09
Os05g07820	Leucine-rich repeat transmembrane protein kinase	12.845	8.214	10.879	1.015	1.134	1.222	-3.41106	0.012211
Os02g30320	chaperone protein dnaJ-related	315.691	369.449	377.557	28.302	38.864	32.935	-3.40539	8.02789e-41
Os01g11550	TCP family transcription factor 4	45.682	46.151	63.264	2.866	6.533	5.364	-3.36437	2.82489e-09
Os08g08120	B-box type zinc finger family protein	55.979	35.285	51.069	4.14	6.512	3.248	-3.33818	2.5823e-08
Os04g33830	photosystem I subunit O	2668.53	2249.6	2058.57	214.942	253.613	223.371	-3.32993	3.82207e-70
Os07g37550	light-harvesting chlorophyll B-binding protein 3	3148.49	2121.1	2225.6	283.869	233.91	229.863	-3.3214	2.65423e-51
Os04g37619	zeaxanthin epoxidase (ZEP) (ABA1)	56.907	62.459	51.069	7.312	5.493	6.174	-3.23541	2.74436e-10
Os01g68650	Protein of unknown function (DUF506)	45.776	23.263	33.748	2.822	5.051	3.176	-3.22316	4.42205e-06
Os05g38270	Regulator of chromosome condensation (RCC1) family protein	10.306	9.561	8.215	0.705	1.448	0.917	-3.21833	0.0228856
Os01g42070	ATP binding microtubule motor family protein	6.301	10.669	10.604	0.24	2.05	1.221	-3.21689	0.0285513
Os08g39330		144.039	175.825	252.948	22.342	21.807	19.159	-3.18019	1.79901e-20
Os08g33820	light-harvesting chlorophyll-protein complex I subunit A4	3245.52	2162.68	2356.52	291.58	283.259	280.873	-3.17782	7.71179e-52
Os04g44924	NAD(P)-binding Rossmann-fold superfamily protein	6.129	14.717	14.548	1.576	0.972	1.008	-3.16506	0.0116786
Os10g01570	chromomethylase 3	7.088	17.719	19.696	0.426	3.495	1.907	-3.1639	0.00598488
Os02g32990		66.183	43.58	66.986	6.426	7.504	6.079	-3.1414	8.9674e-10
Os04g40990	malate synthase	9.541	20.922	22.412	1.639	2.089	1.717	-3.1379	0.00145885
Os10g28060	3-ketoacyl-CoA synthase 2	4.647	7.956	12.589	0.491	2.376	0.878	-3.10958	0.0432921
Os12g01700	meristematic receptor-like kinase	5.669	7.722	11.206	0.36	1.509	1.293	-3.05337	0.0460496
Os01g10490	protodermal factor 1	126.774	111.287	217.21	5.079	31.16	19.311	-3.04224	1.57602e-09
Os02g33060		27.33	21.836	31.802	3.461	2.303	4.597	-3.01356	4.85715e-05
Os04g59200	Peroxidase superfamily protein	15.672	85.555	60.435	2.352	8.973	9.016	-3.01151	5.89731e-05
Os06g08100	Sterile alpha motif (SAM) domain-containing protein	14.721	11.167	13.86	1.63	1.076	1.656	-2.99604	0.00614458
Os12g12090		16.121	95.703	71.476	2.608	15.04	5.397	-2.98535	0.000117797
Os08g40180	hydroxy methylglutaryl CoA reductase 1	30.19	28.883	34.478	2.752	4.276	4.677	-2.9497	9.26522e-06
Os02g46980	Tetratricopeptide repeat (TPR)-like superfamily protein	53.776	28.842	31.723	4.892	4.934	4.981	-2.93508	3.32075e-06
Os01g49200	Microtubule associated protein (MAP65/ASE1) family protein	8.504	18.463	18.227	0.646	3.058	2.246	-2.90156	0.00533874
Os03g17100	histone H2A 12	732.297	817.547	1803.4	36.679	258.875	151.434	-2.89984	0.00426616
Os11g31090	HXXXD-type acyl-transferase family protein	53.463	40.826	39.354	6.928	5.092	6.115	-2.88161	1.78907e-07
Os02g41904	Scorpion toxin-like knottin superfamily protein	231.777	161.237	361.909	9.249	62.107	32.139	-2.86731	0.00225652
Os09g02250	Leucine-rich repeat protein kinase family protein	12.682	6.309	9.653	1.817	1.245	1.412	-2.85448	0.0326241
Os01g59760	ABA-responsive element binding protein 3	11.234	7.219	11.131	1.408	1.431	2.017	-2.85374	0.0300396
Os03g43810	phytochrome interacting factor 3-like 5	24.217	18.598	21.795	2.726	2.98	3.32	-2.84833	0.000348943
Os02g45940	Histone superfamily protein	314.988	385.419	816.742	10.2	122.848	82.017	-2.81132	0.0248731
Os11g01620	meristematic receptor-like kinase	7.767	8.969	11.279	0.229	1.701	1.501	-2.80216	0.0388683
Os07g47830	pectin methylesterase 3	16.053	8.109	10.297	1.551	0.576	1.943	-2.76212	0.0204449
Os01g64640	Histone superfamily protein	276.447	397.073	760.358	20.702	116.427	74.378	-2.75652	0.00322573
Os03g21790	RmlC-like cupins superfamily protein	8.51	8.672	8.779	0.061	1.274	2.507	-2.75014	0.0488374
Os05g35650	Major facilitator superfamily protein	7.075	9.876	9.536	1.083	2.348	1.141	-2.75004	0.0414553
Os05g02300	histone H2A 12	167.035	136.44	404.58	7.586	58.94	38.217	-2.74617	0.0120408
Os07g48450	NAC (No Apical Meristem) domain transcriptional regulator superfamily protein	27.833	84.131	83.46	8.012	10.696	9.884	-2.74371	1.35784e-06
Os09g36740	Tetratricopeptide repeat (TPR)-like superfamily protein	11.463	14.582	21.463	0.5	4.25	2.784	-2.7415	0.00762562
Os10g31780	NAD(P)-binding Rossmann-fold superfamily protein	17.962	24.774	24.322	2.403	4.581	2.531	-2.73925	0.000497911
Os01g57150		16.453	9.35	15.292	2.359	2.097	2.231	-2.7329	0.00996931
Os09g23560	elicitor-activated gene 3-1	9.252	17.65	12.806	0.749	2.522	2.462	-2.73189	0.0115079
Os06g39370	Galactose oxidase/kelch repeat superfamily protein	75.05	44.553	66.368	5.84	13.072	8.819	-2.72745	2.72384e-08
Os01g50840	Kelch repeat-containing F-box family protein	24.496	20.044	21.618	2.545	3.336	4.214	-2.7183	0.000437581
Os11g29680	Protein of unknown function (DUF579)	23.464	6.4	16.529	2.12	2.043	3.036	-2.71255	0.0106306
Os08g43390	cytochrome P450, family 78, subfamily A, polypeptide 6	23.25	16.393	20.112	3.136	3.342	3.138	-2.70869	0.00108361
Os05g07940	Lactoylglutathione lyase / glyoxalase I family protein	276.292	233.387	236.756	35.517	40.122	37.953	-2.70604	1.84525e-26
Os06g02530		11.588	33.758	58.373	0.715	9.69	4.794	-2.69337	0.00178476
Os02g52930	nodulin MtN21 /EamA-like transporter family protein	16.648	13.964	13.579	2.052	2.621	2.4	-2.68034	0.00537431
Os05g39260	RING/U-box superfamily protein	7.091	12.68	11.81	0.661	1.847	1.736	-2.673	0.0276194
Os07g49000	Heat shock protein DnaJ with tetratricopeptide repeat	17.623	6.922	12.895	2.06	1.937	1.927	-2.65928	0.0169467
Os04g41560	B-box zinc finger family protein	261.149	278.435	256.034	40.588	46.056	39.605	-2.64182	7.05225e-28
Os09g32100	Protein of unknown function, DUF599	39.243	58.603	44.633	9.443	6.413	8.324	-2.632	4.39293e-07
Os08g38300		383.938	410.319	953.288	38.505	145.982	97.164	-2.62428	0.000963964
Os06g21590	photosystem I light harvesting complex gene 1	3684.75	2171.19	2576.83	505.502	442.882	423.494	-2.61636	1.90378e-28
Os01g04230	leucine-rich repeat transmembrane protein kinase family protein	14.776	8.617	19.379	2.131	2.449	2.811	-2.61444	0.00998924
Os10g42900	peptide transporter 2	17.546	13.79	15.85	3.576	2.439	2.129	-2.58121	0.00506162
Os05g28830	TRICHOME BIREFRINGENCE-LIKE 33	12.452	6.837	10.683	2.423	1.848	1.31	-2.58098	0.0375287
Os09g27650	C2H2-like zinc finger protein	12.456	7.049	10.819	1.673	1.694	1.395	-2.58098	0.0375287
Os11g13670	carboxyesterase 18	62.292	45.269	48.472	7.842	8.478	10.301	-2.57174	1.42192e-07
Os11g13890	light harvesting complex of photosystem II 5	2838.95	2028.33	2019.29	385.046	404.055	371.776	-2.56455	2.88257e-36
Os07g42510	ethylene-responsive element binding protein	100.474	104.77	114.738	15.486	21.095	18.006	-2.56246	8.39014e-14
Os11g44920	Protein of unknown function (DUF1645)	20.454	9.185	18.188	1.72	3.914	2.143	-2.55034	0.00881024
Os03g08470	related to AP2 2	167.221	105.86	143.772	24.447	22.093	25.431	-2.55023	2.55382e-14
Os03g07100	Bifunctional inhibitor/lipid-transfer protein/seed storage 2S albumin superfamily protein	9.491	26.533	51.874	2.369	9.134	4.409	-2.5456	0.00471113
Os06g06460	Histone superfamily protein	136.36	225.765	370.179	5.855	72.136	47.377	-2.54244	0.0432921
Os11g42450	Leucine-rich repeat (LRR) family protein	16.199	6.959	12.161	2.336	2.147	2.379	-2.54056	0.0256366
Os01g04750	related to ABI3/VP1 2	8.95	7.81	12.091	2.159	1.226	2.128	-2.53173	0.0430279
Os12g06250		14.989	16.701	20.178	3.156	3.096	2.697	-2.52597	0.00340461
Os03g06670	histone H2A 11	88.623	121.3	240.671	9.503	43.107	26.97	-2.48835	3.28572e-06
Os03g45760		7.092	14.841	16.563	0.34	3.879	2.856	-2.47199	0.0313959
Os01g09580	ataurora2	12.676	22.38	26.122	1.365	4.96	4.521	-2.46572	0.00374061
Os04g34240	Histone superfamily protein	26.505	31.59	74.36	4.006	12.055	8.12	-2.46422	0.000191476
Os10g07290	beta-1,3-glucanase_putative	56.299	27.849	37.052	6.425	8.804	6.882	-2.45562	2.60614e-05
Os04g01160	Zinc finger (C3HC4-type RING finger) family protein	13.565	8.03	10.798	2.384	1.695	1.804	-2.45554	0.0318976
Os03g01980	Kinase interacting (KIP1-like) family protein	6.923	7.735	17.835	1.871	2.132	2.231	-2.45421	0.0408815
Os03g46920		10.103	13.34	20.727	0.612	3.77	2.875	-2.45388	0.014833
Os06g30730	ABC-2 type transporter family protein	36.673	16.205	17.616	4.232	4.005	5.367	-2.44602	0.00178232
Os10g35580	end binding protein 1C	12.412	19.321	28.925	1.079	5.567	3.798	-2.44155	0.00588039
Os10g05600	Pathogenesis-related thaumatin superfamily protein	20.067	11.313	18.306	2.388	4.006	2.849	-2.44048	0.00752706
Os05g32760	Protein of unknown function (DUF630 and DUF632)	11.534	11.018	14.973	2.229	3.009	2.268	-2.43598	0.0186227
Os05g44400	GATA transcription factor 12	27.437	17.683	35.74	3.477	6.515	5.003	-2.42807	0.000647718
Os09g26670		21.494	9.525	11.86	3.392	3.169	1.984	-2.42282	0.0151816
Os11g15040	S-adenosyl-L-methionine-dependent methyltransferases superfamily protein	142.731	268.847	194.621	18.131	49.369	46.336	-2.4198	1.80984e-09
Os05g27350		26.069	39.283	42.357	6.168	8.407	5.835	-2.41465	4.02125e-05
Os05g38740	Histone superfamily protein	33.132	55.799	108.854	3.997	18.789	13.822	-2.41319	0.000173022
Os06g51110	Cyclin B2;3	8.526	18.805	20.303	0.686	4.606	3.279	-2.40933	0.0135024
Os03g02780	Histone superfamily protein	272.504	217.422	620.399	24.535	114.755	68.717	-2.40211	0.00885509
Os07g37156		22.445	13.847	17.374	3.135	3.003	3.924	-2.40206	0.00474457
Os01g70560	ARM repeat superfamily protein	17.263	20.332	31.574	0.496	7.893	4.733	-2.402	0.006016
Os05g37030		19.2	4.416	13.948	3.339	2.259	2.14	-2.39878	0.0428966
Os08g44420	P-loop containing nucleoside triphosphate hydrolases superfamily protein	11.908	27.995	32.768	2.415	7.332	5.244	-2.37656	0.00320303
Os10g28230	histone H2A 11	66.049	90.904	197.091	6.051	38.174	24.157	-2.37311	0.000124714
Os02g15810	HMG (high mobility group) box protein	41.541	39.18	75.041	2.155	17.926	10.111	-2.37238	0.000259693
Os05g49860	Histone superfamily protein	244.46	254.61	522.371	28.079	98.729	70.214	-2.36727	2.58585e-07
Os08g10010	Plant stearoyl-acyl-carrier-protein desaturase family protein	17.924	18.098	25.863	4.029	4.335	3.711	-2.36462	0.00215912
Os08g39590	Leucine-rich repeat protein kinase family protein	29.851	15.305	21.987	3.978	5.265	4.257	-2.3618	0.00198002
Os02g47150	topoisomerase II	5.984	12.699	17.178	0.696	3.364	2.919	-2.35685	0.0392523
Os12g02870	GRAS family transcription factor	15.803	9.742	15.391	2.488	3.222	3.132	-2.35328	0.0172338
Os03g07810		13.713	13.42	19.048	1.009	4.797	2.931	-2.34849	0.0134766
Os09g37600	lysm domain GPI-anchored protein 2 precursor	115.315	138.258	129.623	12.385	34.415	29.126	-2.34725	4.17208e-10
Os03g18600	Polyketide cyclase/dehydrase and lipid transport superfamily protein	272.981	143.084	243.596	39.445	46.122	45.084	-2.33987	7.2959e-13
Os09g36040	Rhodanese/Cell cycle control phosphatase superfamily protein	315.989	283.558	241.995	61.794	52.768	50.631	-2.33885	3.45798e-21
Os10g05860	proline-rich protein 4	22.856	21.784	36.43	6.433	4.809	5.363	-2.33525	0.000550698
Os02g47510	nine-cis-epoxycarotenoid dioxygenase 4	28.665	34.472	37.05	9.061	5.067	5.863	-2.31771	8.45563e-05
Os02g47130		7.81	11.364	16.393	1.414	2.988	2.776	-2.31654	0.0384382
Os04g56430	cysteine-rich RLK (RECEPTOR-like protein kinase) 10	147.649	300.835	293.945	12.264	85.32	52.206	-2.31115	0.0214988
Os10g36160	Bifunctional inhibitor/lipid-transfer protein/seed storage 2S albumin superfamily protein	246.159	210.438	319.256	40.603	64.89	49.548	-2.30774	2.25686e-15
Os01g42294	Leucine-rich repeat protein kinase family protein	102.276	38.875	61.719	15.034	11.976	14.143	-2.30456	5.4629e-06
Os03g04530	cytochrome P450, family 96, subfamily A, polypeptide 10	23.298	22.707	37.87	1.203	9.173	6.698	-2.29918	0.00199833
Os01g04800	AP2/B3 transcription factor family protein	98.378	68.253	104.809	14.537	19.749	20.221	-2.29635	2.09389e-09
Os01g01890	Plant protein of unknown function (DUF936)	12.998	20.019	21.279	0.913	6.165	4.266	-2.29	0.00936234
Os03g19200	Heat shock protein DnaJ with tetratricopeptide repeat	38.353	26.258	39.263	6.995	7.738	5.909	-2.28995	8.93144e-05
Os06g49100	leucine-rich repeat/extensin 2	30.234	21.94	30.682	5.173	6.814	5.169	-2.28322	0.00044476
Os04g33740	cell wall invertase 2	41.746	23.887	35.562	3.692	9.854	6.895	-2.2757	0.000240423
Os06g21380	Peptidase S41 family protein	23.007	37.543	41.084	8.958	6.195	6.369	-2.27549	0.000177721
Os07g32390	targeting protein for XKLP2	7.324	13.096	14.369	0.837	3.72	2.496	-2.2746	0.0481921
Os01g08130	Phototropic-responsive NPH3 family protein	36.642	10.454	16.22	3.808	4.821	4.086	-2.27381	0.0102963
Os06g45990	Sec14p-like phosphatidylinositol transfer family protein	58.188	50.851	69.229	9.696	14.447	13.261	-2.26169	2.53797e-07
Os03g47940	GDSL-like Lipase/Acylhydrolase family protein	73.952	50.856	100.419	7.131	23.356	17.244	-2.25386	6.13556e-06
Os08g01100	high-mobility group box 6	15.594	39.494	59.721	1.977	13.255	9.219	-2.25376	0.00349545
Os04g15800		7.561	13.868	20.674	0.946	5.288	2.684	-2.25042	0.0305578
Os02g32550		17.368	9.119	12.424	2.854	2.521	2.396	-2.24422	0.0303192
Os08g37400	homeobox protein 22	10.007	9.607	13.311	2.409	2.629	1.953	-2.23239	0.043465
Os02g28170	HXXXD-type acyl-transferase family protein	22.061	11.684	13.024	3.509	2.545	2.738	-2.22924	0.014892
Os04g33460	starch branching enzyme 2.2	15.258	15.89	15.911	5.56	1.045	3.41	-2.22906	0.0164788
Os03g47190		28.325	18.874	27.688	4.26	6.282	5.793	-2.22444	0.00122336
Os09g35790	heat shock transcription factor B2A	23.058	14.032	18.742	3.305	4.29	4.526	-2.21828	0.00635646
Os11g32100	basic helix-loop-helix (bHLH) DNA-binding superfamily protein	53.036	44.279	70.001	6.603	15.793	13.19	-2.20879	5.743e-06
Os10g32810	beta-amylase 1	17.059	15.296	14.368	5.051	2.438	3.11	-2.19801	0.0152171
Os02g41550	cryptochrome 2	48.027	46.935	50.749	10.823	10.477	10.843	-2.18556	2.42334e-06
Os07g42590	F-box family protein	34.228	18.362	29.714	5.516	6.484	5.551	-2.18365	0.0010922
Os04g38410	light harvesting complex photosystem II subunit 6	2804.57	2026.05	1998.71	538.588	494.37	469.055	-2.18142	2.16446e-26
Os04g41900		103.524	131.252	173.066	10.329	54.309	26.244	-2.17432	2.51483e-05
Os07g35979		585.12	202.231	507.418	91.381	97.241	99.006	-2.16886	1.13368e-08
Os04g47250	cytochrome P450, family 86, subfamily A, polypeptide 4	69.901	37.262	46.37	12.517	9.912	10.652	-2.16647	1.73226e-05
Os02g01380	Duplicated homeodomain-like superfamily protein	67.612	39.417	61.946	11.334	15.198	11.925	-2.14876	5.4504e-06
Os06g08360	PPPDE putative thiol peptidase family protein	19.894	6.697	13.099	2.27	4.251	2.915	-2.14813	0.0409353
Os02g18410	plasma-membrane associated cation-binding protein 1	338.369	304.523	392.222	91.532	68.942	71.885	-2.1471	1.78483e-19
Os05g05670	2-oxoglutarate (2OG) and Fe(II)-dependent oxygenase superfamily protein	240.773	148.965	156.48	34.801	49.985	38.837	-2.13469	4.76274e-11
Os05g03450	Concanavalin A-like lectin protein kinase family protein	22.51	8.094	13.043	3.889	2.213	4.064	-2.13441	0.0335704
Os03g52650	syntaxin of plants 111	33.008	47.279	55.727	3.53	14.758	12.491	-2.12768	0.000181838
Os05g41390	Cyclin family protein	13.345	21.056	23.489	0.767	6.704	4.596	-2.12679	0.0142114
Os11g42030	Protein of unknown function (DUF594)	32.747	20.106	29.785	5.919	7.258	6.25	-2.123	0.00104261
Os02g33780		13.767	15.212	19.055	5.149	2.889	2.991	-2.12127	0.0150134
Os01g31800	histone H2A 12	42.7	42.72	109.71	5.56	24.919	13.574	-2.11638	0.000832892
Os01g61330	Ankyrin repeat family protein	52.038	23.101	37.812	10.122	8.329	7.673	-2.1162	0.000360438
Os03g20500	F-box family protein	49.515	36.784	46.646	10.327	10.477	11.175	-2.10775	1.71523e-05
Os04g35010	basic helix-loop-helix (bHLH) DNA-binding superfamily protein	394.261	153.304	332.391	68.227	66.815	68.52	-2.10354	9.01942e-09
Os01g57650	zinc finger protein-related	28.646	17.236	26.919	5.27	7.347	5.487	-2.09815	0.00265636
Os09g37394	SAUR-like auxin-responsive protein family	22.947	16.804	20.155	3.358	4.764	5.793	-2.09522	0.00614992
Os07g07220	Small nuclear ribonucleoprotein family protein	48.233	39.353	49.715	7.973	12.654	11.262	-2.09353	1.85495e-05
Os03g04550		19.323	23.601	34.106	1.867	10.267	5.898	-2.0912	0.00488422
Os04g45270	Eukaryotic aspartyl protease family protein	16.645	14.347	15.877	3.19	4.957	2.881	-2.09079	0.0169978
Os04g39100	Peroxidase superfamily protein	32.998	19.424	28.983	5.832	7.142	6	-2.08786	0.00149928
Os03g01320		130.995	73.989	105.97	28.63	19.553	24.009	-2.08736	3.41764e-08
Os01g42960	tetratricopetide-repeat thioredoxin-like 1	42.234	28.573	34.808	8.462	7.875	8.533	-2.08006	0.000180858
Os09g32290	FAD-dependent oxidoreductase family protein	23.526	11.977	19.091	4.462	4.246	4.935	-2.07703	0.0118926
Os10g28210	Protein of unknown function (DUF506)	21.487	17.045	17.491	3.509	4.475	4.62	-2.07688	0.00862628
Os03g28080	RING/U-box superfamily protein	37.591	20.254	35.361	7.688	7.42	7.417	-2.07579	0.000898544
Os08g33100	histone H2A 2	134.936	221.427	372.539	28.72	78.743	64.702	-2.06864	8.52068e-06
Os01g10180		25.584	18.044	18.874	4.69	5.8	3.526	-2.06647	0.00534101
Os02g04510	high chlorophyll fluorescence phenotype 173	18.93	22.368	22.418	4.277	6.324	5.092	-2.06579	0.00456458
Os02g58220	replicon protein A2	10.989	13.428	18.19	3.047	4.495	2.98	-2.06554	0.0293348
Os02g33790	Cupredoxin superfamily protein	12.962	9.54	19.48	1.61	5.135	2.919	-2.06537	0.0350414
Os07g31960	UDP-Glycosyltransferase superfamily protein	41.483	17.639	29.464	6.886	6.943	6.708	-2.06345	0.00177548
Os11g36940	O-Glycosyl hydrolases family 17 protein	20.014	11.766	13.601	4.815	2.828	3.43	-2.06065	0.0228856
Os03g06980	Alba DNA/RNA-binding protein	17.86	6.774	21.438	2.604	4.436	4.31	-2.05969	0.0335704
Os03g55090	Glycosyl transferase, family 35	24.623	22.279	23.956	6.894	4.709	5.281	-2.05829	0.00242695
Os06g06490	stress-inducible protein, putative	30.879	52.688	87.185	5.102	19.952	16.458	-2.0539	0.000952752
Os02g24700	SAUR-like auxin-responsive protein family	120.703	90.919	94.984	19.66	32.239	22.374	-2.04844	7.40338e-09
Os08g34550	RING/U-box superfamily protein	38.393	25.024	28.39	8.289	5.854	7.545	-2.04463	0.000777203
Os11g14140	Galactose oxidase/kelch repeat superfamily protein	180.114	92.41	149.4	30.13	38.075	33.858	-2.04122	1.30871e-08
Os04g55159		4367.23	1407.56	1908.42	654.578	591.938	618.591	-2.03913	1.22331e-07
Os10g32550	heat shock protein 60	48.596	42.097	48.562	8.155	14.721	11.11	-2.03727	2.52882e-05
Os01g34560	3-ketoacyl-CoA synthase 5	151.062	66.725	86.392	23.046	24.383	26.969	-2.03509	1.68316e-06
Os02g42380	TCP family transcription factor	61.801	44.231	50.399	11.679	12.387	13.794	-2.0335	8.14324e-06
Os03g15790	zinc finger (C2H2 type) family protein	11.855	11.68	17.451	2.828	2.933	3.687	-2.031	0.0330022
Os04g32110	ACT domain repeat 6	34.406	25.888	25.859	7.084	7.651	6.356	-2.02997	0.000976004
Os07g32010	UDP-glucosyl transferase 71C4	23.095	11.195	14.62	4.517	3.288	3.701	-2.02637	0.0228766
Os03g56944	hydroxyproline-rich glycoprotein family protein	35.07	38.248	33.036	8.662	6.302	10.786	-2.02338	0.000239781
Os12g41660		22.406	14.434	20.591	4.136	5.39	5.375	-2.0213	0.0100425
Os01g67110		45.164	65.057	85.275	4.753	26.677	16.315	-2.01622	0.00046863
Os06g43170	Leucine-rich repeat protein kinase family protein	36.793	19.518	23.994	7.093	6.377	7.111	-2.01434	0.00239027
Os10g11980	HXXXD-type acyl-transferase family protein	47.947	23.503	40.783	7.714	10.434	9.748	-2.00876	0.000451272
Os02g13600		21.343	15.306	11.521	4.156	3.902	4.343	-1.99634	0.0221542
Os08g35860	cytokinin oxidase 7	19.795	16.204	15.844	4.568	3.75	4.256	-1.99613	0.0139831
Os05g50680		15.93	12.084	15.572	4.145	3.18	3.873	-1.99591	0.0272967
Os02g58390	Leucine-rich repeat protein kinase family protein	16.521	10.095	16.956	2.67	4.666	3.192	-1.99562	0.0320965
Os06g47600	Pathogenesis-related thaumatin superfamily protein	50.215	40.52	60.992	10.617	13.812	12.515	-1.99544	1.7641e-05
Os05g25260	cytokinin response factor 4	10.794	14.384	19.21	1.877	5	3.935	-1.99478	0.0334099
Os03g01530	tubulin beta 8	98.639	100.327	140.452	15.237	36.575	33.179	-1.99042	4.59988e-07
Os11g45890		190.834	86.844	159.772	39.288	35.476	36.36	-1.98971	1.0892e-07
Os01g71170	arabinogalactan protein 26	346.972	214.576	247.554	67.993	68.555	67.388	-1.98564	6.78456e-13
Os07g08150	Chlorophyll A-B binding family protein	46.676	27.816	28.199	5.492	12.19	9.109	-1.982	0.00121283
Os05g29170		72.71	32.556	72.309	15.728	17.947	10.794	-1.97981	0.000102722
Os03g03630		25.207	18.892	46.544	2.112	13.937	7.494	-1.97815	0.0122365
Os01g59120	Cyclin family protein	18.419	26.132	31.172	2.781	9.184	6.532	-1.97551	0.00542605
Os02g01140	GDSL-like Lipase/Acylhydrolase superfamily protein	27.341	9.863	17.764	5.41	5.034	4.377	-1.97047	0.0217859
Os06g19750		256.148	130.485	218.628	50.575	52.463	50.786	-1.97012	2.0501e-09
Os07g37040	Octicosapeptide/Phox/Bem1p family protein	22.133	15.473	17.547	5.358	5.381	3.784	-1.97006	0.0126958
Os02g44654	cytochrome P450, family 86, subfamily A, polypeptide 4	69.231	38.359	50.291	15.317	12.404	13.424	-1.96909	4.28953e-05
Os08g35160	Chaperone DnaJ-domain superfamily protein	21.353	15.325	15.357	2.912	5.153	4.821	-1.96787	0.0184132
Os03g55830	Phototropic-responsive NPH3 family protein	37.609	23.128	33.292	7.306	8.362	8.632	-1.96554	0.00102648
Os03g59774		76.248	98.493	95.862	23.697	16.751	27.958	-1.96388	6.19765e-08
Os03g02020	Stress responsive alpha-beta barrel domain protein	27.027	35.141	27.645	7.12	8.353	8.195	-1.96387	0.000924801
Os03g64340	Heavy metal transport/detoxification superfamily protein	17.551	12.843	11.935	3.671	3.736	3.303	-1.96307	0.0333523
Os03g13030	alpha/beta-Hydrolases superfamily protein	15.929	12.543	14.104	4.375	2.967	4.357	-1.96285	0.0309128
Os09g36240	DNA photolyases;DNA photolyases	28.002	28.636	25.123	6.531	6.87	6.726	-1.96107	0.00147315
Os09g32730	RING/U-box superfamily protein	31.847	16.377	21.68	5.858	6.491	6.36	-1.95566	0.00639232
Os02g43300	GT-2-like 1	34.778	25.032	33.393	7.509	7.73	8.481	-1.95007	0.000866824
Os12g38120	Pathogenesis-related thaumatin superfamily protein	33.271	23.239	37.253	6.257	9.093	9.025	-1.94966	0.00124049
Os05g08770	Leucine-rich repeat (LRR) family protein	88.932	74.077	81.201	21.778	18.716	21.515	-1.94941	4.95572e-08
Os10g39170	Peroxidase superfamily protein	65.832	32.273	59.805	14.796	11.658	14.357	-1.94239	0.000107784
Os02g39710	CONSTANS-like 5	186.968	117.488	138.142	40.46	36.698	37.664	-1.9387	8.66862e-10
Os06g14540	glycosyl hydrolase 9B1	18.136	10.714	16.516	2.854	4.685	3.954	-1.93426	0.0304977
Os03g37810		88.964	43.586	108.297	18.533	22.474	21.801	-1.93112	2.59839e-05
Os03g64020	PGR5-LIKE A	108.201	118.102	98.855	28.605	27.19	28.938	-1.93075	7.91279e-10
Os01g14850		1903.16	1207.75	2386.14	318.745	616.466	501.957	-1.93036	2.95615e-09
Os02g43660	Cupredoxin superfamily protein	95.028	134.441	87.78	28.743	26.806	26.923	-1.92908	2.62842e-08
Os10g36390	Cupredoxin superfamily protein	39.654	34.428	48.441	9.69	10.581	11.251	-1.92628	0.000145312
Os03g01470		21.696	12.564	21.564	4.716	5.298	4.7	-1.92185	0.0145078
Os10g05820	proline-rich protein 4	21.953	23.36	31.253	8.99	4.508	6.04	-1.92174	0.00384459
Os03g17760	RNA-binding (RRM/RBD/RNP motifs) family protein	98.443	67.416	101.12	17.11	29.432	23.71	-1.92143	6.49804e-07
Os11g47460	myb domain protein 59	31.619	55.81	45.248	12.299	12.454	10.723	-1.92135	0.000151756
Os06g04250	EXORDIUM like 3	43.362	23.348	35.581	10.204	8.336	9.304	-1.91375	0.00108524
Os02g07930	B-box 32	82.439	42.718	69.502	18.225	17.966	15.602	-1.903	1.89449e-05
Os04g58710	AMP-dependent synthetase and ligase family protein	148.537	133.917	90.545	27.843	39.89	31.842	-1.89906	4.08565e-08
Os03g41330	LOB domain-containing protein 37	25.747	37.399	23.048	7.442	9.673	6.225	-1.8983	0.00262264
Os08g15050	CONSTANS-like 5	13.042	15.764	11.956	3.529	2.96	4.095	-1.89399	0.0432481
Os09g38400		59.104	50.741	68.942	5.849	25.935	15.968	-1.89352	0.000313352
Os09g13920		121.213	66.765	90.822	24.451	26.16	24.955	-1.89148	7.52093e-07
Os01g69290		38.232	37.935	43.427	7.065	13.205	11.978	-1.89011	0.000252771
Os03g17350	ABC-2 type transporter family protein	20.447	17.869	14.469	5.333	4.242	5.286	-1.88925	0.0199463
Os03g10700		148.436	69.064	135.381	29.581	33.153	32.056	-1.88554	1.65437e-06
Os01g53020	DNAJ heat shock N-terminal domain-containing protein	17.545	24.236	20.903	4.791	5.464	6.6	-1.88532	0.00914327
Os03g19090	Protein of unknown function (DUF1645)	49.854	44.145	53.53	12.94	13.274	13.833	-1.88321	2.7741e-05
Os12g40760		31.274	12.902	25.874	8.042	6.288	5.48	-1.87773	0.0118926
Os01g39110	indeterminate(ID)-domain 7	25.676	29.506	23.885	7.717	6.361	7.929	-1.8584	0.00296568
Os03g54130	senescence-associated gene 12	64.124	70.493	124.082	39.89	9.836	20.99	-1.8576	0.000598858
Os02g30240		22.348	12.944	22.862	6.499	4.612	4.968	-1.8539	0.0174071
Os03g53360	HXXXD-type acyl-transferase family protein	44.047	23.068	34.367	10.255	9.58	8.213	-1.84707	0.00170401
Os01g65630		40.686	36.14	42.231	10.108	12.68	9.903	-1.84605	0.00024103
Os05g11810	Arabidopsis thaliana gibberellin 2-oxidase 1	70.3	35.882	66.864	13.987	16.687	16.736	-1.84547	0.000104087
Os03g59180		15.974	21.812	15.603	4.848	4.683	5.307	-1.84367	0.0196713
Os06g44450	CONSTANS-like 2	83.644	97.494	91.356	29.13	22.192	25.3	-1.83535	5.794e-08
Os01g10400	metallothionein 3	698.148	1187.35	1216.91	467.619	163.77	235.893	-1.83374	4.23373e-06
Os07g41590	carboxyesterase 18	53.377	24.258	23.469	9.62	9.733	8.222	-1.83341	0.00464903
Os05g39050	Histone superfamily protein	218.288	264.442	509.111	49.208	137.446	90.753	-1.8326	4.36315e-05
Os08g40170	cyclin-dependent kinase B2;2	20.985	28.654	39.121	3.517	12.401	9.483	-1.82634	0.00594316
Os01g44069	glycerol-3-phosphate acyltransferase 1	26.296	16.994	20.525	6.116	5.918	5.885	-1.82612	0.0110319
Os03g51440	Leucine-rich repeat protein kinase family protein	23.878	15.509	24.459	6.061	5.595	5.834	-1.8259	0.0112584
Os03g56220	Protein of unknown function (DUF1005)	63.456	28.54	49.557	11.247	14.792	13.588	-1.82381	0.000537046
Os02g56130	proliferating cell nuclear antigen 2	24.275	65.117	77.704	6.365	25.383	16.005	-1.82249	0.00665064
Os03g04970	heat shock protein 60	17.267	14.297	15.023	3.922	4.505	4.49	-1.81893	0.035222
Os01g60670	Leucine-rich repeat protein kinase family protein	15.89	12.91	17.091	2.655	5.029	4.723	-1.81859	0.0375154
Os06g46680	cytochrome P450, family 77, subfamily B, polypeptide 1	79.024	38.959	54.755	16.856	15.874	16.103	-1.81631	0.00012241
Os07g05190	Leucine-rich receptor-like protein kinase family protein	16.171	14.62	22.403	3.099	6.246	5.762	-1.81612	0.0265826
Os02g35690	sequence-specific DNA binding transcription factors	25.532	19.725	27.992	6.333	7.247	7.698	-1.81275	0.00586715
Os12g12560	Zinc-binding dehydrogenase family protein	7.995	35.414	24.477	5.172	7.592	6.028	-1.81257	0.0359231
Os06g14810	3-ketoacyl-CoA synthase 6	80.723	55.796	74.349	22.13	17.03	20.55	-1.81028	4.7571e-06
Os08g41290	auxin-responsive family protein	193.776	119.574	204.901	57.337	44.664	46.448	-1.80616	2.00727e-08
Os07g47510	Rubber elongation factor protein (REF)	409.103	298.169	385.303	127.425	89.074	96.106	-1.80364	9.20353e-13
Os10g26500	Homeobox-leucine zipper protein family	64.424	27.751	54.757	13.833	13.155	15.178	-1.8035	0.000610551
Os05g35460	SEC14 cytosolic factor family protein / phosphoglyceride transfer family protein	111.897	89.383	119.089	31.772	27.83	32.298	-1.79417	3.07262e-08
Os06g46995	ARM repeat superfamily protein	25.897	12.016	20.758	5.338	6.296	6.199	-1.79121	0.0234014
Os03g09850	Auxin-responsive family protein	39.032	25.311	33.395	10.571	7.964	8.932	-1.78876	0.00192354
Os01g62290	heat shock protein 70	51.405	43.033	40.584	13.51	11.809	12.53	-1.78749	0.000140583
Os01g11340	cytochrome P450, family 710, subfamily A, polypeptide 1	29.723	18.994	20.476	6.236	7.128	6.59	-1.78275	0.0104562
Os05g38500	Fasciclin-like arabinogalactan family protein	27.906	18.714	22.185	5.823	6.751	6.641	-1.78257	0.00929171
Os04g41229	basic helix-loop-helix (bHLH) DNA-binding superfamily protein	22.06	19.58	20.379	5.281	6.758	6.097	-1.77996	0.0130392
Os03g06570	IQ-domain 19	86.287	43.364	49.308	18.417	17.591	16.168	-1.77189	0.000210476
Os05g41990	Peroxidase superfamily protein	171.974	120.505	127.841	50.239	33.17	39.805	-1.77167	2.91896e-08
Os01g49160	myb domain protein 36	19.018	21.561	16.619	5.033	5.889	6.334	-1.76622	0.01832
Os03g61670	calreticulin 1a	27.535	23.559	23.136	8.404	8.163	6.409	-1.76539	0.00611563
Os06g39240	multiprotein bridging factor 1C	30.615	7.368	29.627	5.966	6.737	6.947	-1.76147	0.0426961
Os07g07930	Bifunctional inhibitor/lipid-transfer protein/seed storage 2S albumin superfamily protein	308.639	191.681	230.516	74.577	72.304	69.042	-1.7571	2.63914e-10
Os10g40810	GATA transcription factor 2	51.338	52.012	70.464	9.26	23.48	19.369	-1.757	0.00021396
Os03g12250	receptor-like kinase 1	174.282	113.38	142.581	46.612	38.67	41.313	-1.75575	1.54845e-08
Os01g06010	Histone superfamily protein	242.705	304.802	547.964	76.188	138.213	109.76	-1.75224	3.22188e-06
Os07g37350	ARM repeat superfamily protein	52.575	23.263	34.703	12.724	9.337	11.07	-1.74669	0.00325036
Os07g22930	UDP-Glycosyltransferase superfamily protein	33.701	30.72	28.538	13.73	5.526	8.115	-1.74369	0.00340461
Os12g26690		25.854	28.094	22.517	8.303	6.371	8.685	-1.73916	0.00616206
Os01g39600	Leucine-rich repeat protein kinase family protein	35.938	20.039	31.062	7.096	9.029	9.971	-1.73836	0.00547325
Os05g31140	Glycosyl hydrolase superfamily protein	428.571	618.863	420.038	72.443	197.897	169.365	-1.73618	4.46768e-06
Os07g38960	photosystem I light harvesting complex gene 2	1937.09	1424.32	1396.98	431.615	543.033	450.556	-1.7344	1.43191e-15
Os01g16650	ubiquitin-conjugating enzyme19	48.272	42.083	72.845	5.591	27.516	15.022	-1.72822	0.003715
Os07g01530	P-loop containing nucleoside triphosphate hydrolases superfamily protein	32.16	24.608	25.653	8.495	7.829	9.18	-1.72716	0.00439903
Os07g05480	photosystem I subunit K	3419.08	1906.9	2363.04	675.886	939.404	703.92	-1.72537	2.19834e-10
Os08g45030	ATP binding cassette subfamily B1	25.934	10.389	17.262	5.582	5.195	5.361	-1.72448	0.0460686
Os01g70970	Protein kinase superfamily protein	39.853	22.381	24.141	8.588	9.201	8.16	-1.72226	0.00665671
Os04g33370	cytochrome P450, family 77, subfamily A, polypeptide 4	36.618	19.124	29.91	9.271	8.502	7.619	-1.72197	0.00653144
Os10g05950	proline-rich protein 2	774.924	427.459	519.429	159.752	180.25	180.935	-1.72021	4.0782e-10
Os03g15530	Protein of unknown function (DUF3049)	41.181	34.557	36.478	14.048	9.756	10.206	-1.71602	0.000919227
Os03g50310	B-box type zinc finger protein with CCT domain	43.451	38.997	32.539	12.243	11.201	11.518	-1.71226	0.000760041
Os05g14740		16.05	12.675	16.639	3.721	4.502	4.671	-1.71181	0.0474635
Os05g01140	S-adenosyl-L-methionine-dependent methyltransferases superfamily protein	102.648	63.356	77.468	29.254	21.091	23.984	-1.71179	1.16673e-05
Os02g48360	Phosphofructokinase family protein	47.233	39.498	48.124	10.717	15.546	13.517	-1.70409	0.000322362
Os05g27790	Uncharacterised protein family (UPF0497)	55.343	42.838	61.844	17.301	17.186	15.306	-1.70291	0.000105741
Os09g31080		770.891	491.998	909.245	255.968	207.399	202.94	-1.70134	7.91279e-10
Os01g12390	Leucine-rich repeat protein kinase family protein	39.641	23.054	37.617	8.934	11.751	10.286	-1.69977	0.00325036
Os03g12390	MAP kinase kinase 7	31.884	28.114	33.676	10.096	8.866	9.869	-1.69237	0.00255871
Os10g36650	actin 7	122.249	88.898	113.062	38.012	28.838	33.016	-1.69209	2.40164e-07
Os02g14160	Peroxidase superfamily protein	201.966	138.996	199.353	63.477	50.596	53.648	-1.68054	6.1769e-09
Os01g74410	myb domain protein 59	210.942	409.545	299.908	108.383	83.715	95.241	-1.67763	5.09502e-08
Os11g45400	glycerol-3-phosphate acyltransferase 3	28.341	15.579	20.124	8.468	6.453	5.523	-1.67448	0.0221542
Os07g39590	ARM repeat superfamily protein	47.859	21.154	33.475	11.191	10.676	10.442	-1.66881	0.00589873
Os04g02510	C2H2-like zinc finger protein	21.021	12.518	17.201	5.507	4.869	5.322	-1.6686	0.0424964
Os09g32964	root hair specific 19	98.701	38.718	53.023	21.024	20.46	19.439	-1.66736	0.00101297
Os04g10214		145.211	53.1	128.889	33.504	38.045	31.141	-1.66272	0.000256502
Os03g02240	Duplicated homeodomain-like superfamily protein	223.635	104.254	134.882	55.639	40.298	50.247	-1.66195	1.29726e-05
Os03g57780	Leucine-rich repeat protein kinase family protein	46.354	35.972	47.662	13.061	14.217	14.285	-1.66052	0.000515572
Os01g04710	Eukaryotic aspartyl protease family protein	196.423	97.871	146.162	47.511	47.828	42.507	-1.65875	2.57733e-06
Os01g50030	S-adenosyl-L-methionine-dependent methyltransferases superfamily protein	69.942	88.872	77.718	17.565	31.748	24.869	-1.65512	1.35485e-05
Os12g08920	Peroxidase superfamily protein	37.026	27.897	35.789	12.379	9.494	10.51	-1.6542	0.00251529
Os06g16290	Ribosomal protein L7Ae/L30e/S12e/Gadd45 family protein	59.293	37.233	67.624	10.12	25.427	17.16	-1.65215	0.00140301
Os07g29310	SAUR-like auxin-responsive protein family	56.655	30.891	37.872	13.026	14.279	12.883	-1.65164	0.00158796
Os07g07920	Bifunctional inhibitor/lipid-transfer protein/seed storage 2S albumin superfamily protein	69.297	48.576	53.586	17.105	19.928	17.712	-1.64089	0.000107141
Os04g27190	terpene synthase 21	26.644	84.498	55.235	6.24	26.974	20.197	-1.64088	0.0164788
Os02g29480	Nuclear transport factor 2 (NTF2) family protein with RNA binding (RRM-RBD-RNP motifs) domain	40.569	36.304	50.735	10.493	16.487	14.818	-1.6377	0.00101234
Os01g11350	Basic-leucine zipper (bZIP) transcription factor family protein	38.334	31.009	37.164	9.969	12.271	11.727	-1.63616	0.00189405
Os03g12900	FAD/NAD(P)-binding oxidoreductase family protein	20.526	19.888	17.981	5.798	5.515	6.534	-1.63058	0.0261082
Os03g22050	SOS3-interacting protein 1	36.639	55.589	37.399	16.609	11.776	12.719	-1.62594	0.00124049
Os03g50280	Glycolipid transfer protein (GLTP) family protein	108.888	39.337	68.255	27.941	21.019	20.597	-1.62252	0.00133775
Os09g29270		148.683	93.942	160.986	38.208	53.298	39.831	-1.62029	3.10043e-06
Os01g70100	DHHC-type zinc finger family protein	39.377	29.025	45.624	11.367	13.372	13.047	-1.61896	0.00207352
Os02g46460	nitrate transporter 1.5	30.233	32.469	32.944	11.115	9.024	11.07	-1.6114	0.00361767
Os01g05970	Histone superfamily protein	193.996	183.103	448.182	63.697	115.344	89.989	-1.61082	0.000174075
Os02g05830	ribulose bisphosphate carboxylase small chain 1A	114.544	47.948	63.081	31.265	21.193	22.298	-1.60784	0.000915339
Os02g46860	oligopeptide transporter 4	23.879	15.112	19.168	8.457	4.281	7.062	-1.60647	0.0389377
Os02g38220	eukaryotic translation initiation factor 4B1	20.803	16.886	19.528	5.754	7.246	6.068	-1.60582	0.0305504
Os01g13080	60S acidic ribosomal protein family	312.883	113.348	287.8	54.602	103.958	74.534	-1.60488	0.000316569
Os10g33370	3-ketoacyl-CoA synthase 12	77.942	106.733	114.474	34.331	31.232	32.68	-1.60466	2.13474e-06
Os06g45390	hydroxyproline-rich glycoprotein family protein	23.877	15.538	20.947	5.379	8.082	6.857	-1.60451	0.0301807
Os07g36500	Histone superfamily protein	153.769	82.135	283.155	38.319	74.576	57.373	-1.60449	0.0014258
Os05g51220	Eukaryotic aspartyl protease family protein	26.681	14.287	22.846	6.853	6.626	6.651	-1.60374	0.0296261
Os04g58200	protochlorophyllide oxidoreductase A	581.177	455.714	450.652	213.045	123.472	152.646	-1.60221	2.29401e-09
Os09g27240	Mitochondrial substrate carrier family protein	33.113	17.761	24.65	8.085	8.721	7.648	-1.60018	0.0162545
Os06g49780		102.002	62.367	76.219	24.774	28.209	26.121	-1.59923	3.25577e-05
Os10g02770	xyloglucan endotransglucosylase/hydrolase 28	30.085	17.743	37.253	7.721	11.193	8.821	-1.59746	0.0134936
Os07g47210	GDSL-like Lipase/Acylhydrolase superfamily protein	37.212	29.269	25.123	10.624	9.849	9.45	-1.59715	0.00621094
Os03g02040	Remorin family protein	563.145	331.089	410.088	171.469	126.594	132.744	-1.59385	1.16163e-08
Os01g15830	Peroxidase superfamily protein	200.936	162.114	184.259	74.42	51.081	56.183	-1.59179	7.91065e-09
Os02g01960	Tetratricopeptide repeat (TPR)-like superfamily protein	76.956	60.626	75.941	24.738	23.362	23.153	-1.58759	1.99921e-05
Os09g12720	Zinc finger (C3HC4-type RING finger) family protein	25.855	22.191	27.061	9.078	7.604	8.105	-1.58078	0.0128487
Os07g02200	early nodulin-like protein 20	289.725	241.314	285.103	86.696	93.425	92.322	-1.58071	3.08141e-12
Os12g01370	fatty acid desaturase 8	40.041	35.676	44.029	11.406	14.657	13.682	-1.58045	0.00140038
Os03g28330	sucrose synthase 4	1522.87	1263.23	1228.3	418.541	477.461	442.812	-1.57981	1.09939e-17
Os05g43310	photosystem II reaction center W	90.023	51.679	73.076	23.159	27.669	21.066	-1.57428	0.000138456
Os07g04950	hydroxyproline-rich glycoprotein family protein	76.095	63.343	57.845	22.704	23.362	20.116	-1.57374	5.37752e-05
Os04g57770		74.673	32.578	71.396	18.113	22.401	20.43	-1.57277	0.00149188
Os06g50230		281.382	227.173	292.818	79.37	98.729	91.286	-1.56975	1.17829e-10
Os08g08130	DNA binding	39.846	49.215	38.598	14.277	12.969	15.554	-1.56947	0.00103164
Os12g10750		42.425	33.659	43.161	10.942	17.388	12.379	-1.56841	0.00195466
Os02g47180	Transducin family protein / WD-40 repeat family protein	28.984	46.743	49.118	6.651	18.683	16.365	-1.56796	0.00591894
Os02g02410	Heat shock protein 70 (Hsp 70) family protein	322.836	194.252	270.858	72.25	106.204	86.647	-1.56795	1.56297e-07
Os03g55280	semialdehyde dehydrogenase family protein	79.586	49.287	61.279	19.137	23.517	21.471	-1.56586	0.000211422
Os04g55180	alpha/beta-Hydrolases superfamily protein	31.32	33.749	26.716	10.9	10.006	9.964	-1.56527	0.00570749
Os06g28000	Protein of Unknown Function (DUF239)	29.474	20.601	30.326	10.304	8.761	8.435	-1.56291	0.0122739
Os12g34510	gamma histone variant H2AX	77.813	91.291	189.902	23.345	55.887	42.213	-1.56279	0.00178642
Os09g35760	Homeobox-leucine zipper family protein / lipid-binding START domain-containing protein	33.925	18.184	25.152	8.541	8.266	9.027	-1.56262	0.0186642
Os02g50540		222.19	105.517	184.303	54.853	61.531	55.986	-1.56146	9.98547e-06
Os09g26340	Histone superfamily protein	74.397	31.592	153.875	21.816	39.836	26.086	-1.55719	0.0139089
Os05g50260	Pectin lyase-like superfamily protein	107.042	55.685	64.065	29.669	22.031	24.671	-1.55653	0.000334628
Os05g34700	GDSL-like Lipase/Acylhydrolase superfamily protein	69.449	90.115	120.803	9.324	53.082	32.869	-1.55307	0.00908178
Os03g03860		34.729	27.643	34.264	10.509	10.592	11.038	-1.55134	0.00472643
Os03g52880	Phototropic-responsive NPH3 family protein	51.592	16.933	21.92	9.662	11.007	9.667	-1.55058	0.032163
Os05g28520	Leucine-rich repeat protein kinase family protein	108.265	43.512	67.966	29.446	22.882	23.387	-1.54933	0.00111568
Os01g57250		100.952	66.528	134.06	28.605	39.249	35.179	-1.54714	8.50899e-05
Os01g24440	glycine-rich protein	42.232	28.367	46.815	13.426	14.926	12.242	-1.54408	0.00336746
Os01g60330	Leucine-rich repeat protein kinase family protein	28.647	18.348	28.769	8.049	8.769	8.759	-1.54325	0.0185775
Os07g15600	PRLI-interacting factor, putative	41.351	31.722	40.961	12.204	14.124	12.671	-1.5432	0.00233954
Os03g25990	expansin A15	36.104	13.505	20.496	9.364	7.094	7.834	-1.54111	0.0419516
Os10g40830	Matrixin family protein	21.397	22.281	20.948	5.923	7.71	7.922	-1.53613	0.0276931
Os02g56250	Plant-specific GATA-type zinc finger transcription factor family protein	193.826	126.562	161.414	54.412	51.072	60.618	-1.53393	2.58585e-07
Os09g37480	SAUR-like auxin-responsive protein family	47.938	25.335	46.221	16.001	13.153	12.053	-1.53338	0.0052207
Os05g51190	Protein kinase protein with adenine nucleotide alpha hydrolases-like domain	20.7	16.713	20.141	7.544	6.328	5.76	-1.53208	0.0398379
Os06g46500	SKU5 similar 5	73.359	40.653	53.858	19.702	19.299	19.138	-1.53059	0.000726872
Os02g41840	Protein of unknown function, DUF584	85.41	62.016	50.021	13.48	31.428	24.236	-1.53034	0.00130389
Os06g14620	Ferritin/ribonucleotide reductase-like family protein	26.9	55.714	55.921	8.077	22.628	17.192	-1.52814	0.0103125
Os07g46380	Glycosyltransferase family 61 protein	32.532	20.326	25.076	9.077	9.033	8.976	-1.52665	0.0175708
Os04g42860	GDSL-like Lipase/Acylhydrolase superfamily protein	72.967	66.824	94.45	14.548	38.83	26.642	-1.52528	0.000554335
Os12g37970	myb domain protein 48	40.677	55.12	53.523	22.083	15.106	14.858	-1.52411	0.000851832
Os08g24790	Auxin-responsive family protein	78.769	37.399	76.779	28.066	17.789	21.333	-1.52269	0.00172061
Os03g02685	peptidoglycan-binding LysM domain-containing protein	93.645	83.133	116.791	32.15	38.23	31.516	-1.52268	6.28526e-06
Os01g11730	GDSL-like Lipase/Acylhydrolase superfamily protein	40.055	29.441	23.025	6.381	14.479	12.005	-1.5194	0.0166917
Os01g65550	RNA-binding (RRM/RBD/RNP motifs) family protein	115.366	139.341	165.356	55.149	36.53	54.024	-1.51656	1.65331e-06
Os03g55350	Subtilase family protein	67.504	32.884	42.384	19.21	15.44	15.503	-1.51267	0.00347064
Os01g07570	Protein of Unknown Function (DUF239)	28.839	20.618	29.672	10.071	7.849	9.812	-1.51046	0.0156678
Os01g04920	sulfoquinovosyldiacylglycerol 2	18.705	16.603	23.577	6.651	7.882	6.239	-1.51008	0.0405292
Os10g41430	cyclin p4;1	71.668	43.329	62.322	23.284	20.816	17.825	-1.50955	0.000566069
Os02g46680	P-glycoprotein 2	32.147	20.424	25.477	9.797	9.001	8.432	-1.50809	0.0196713
Os07g04150	Protein of unknown function (DUF1005)	56.588	20.736	33.14	12.332	14	13.215	-1.50554	0.0156209
Os05g44200	GDSL-like Lipase/Acylhydrolase superfamily protein	285.181	137.029	195.369	73.716	73.641	68.513	-1.50404	9.61905e-06
Os02g36500		75.545	37.359	56.601	16.26	24.508	18.703	-1.49844	0.00215253
Os03g07360	cycling DOF factor 2	34.522	46.742	36.515	16.323	12.521	13.476	-1.49828	0.00271304
Os07g10530	Protein of Unknown Function (DUF239)	75.245	45.738	80.385	24.174	25.09	21.606	-1.49707	0.000394728
Os08g06415		29.246	24.341	28.939	7.847	11.656	9.279	-1.49514	0.0144049
Os08g42350	Nodulin MtN3 family protein	68.668	60.23	66.17	17.212	28.759	22.857	-1.49428	0.00019452
Os03g18970	Protein phosphatase 2C family protein	38.617	23.65	33.493	12.011	10.82	11.236	-1.49358	0.00918212
Os10g38940	beta-hydroxylase 1	26.568	13.864	20.546	7.259	7.714	6.82	-1.49084	0.0473891
Os04g52320	Pectin lyase-like superfamily protein	32.769	18.126	24.588	11.631	7.312	8.408	-1.48959	0.0290148
Os09g31970	hydroxy methylglutaryl CoA reductase 1	98.745	57.085	89.49	25.79	30.816	30.291	-1.48955	0.000149508
Os02g52150	HSP20-like chaperones superfamily protein	44.772	31.035	31.477	9.49	17.735	11.42	-1.48933	0.00906003
Os05g50500	Plant basic secretory protein (BSP) family protein	41.627	22.406	26.325	14.305	8.305	10.354	-1.48865	0.0199463
Os03g04240	glutathione S-transferase F11	176.169	138.849	176.876	49.027	65.791	60.378	-1.48686	1.29371e-07
Os11g27400	Glycosyl hydrolase family protein with chitinase insertion domain	18.533	21.628	17.673	8.485	5.776	7.068	-1.48624	0.0434279
Os10g40520	Bifunctional inhibitor/lipid-transfer protein/seed storage 2S albumin superfamily protein	413.26	161.998	130.66	82.411	86.651	82.731	-1.48368	0.00151858
Os08g43430	alpha/beta-Hydrolases superfamily protein	43.437	22.884	31.922	15.341	8.654	10.751	-1.48199	0.0135571
Os03g25050	chaperonin 10	134.32	84.594	96.553	30.765	45.56	35.862	-1.47953	4.00975e-05
Os05g07060	FASCICLIN-like arabinogalactan-protein 11	158.753	150.638	165.114	70.599	48.209	50.653	-1.47847	1.57983e-07
Os05g03440	protamine P1 family protein	25.822	15.548	25.371	7.114	9.013	7.851	-1.47686	0.0363453
Os09g19930	Glucose-methanol-choline (GMC) oxidoreductase family protein	44.517	39.705	49.039	16.271	15.855	16.11	-1.47682	0.00131681
Os07g04960	hydroxyproline-rich glycoprotein family protein	51.143	65.839	38.634	16.205	19.066	20.588	-1.4738	0.00147379
Os01g60740	Bifunctional inhibitor/lipid-transfer protein/seed storage 2S albumin superfamily protein	183.674	300.619	371.173	79.677	120.676	105.678	-1.4738	1.24473e-05
Os05g32544	Glycosyltransferase family 61 protein	46.158	27.604	29.034	12.631	12.134	11.716	-1.47344	0.00906003
Os03g08790	Eukaryotic aspartyl protease family protein	355.673	207.374	271.594	88.08	106.154	106.126	-1.47285	3.46756e-07
Os11g45710	Glycosyl hydrolase superfamily protein	20.725	25.255	18.439	9.309	6.786	7.129	-1.47244	0.0376101
Os04g54240	Wound-responsive family protein	139.371	105.294	150.748	48.473	52.209	41.956	-1.47165	1.83752e-06
Os05g46950		40.187	30.091	30.43	7.094	15.352	13.993	-1.46955	0.0115766
Os01g12650	VIRB2-interacting protein 1	133.024	96.298	153.963	51.03	41.341	46.428	-1.4685	6.96547e-06
Os03g56810	tubulin beta 8	287.812	201.85	237.044	86.25	89.964	86.371	-1.46843	7.84003e-09
Os08g02210		64.893	66.131	51.962	24.974	18.186	23.054	-1.46745	0.000301789
Os02g36490	Major facilitator superfamily protein	23.584	23.95	23.684	10.18	7.015	8.943	-1.46542	0.0242116
Os01g08860	17.6 kDa class II heat shock protein	22.383	24.01	26.494	7.973	10.248	7.705	-1.46496	0.0243226
Os01g44960	alpha/beta-Hydrolases superfamily protein	48.031	41.551	40.053	17.036	17.329	13.424	-1.46377	0.00191318
Os02g32760	60S acidic ribosomal protein family	114.6	67.738	96.389	23.141	44.02	34.332	-1.46148	0.000318523
Os07g44740	chaperonin 10	179.094	132.934	140.895	38.493	72.314	53.794	-1.46137	1.26435e-05
Os03g50355	high mobility group A	22.185	20.516	25.953	7.287	9.118	8.632	-1.46011	0.0295113
Os10g35820		59.671	51.843	56.265	20.99	23.714	15.661	-1.45739	0.000504942
Os04g49370	oxidative stress 3	122.132	110.741	119.199	30.272	57.134	40.618	-1.45473	1.62467e-05
Os07g12780	Cyclin family protein	17.513	21.557	26.326	6.551	7.652	9.35	-1.45471	0.0368503
Os07g02810	SKU5 similar 17	63.904	32.021	44.396	17.866	17.715	15.387	-1.45323	0.00441654
Os02g40440	GDSL-like Lipase/Acylhydrolase superfamily protein	39.97	18.342	27.054	12.989	7.893	10.073	-1.4519	0.0303114
Os07g46520	Haloacid dehalogenase-like hydrolase (HAD) superfamily protein	40.295	27.062	39.51	12.153	14.663	12.026	-1.45177	0.00719845
Os02g18784		39.141	17.563	39.07	7.386	13.515	13.837	-1.45109	0.0282617
Os01g05630	Histone superfamily protein	54.434	77.233	148.603	19.155	43.29	39.936	-1.45062	0.00699833
Os02g57110	GDSL-like Lipase/Acylhydrolase superfamily protein	471.12	273.374	362.887	131.968	133.465	138.638	-1.45044	9.4359e-08
Os08g13840	WRKY DNA-binding protein 11	56.352	39.466	52.716	16.069	18.7	19.375	-1.45032	0.00140038
Os09g16920	Fatty acid/sphingolipid desaturase	82.016	56.42	73.444	24.312	28.317	25.316	-1.45017	0.000181315
Os08g41110	DNAJ heat shock N-terminal domain-containing protein	38.518	43.893	43.271	14.338	16.296	15.876	-1.44926	0.00213757
Os09g25810	nodulin MtN21 /EamA-like transporter family protein	40.57	26.16	36.562	17.829	9.327	10.664	-1.44898	0.012498
Os02g53200	O-Glycosyl hydrolases family 17 protein	136.763	83.493	121.93	39.555	43.635	41.105	-1.448	2.17171e-05
Os04g11980		106.926	22.343	75.506	29.228	22.766	23.304	-1.44753	0.0239929
Os01g01520	HXXXD-type acyl-transferase family protein	41.23	37	33.733	13.638	12.797	14.431	-1.44578	0.00412705
Os03g50450	receptor-like kinase 1	40.681	27.01	44.056	12.991	14.32	13.629	-1.44551	0.00660499
Os07g43350	Leucine-rich receptor-like protein kinase family protein	19.32	17.411	24.065	6.76	7.385	7.863	-1.44298	0.0498593
Os01g14530	AWPM-19-like family protein	30.91	26.004	21.848	11.303	8.691	9.188	-1.44203	0.0212835
Os05g05470	TCP-1/cpn60 chaperonin family protein	47.011	39.888	51.822	13.347	21.021	16.827	-1.44189	0.00213717
Os07g38730	tubulin alpha-5	494.474	452.789	487.272	190.677	171.023	165.217	-1.44009	7.70672e-14
Os01g65380	SEC14 cytosolic factor family protein / phosphoglyceride transfer family protein	97.449	79.52	76.375	33.352	30.128	30.16	-1.43995	3.00652e-05
Os04g35580		24.821	19.823	23.018	9.702	7.837	6.79	-1.43965	0.0340604
Os06g10750	nodulin MtN21 /EamA-like transporter family protein	82.648	55.602	61.511	34.515	16.166	23.183	-1.43839	0.00137616
Os02g44320	Bifunctional inhibitor/lipid-transfer protein/seed storage 2S albumin superfamily protein	7693.41	4445.11	4546.2	2110.72	2035.59	1994.62	-1.43837	3.6838e-08
Os01g61160	laccase 12	29.366	26.547	20.148	10.269	9.101	8.616	-1.43672	0.0251077
Os09g23110	Major facilitator superfamily protein	37.701	43.151	32.597	14	13.248	14.66	-1.43643	0.00438888
Os07g36230	Phototropic-responsive NPH3 family protein	26.792	17.602	19.694	9.006	6.779	7.83	-1.43367	0.0432777
Os12g34350	DNA binding	29.228	25.058	29.588	8.053	12.425	10.862	-1.43362	0.0171373
Os06g20370	microtubule-associated protein 65-2	46.581	48.042	59.467	15.135	22.787	18.769	-1.42914	0.0012903
Os08g33660	myb domain protein 106	27.251	24.793	28.664	8.325	12.171	9.807	-1.42842	0.019589
Os05g37930		136.495	100.795	132.344	57.844	35.281	44.232	-1.42572	1.8021e-05
Os01g63620	Tetratricopeptide repeat (TPR)-like superfamily protein	30.569	17.763	20.931	9.538	8.13	8.232	-1.42526	0.0406393
Os03g48810	Xanthine/uracil permease family protein	25.718	23.321	20.759	9.72	8.245	7.981	-1.42496	0.0320026
Os12g13100		51.708	44.758	50.95	17.692	21.011	15.777	-1.42382	0.00119116
Os03g14500		34.024	18.7	25.434	8.663	10.497	9.865	-1.42354	0.0296261
Os03g43990	Phototropic-responsive NPH3 family protein	44.163	32.702	44.234	16.702	14.126	13.98	-1.42296	0.00404288
Os01g47080	plastidic pyruvate kinase beta subunit 1	120.958	93.714	102.404	36.733	39.756	40.948	-1.42161	6.28526e-06
Os10g36400	Plant protein of unknown function (DUF641)	27.548	17.534	21.087	9.381	8.117	8.443	-1.41844	0.0420044
Os12g40900	AUX/IAA transcriptional regulator family protein	137.392	86.38	94.568	42.867	39.776	36.366	-1.41444	5.33487e-05
Os02g01332	Ribosomal protein L6 family	245.821	172.778	212.388	49.044	105.737	80.823	-1.41415	4.27132e-05
Os03g05334		95.763	77.54	61.21	26.035	29.887	31.635	-1.4132	0.000213502
Os02g58214		401.392	486.354	370.004	173.493	136.773	161.164	-1.41217	4.49346e-10
Os10g19200		41.302	21.053	33.838	14.053	11.907	9.668	-1.41129	0.0196297
Os06g13230		284.602	127.794	244.097	94.884	72.752	79.02	-1.40784	0.000113383
Os03g48920		45.286	44.339	43.89	15.621	16.492	18.25	-1.40718	0.00203429
Os04g40730	beta-ketoacyl reductase 1	217.876	193.976	182.852	80.567	69.731	72.518	-1.40548	1.32608e-08
Os08g44840	HXXXD-type acyl-transferase family protein	122.22	104.332	129.751	44.472	45.116	45.318	-1.40534	2.12265e-06
Os04g41810	Cytochrome b561/ferric reductase transmembrane with DOMON related domain	258.205	131.881	171.752	78.452	63.84	70.025	-1.40315	3.63546e-05
Os02g39850	hydroxycinnamoyl-CoA shikimate/quinate hydroxycinnamoyl transferase	133.042	94.274	91.017	40.057	39.156	40.613	-1.40225	2.92403e-05
Os04g42100	Peroxidase superfamily protein	41.37	23.451	34.35	14.242	11.156	12.248	-1.40149	0.0161426
Os03g17850	Nucleotide-diphospho-sugar transferases superfamily protein	55.692	33.545	44.831	19.811	13.209	18.154	-1.40075	0.00490995
Os04g46740	Pectin lyase-like superfamily protein	162.489	138.215	167.938	47.081	67.804	61.94	-1.3982	1.03926e-06
Os01g18050	beta-6 tubulin	432.13	426.008	477.021	170.99	173.223	161.362	-1.39813	4.59796e-13
Os01g43380	glycosyl transferase family 1 protein	22.683	19.736	22.606	7.628	8.99	8.206	-1.39625	0.0411167
Os05g48890	FASCICLIN-like arabinogalactan protein 13 precursor	44.469	35.913	56.926	19.702	14.883	16.812	-1.39331	0.00383609
Os09g39410	fatty acid reductase 4	164.598	94.142	98.571	52.478	38.973	45.46	-1.39311	0.000170582
Os03g48060	Class I glutamine amidotransferase-like superfamily protein	94.672	61.296	81.091	31.345	33.737	24.756	-1.3929	0.000283162
Os03g22510		98.756	73.513	77.274	43.805	26.969	23.698	-1.39253	0.000425288
Os06g19550	beta-ketoacyl reductase 1	43.176	33.395	52.631	6.365	25.425	17.777	-1.39111	0.0253174
Os01g72700	Leucine-rich receptor-like protein kinase family protein	68.746	36.698	48.833	19.431	20.404	19.969	-1.38971	0.00349545
Os06g09340	Plant invertase/pectin methylesterase inhibitor superfamily	37.762	19.615	25.625	14.842	7.551	9.422	-1.38911	0.0376873
Os02g09740	STRUBBELIG-receptor family 8	21.922	20.088	21.253	7.929	7.789	8.296	-1.38812	0.0478371
Os08g44780		121.619	54.071	131.356	38.865	37.637	39.941	-1.38757	0.00155557
Os12g43363	fatty acid hydroxylase 1	179.176	146.442	138.879	57.82	59.994	58.86	-1.38642	4.64357e-07
Os01g71200	RNA-binding protein-defense related 1	62.505	54.384	53.011	20.56	20.479	24.083	-1.38297	0.000728623
Os06g02370		335.169	187.935	287.218	110.781	95.272	103.874	-1.38191	3.2381e-06
Os02g49770	NHL domain-containing protein	29.418	21.554	30.323	7.925	11.267	11.632	-1.3812	0.0268398
Os03g59300	Protein of unknown function, DUF642	77.401	59.573	92.74	18.688	38.01	31.093	-1.38111	0.00108203
Os05g33080	Protein kinase superfamily protein	77.104	39.918	49.979	21.317	21.098	21.793	-1.38009	0.00339121
Os04g46830	Bifunctional inhibitor/lipid-transfer protein/seed storage 2S albumin superfamily protein	753.484	507.474	340.404	319.585	112.316	181.846	-1.37983	0.00224178
Os03g20450	Leucine-rich repeat protein kinase family protein	33.799	27.041	29.787	11.05	12.291	12.453	-1.37437	0.0156613
Os06g41450	VQ motif-containing protein	27.699	27.025	23.479	8.785	10.403	10.532	-1.37435	0.0272477
Os03g22720		204.611	124.693	199.71	66.415	74.88	62.738	-1.37323	1.09311e-05
Os08g33440	2-oxoacid dehydrogenases acyltransferase family protein	70.138	52.917	60.597	20.288	25.698	24.981	-1.36958	0.000695591
Os01g45700		318.58	210.981	246.435	134.395	75.65	90.271	-1.36791	1.55738e-05
Os02g14910	Basic-leucine zipper (bZIP) transcription factor family protein	48.873	30.068	39.706	17.019	13.551	14.842	-1.36746	0.00814664
Os04g53950		95.396	70.77	123.812	24.047	52.851	35.195	-1.36737	0.00154687
Os10g37850	ARM repeat superfamily protein	31.677	17.855	24.609	9.438	9.87	10.22	-1.36689	0.040753
Os03g06680	Protein of unknown function (DUF506)	115.82	116.214	122.103	48.168	45.874	42.707	-1.36532	2.12723e-06
Os08g33540	Ribosomal protein L12/ ATP-dependent Clp protease adaptor protein ClpS family protein	69.488	67.873	54.341	27.784	24.324	21.861	-1.36409	0.000548194
Os04g40950	glyceraldehyde-3-phosphate dehydrogenase C2	844.417	808.717	825.637	264.562	367.345	332.713	-1.35658	1.7161e-11
Os03g04340	sterol methyltransferase 2	150.66	123.819	163.745	43.85	66.619	60.029	-1.35557	8.93591e-06
Os07g47100	sodium hydrogen exchanger 2	48.219	55.09	56.037	17.211	23.912	21.395	-1.35404	0.00151858
Os08g09350	nucleolin like 2	25.75	22.98	33.293	8.755	11.817	11.161	-1.35291	0.0287415
Os04g46110		168.945	146.287	111.603	59.411	48.57	58.734	-1.35073	1.1432e-05
Os06g03970	ERECTA-like 2	54.523	72.309	69.897	23.538	26.948	26.412	-1.35065	0.000476559
Os10g27310		388.065	215.735	394.721	136.955	125.095	128.664	-1.34928	8.7865e-06
Os12g05040	Heavy metal transport/detoxification superfamily protein	25.269	23.044	26.392	11.035	9.068	8.94	-1.34734	0.035222
Os02g55870	glucuronidase 3	66.375	60.737	54.173	28.101	19.819	23.097	-1.34628	0.000864977
Os05g43820	RHO-related protein from plants 9	40.296	27.305	39.904	13.506	12.772	14.681	-1.345	0.0123435
Os02g20850	RAC-like 3	42.162	30.455	40.406	17.673	12.864	12.573	-1.34404	0.0105212
Os02g50040	glycosyl hydrolase 9B1	38.838	25.703	34.124	15.406	10.897	12.789	-1.34012	0.0170465
Os02g43550	cyclin p4;3	30.571	24.248	26.21	11.844	9.244	10.759	-1.33597	0.0298313
Os01g05840	NAD(P)-binding Rossmann-fold superfamily protein	192.161	147.997	186.17	70.028	68.877	68.617	-1.33434	4.5476e-07
Os05g36990	ovate family protein 13	52.792	37.881	48.055	17.984	20.111	17.23	-1.33345	0.00386036
Os02g51320	basic helix-loop-helix (bHLH) DNA-binding superfamily protein	171.159	125.041	145.682	68.911	44.778	61.211	-1.33303	1.58606e-05
Os02g14890		44.04	26.07	35.612	17.044	14.08	11.098	-1.33188	0.0178833
Os09g25570	Eukaryotic aspartyl protease family protein	57.217	22.097	36.516	16.362	13.548	16.135	-1.33099	0.0275239
Os01g59180	F-box family protein	101.532	66.611	82.563	36.298	34.581	28.979	-1.32956	0.00030311
Os08g39140	heat shock protein 81-2	120.749	120.813	126.403	47.16	50.178	48.693	-1.3294	2.48001e-06
Os09g31370		36.974	22.602	23.346	11.173	10.058	12.182	-1.327	0.0366272
Os01g17240	phosphate transporter 4;1	40.876	41.116	36.491	16.062	14.907	16.067	-1.32395	0.00665649
Os10g28360	RmlC-like cupins superfamily protein	93.851	139.194	105.747	47.232	42.169	46.008	-1.32394	4.52609e-05
Os05g43690	plasmodesmata callose-binding protein 3	78.997	84.367	87.674	20.682	44.094	35.157	-1.32275	0.00068696
Os05g41030	Bifunctional inhibitor/lipid-transfer protein/seed storage 2S albumin superfamily protein	71.995	66.607	88.514	36.947	25.328	29.03	-1.32094	0.00046314
Os03g50520	DYNAMIN-like 1C	77.604	73.036	78.703	34.304	28.093	30.188	-1.31781	0.000168151
Os08g39270	FASCICLIN-like arabinoogalactan 7	103.808	84.24	97.225	32.359	42.821	39.174	-1.31758	7.23722e-05
Os08g23730	GMP synthase (glutamine-hydrolyzing), putative / glutamine amidotransferase, putative	39.586	26.724	37.872	11.447	17.218	14.115	-1.31753	0.0171397
Os09g32250	myosin heavy chain-related	36.483	32.326	36.54	12.243	14.904	14.668	-1.31752	0.0119951
Os04g46620	T-complex protein 1 alpha subunit	31.205	36.269	38.266	11.768	16.332	13.684	-1.31729	0.0125906
Os12g25690	UDP-glucose 6-dehydrogenase family protein	221.992	186.868	183.265	94.623	68.264	73.511	-1.31704	8.68591e-07
Os05g11910	GDSL-like Lipase/Acylhydrolase superfamily protein	242.219	147.695	180.665	86.131	66.362	76.603	-1.31461	1.70302e-05
Os01g65790	Plant invertase/pectin methylesterase inhibitor superfamily	64.995	44.252	47.606	21.368	20.852	20.664	-1.31349	0.00300273
Os01g05900	Histone superfamily protein	59.568	44.214	128.352	18.69	46.313	28.061	-1.31283	0.028136
Os04g55520	DREB and EAR motif protein 3	100.009	87.07	97.366	35.59	40.909	36.56	-1.31258	4.09993e-05
Os10g37190	Protein kinase superfamily protein	51.595	23.921	41.095	18.578	14.313	14.023	-1.31224	0.0221016
Os06g04169	alpha/beta-Hydrolases superfamily protein	47.558	34.231	29.738	18.931	10.945	14.69	-1.31215	0.0176212
Os07g46480	Eukaryotic aspartyl protease family protein	211.092	73.191	109.328	53.449	53.878	51.494	-1.31153	0.00464353
Os06g39750	3-ketoacyl-CoA synthase 11	179.685	120.427	124.706	62.555	53.136	56.341	-1.30148	3.57116e-05
Os04g32950	calnexin 1	356.667	304.383	313.104	111.62	151.169	130.811	-1.30139	1.96686e-08
Os01g51540	cytidine deaminase 1	26.07	29.784	27.662	10.831	11.117	11.846	-1.30049	0.0282617
Os03g54910	plasmodesmata callose-binding protein 3	58.992	46.749	57.062	20.616	22.56	21.669	-1.3001	0.00187452
Os09g10750	Rhodanese/Cell cycle control phosphatase superfamily protein	177.664	136.241	129.696	64.421	57.79	58.329	-1.29881	7.68822e-06
Os10g26940	polygalacturonase 2	142.176	150.612	66.603	16.558	70.055	59.435	-1.29724	0.0303866
Os05g04820	myb domain protein 61	217.025	205.42	158.532	97.782	60.001	77.812	-1.29629	1.62067e-05
Os08g23810	NAD(P)-binding Rossmann-fold superfamily protein	55.574	47.185	56.524	19.206	25.253	21.293	-1.29515	0.00232387
Os02g58740	ferredoxin-related	33.177	28.307	34.873	10.422	14.766	13.674	-1.29502	0.0214539
Os03g11210	Protein of unknown function, DUF538	116.651	83.518	104.122	41.381	40.531	41.568	-1.29442	7.09315e-05
Os04g51454		57.13	28.25	64.615	20.054	19.484	22.103	-1.29382	0.0144625
Os06g41060	basic helix-loop-helix (bHLH) DNA-binding superfamily protein	179.413	108.052	142.892	46.129	68.497	60.828	-1.29278	0.000138853
Os08g37300	Bifunctional inhibitor/lipid-transfer protein/seed storage 2S albumin superfamily protein	178.929	197.718	131.419	79.73	58.51	67.733	-1.2915	1.97687e-05
Os03g05520	HR-like lesion-inducing protein-related	261.433	259.324	380.19	73.852	161.2	132.378	-1.28863	0.000285308
Os01g62350	Ribosomal protein L36e family protein	118.92	44.539	108.449	26.889	49.17	34.899	-1.28861	0.0116103
Os09g27830	PDI-like 2-2	77.864	65.541	67.695	21.938	34.948	30.36	-1.28057	0.000903945
Os02g02870	cold shock domain protein 1	288.667	133.297	271.582	91.884	102.854	90.166	-1.2799	0.00040723
Os11g05010	Heavy metal transport/detoxification superfamily protein	68.734	51.197	65.3	27.968	21.994	25.775	-1.27948	0.00154988
Os01g37910	gamma vacuolar processing enzyme	138.188	152.071	186.617	87.052	45.639	63.198	-1.27911	0.000129738
Os03g50885	actin-11	419.06	348.345	382.767	152.388	166.029	155.462	-1.27755	7.64301e-10
Os06g38970	Leucine-rich repeat protein kinase family protein	42.872	36.319	35.272	16.15	16.089	14.516	-1.27429	0.0111434
Os06g37160	transmembrane nine 7	52.538	49.724	56.752	25.393	17.644	23.267	-1.27342	0.0026304
Os02g57140	Protein of unknown function (DUF3741)	25.725	27.422	27.215	12.064	9.84	10.616	-1.27335	0.0367573
Os01g62630	Eukaryotic aspartyl protease family protein	48.825	30.509	45.678	13.79	19.569	17.806	-1.2725	0.0125906
Os09g33500	Transketolase family protein	142.386	130.446	113.06	52.001	55.531	51.443	-1.27178	1.09222e-05
Os10g23100	RAB GTPase homolog A4A	187.101	138.649	177.223	66.514	70.227	70.669	-1.26981	3.32075e-06
Os04g39110	Gibberellin-regulated family protein	216.299	141.524	282.363	56.476	117.008	91.918	-1.26682	0.00151496
Os04g54810	beta-D-xylosidase 4	168.218	92.462	101.418	48.911	49.382	51.597	-1.26353	0.000628783
Os05g33690	Leucine-rich repeat (LRR) family protein	140.242	86.36	110.534	46.343	44.682	48.943	-1.26346	0.000196794
Os03g04220	glutathione S-transferase F11	186.489	153.897	197.087	64.682	90.037	68.222	-1.26335	6.73886e-06
Os03g61970	actin 7	97.642	88.898	117.565	40.364	46.141	40.983	-1.25946	9.63018e-05
Os07g37240	light harvesting complex photosystem II	3770.15	2048.6	2293.81	1061.64	1207.82	1110.97	-1.25925	6.22586e-06
Os04g58734		74.105	157.961	98.997	54.583	44.11	38.537	-1.25774	0.00232387
Os11g37080	H/ACA ribonucleoprotein complex, subunit Gar1/Naf1 protein	81.217	36.125	81.672	19.571	38.975	23.627	-1.25694	0.0191251
Os02g07870	vacuolar ATP synthase subunit A	33.819	31.406	26.184	12.997	11.535	12.69	-1.25591	0.0285661
Os02g57240	potassium channel beta subunit 1	134.262	101.127	128.601	54.598	48.88	48.431	-1.25583	3.64337e-05
Os04g44850	galacturonosyltransferase-like 4	54.015	45.755	45.5	21.12	19.47	20.889	-1.25507	0.00420046
Os02g03040	arginine/serine-rich splicing factor 35	95.591	77.666	93.879	32.6	40.965	37.881	-1.25439	0.000196617
Os03g59020	TCP-1/cpn60 chaperonin family protein	48.09	47.875	56.83	19.143	23.772	21.497	-1.25282	0.00374838
Os09g27030	aleurain-like protease	98.374	144.962	136.744	57.619	49.48	51.806	-1.25245	7.26898e-05
Os03g49990	GRAS family transcription factor family protein	147.877	98.888	115.856	50.404	48.827	52.694	-1.25202	8.5067e-05
Os01g52240	photosystem II light harvesting complex gene B1B2	2203.97	1171.22	1127.62	686.399	600.833	599.937	-1.25181	6.02477e-05
Os03g53210		163.211	93.058	175.848	56.23	64.851	59.963	-1.25068	0.000433627
Os02g57280		430.923	535.18	459.664	158.247	242.542	197.42	-1.24893	3.92354e-07
Os08g35110	SAUR-like auxin-responsive protein family	40.572	29.285	42.054	14.966	17.038	14.967	-1.24849	0.0170429
Os11g01380	Clathrin, heavy chain	46.864	41.039	43.391	18.452	16.72	20.471	-1.24793	0.00703043
Os08g04430		43.438	147.172	95.929	32.44	48.835	39.237	-1.24738	0.0210634
Os10g37240	Duplicated homeodomain-like superfamily protein	138.108	89.413	106.041	48.739	41.547	48.688	-1.24635	0.000213546
Os01g36460	myb domain protein 86	30.98	28.355	24.109	13.168	9.275	12.609	-1.24193	0.0432103
Os03g07790	RING/U-box superfamily protein	27.096	26.119	29.821	10.803	11.689	11.687	-1.24136	0.0380621
Os02g45930	oxidative stress 3	173.304	114.545	185.646	50.528	82.376	66.764	-1.2402	0.000290596
Os09g29840	Chaperone protein htpG family protein	93.603	101.361	81.557	37.811	39.837	38.883	-1.23919	0.00014488
Os07g07490	evolutionarily conserved C-terminal region 2	40.957	36.507	44.738	15.486	17.81	18.588	-1.23762	0.0106153
Os05g38000	ROP (rho of plants) guanine nucleotide exchange factor 6	119.86	69.981	96.477	39.135	40.744	41.005	-1.2371	0.000745917
Os05g27820	SEC14 cytosolic factor family protein / phosphoglyceride transfer family protein	67.222	38.489	70.208	16.601	31.884	25.469	-1.23708	0.0126378
Os03g40830	Subtilase family protein	83.685	35.283	51.391	30.476	19.098	22.703	-1.23644	0.0208748
Os01g59150	beta-6 tubulin	630.584	499.301	537.138	253.72	226.685	224.745	-1.23566	1.63313e-09
Os08g07970	TGACG motif-binding factor 4	30.008	23.813	30.52	16.466	8.218	12.292	-1.23566	0.0489987
Os08g16830		440.215	324.617	342.705	162.77	164.187	143.965	-1.23032	1.51182e-07
Os03g42220	TCP-1/cpn60 chaperonin family protein	31.914	31.365	30.87	11.428	14.534	13.94	-1.22824	0.0285513
Os06g47310	Protein of unknown function (DUF579)	50.523	23.24	40.762	17.121	15.636	15.674	-1.227	0.0335704
Os09g37006	Alba DNA/RNA-binding protein	89.416	44.229	83.116	21.088	40.593	29.57	-1.22676	0.0120764
Os06g09630	3-ketoacyl-acyl carrier protein synthase I	71.701	55.736	69.022	27.181	29.05	28.191	-1.22553	0.0014258
Os10g37400	Protein of unknown function, DUF538	67.699	30.923	43.9	20.179	22.145	19.386	-1.22552	0.020836
Os10g39740	glutathione S-transferase PHI 9	101.676	81.346	95.554	40.092	43.331	36.419	-1.22514	0.000211422
Os10g41460	Alcohol dehydrogenase transcription factor Myb/SANT-like family protein	51.742	38.584	51.839	21.985	20.916	18.389	-1.22501	0.00726726
Os05g28730	RING/FYVE/PHD zinc finger superfamily protein	90.617	77.064	63.792	38.158	31.084	30.5	-1.22494	0.00103629
Os03g45340	HSP20-like chaperones superfamily protein	60.769	54.159	49.055	26.884	21.116	21.733	-1.22444	0.00365511
Os07g04190	Leucine-rich receptor-like protein kinase family protein	28.649	22.025	30.602	11.785	11.244	11.624	-1.22405	0.0472812
Os02g52860	phosphate transporter 3;1	251.7	203.438	214.854	91.224	98.51	96.316	-1.22405	4.25027e-07
Os11g01340	fatty acid desaturase 8	35.775	39.13	42.498	15.344	18.497	16.688	-1.22198	0.0132916
Os04g48160	IQ-domain 22	209.893	111.365	158.451	73.562	65.338	66.032	-1.22081	0.000341892
Os02g43020	stress-inducible protein, putative	54.402	57.094	61.866	21.979	25.384	26.535	-1.22067	0.00244333
Os12g37510	UDP-Glycosyltransferase superfamily protein	80.262	43.817	57.871	30.628	21.687	24.632	-1.21893	0.00743753
Os06g11130	alpha/beta-Hydrolases superfamily protein	59.171	41.975	45.839	27.697	16.452	18.82	-1.21891	0.0112454
Os03g50810	transmembrane kinase 1	74.524	54.292	66.526	28.346	26.53	28.851	-1.21834	0.00185497
Os04g51710	Ubiquitin-specific protease family C19-related protein	53.395	52.049	63.299	25.364	23.578	23.489	-1.21802	0.00294548
Os03g19670	GDSL-like Lipase/Acylhydrolase superfamily protein	40.464	27.701	36.85	9.634	19.263	16.309	-1.21787	0.032163
Os02g49680	calcium sensing receptor	288.399	197.3	192.984	85.994	104.646	99.594	-1.21639	2.26143e-05
Os08g44850	Calcium-dependent lipid-binding (CaLB domain) family protein	232.138	202.812	190.95	91.516	83.783	93.293	-1.21461	6.69957e-07
Os03g20760	Bifunctional inhibitor/lipid-transfer protein/seed storage 2S albumin superfamily protein	143.039	86.557	97.54	52.76	43.52	43.875	-1.21449	0.00065665
Os04g52164	HXXXD-type acyl-transferase family protein	166.467	83.094	93.788	55.969	47.243	45.219	-1.20944	0.0026839
Os08g40500		218.871	172.333	197.765	87.652	85.638	79.717	-1.2094	1.7568e-06
Os06g01500	BCL-2-associated athanogene 7	71.63	65.991	80.177	27.677	35.144	31.472	-1.2091	0.000952509
Os01g55270	SGS domain-containing protein	30.637	31.554	32.283	13.936	15.488	12.307	-1.208	0.0292914
Os01g07240		77.483	47.305	74.959	31.977	25.633	28.496	-1.20641	0.00416845
Os08g03520	cold shock domain protein 1	344.775	205.098	438.128	113.783	175.093	139.026	-1.20198	0.000797433
Os10g26850		158.265	77.715	119.32	52.458	46.167	56.498	-1.20124	0.00170989
Os07g10150	coatomer gamma-2 subunit, putative / gamma-2 coat protein, putative / gamma-2 COP, putative	75.736	68.975	73.912	33.379	30.22	32.035	-1.20079	0.000745917
Os05g34820	ARM-repeat/Tetratricopeptide repeat (TPR)-like protein	30.444	32.818	36.273	15.612	12.358	14.566	-1.19882	0.0287482
Os01g52770	GDSL-like Lipase/Acylhydrolase superfamily protein	219.508	132.079	157.782	87.543	59.792	74.266	-1.19658	0.000313488
Os01g55150	Basic-leucine zipper (bZIP) transcription factor family protein	131.511	70.513	106.777	43.785	48.345	43.361	-1.1954	0.00146199
Os02g55910	monogalactosyldiacylglycerol synthase 2	52.32	38.901	48.643	23.48	18.524	19.462	-1.19456	0.00946157
Os04g43670		200.412	110.391	237.316	63.823	92.152	83.139	-1.18981	0.00182544
Os06g04150	magnesium-protoporphyrin IX methyltransferase	201.833	99.147	117.065	57.565	64.991	59.794	-1.18818	0.00196106
Os09g12600	Glucose-6-phosphate/phosphate translocator-related	95.809	73.663	97.436	33.611	41.811	41.384	-1.18595	0.000610551
Os11g13880	glycine-rich protein	61.861	53.428	58.075	27.66	24.079	24.331	-1.18267	0.00338288
Os03g63410	GTP binding Elongation factor Tu family protein	35.533	26.678	36.758	10.701	17.879	14.839	-1.17988	0.0381735
Os10g28120		66.608	99.242	85.953	26.78	42.872	41.208	-1.1779	0.00232387
Os01g61920	Histone superfamily protein	474.464	355.596	886.652	192.421	321.719	242.139	-1.17778	0.00370921
Os03g59280	Cupredoxin superfamily protein	40.195	47.404	39.978	20.41	17.321	18.662	-1.17714	0.0130499
Os08g31030	Glucose-methanol-choline (GMC) oxidoreductase family protein	50.711	45.076	40.179	26.961	14.906	18.433	-1.17703	0.0167985
Os12g25700	UDP-glucose 6-dehydrogenase family protein	92.038	86.263	75.446	44.235	30.267	38.021	-1.17187	0.00097644
Os01g10950	Peptide-N4-(N-acetyl-beta-glucosaminyl)asparagine amidase A protein	98.857	65.116	65.616	32.458	34.601	35.012	-1.16927	0.00270834
Os09g07830	acetoacetyl-CoA thiolase 2	68.145	54.328	73.78	25.871	30.97	30.423	-1.16734	0.00302466
Os06g16350	Peroxidase superfamily protein	36.791	33.065	29.198	17.729	13.022	13.247	-1.16617	0.0367573
Os07g08960	RNA-binding (RRM/RBD/RNP motifs) family protein with retrovirus zinc finger-like domain	57.326	35.885	59.856	23.307	20.961	24.386	-1.16575	0.0130146
Os04g48416	subtilase 1.3	47.629	44.799	51.476	22.611	19.445	21.651	-1.16574	0.00837411
Os11g24560	Sec23/Sec24 protein transport family protein	51.153	51.917	50.412	22.211	21.943	24.057	-1.16567	0.0059597
Os05g03190	IQ-domain 2	206.752	178.517	205.206	101.795	75.81	85.102	-1.16416	6.56981e-06
Os05g12680	proline extensin-like receptor kinase 1	92.94	80.742	84.191	37.329	39.318	38.946	-1.16157	0.000473686
Os03g56820	fatty acid hydroxylase 1	61.907	54.622	61.983	22.782	30.387	27.415	-1.15748	0.00380427
Os05g44070	RAB GTPase homolog A1B	103.301	60.937	86.08	36.966	37.876	36.503	-1.15449	0.00253592
Os04g55670	Nucleotide-diphospho-sugar transferases superfamily protein	100.26	98.754	81.751	50.364	35.475	40.764	-1.15337	0.000716085
Os01g44110	Protein kinase superfamily protein	117.96	75.732	97.583	50.664	36.832	43.108	-1.15273	0.00140365
Os01g60830		43.385	33.845	70.041	15.706	29.492	21.245	-1.15005	0.037215
Os07g32020	UDP-glucosyl transferase 71B6	161.406	96.598	109.417	65.625	50.945	47.728	-1.14995	0.00136637
Os03g58350	AUX/IAA transcriptional regulator family protein	128.884	90.05	125.949	41.489	64.798	49.198	-1.14981	0.00109445
Os04g46220	ethylene responsive element binding factor 2	87.927	81.176	88.947	38.204	38.695	38.601	-1.14898	0.000495978
Os06g43044	GDSL-like Lipase/Acylhydrolase superfamily protein	55.281	33.059	32.403	20.947	15.336	17.587	-1.14867	0.037215
Os06g06290	GDSL-like Lipase/Acylhydrolase superfamily protein	267.826	315.912	259.111	135.986	119.033	124.855	-1.1454	5.43589e-07
Os03g60480	Chloroplast-targeted copper chaperone protein	118.922	75.167	121.052	37.729	58.381	46.279	-1.14494	0.00243607
Os03g09220	Protein phosphatase 2C family protein	89.26	77.538	79.36	40.639	35.928	33.548	-1.14411	0.000869805
Os07g12250	ribosomal protein L24	175.988	112.898	161.134	51.066	87.467	65.001	-1.14393	0.00112975
Os04g02530		192.498	148.616	117.029	65.477	71.874	70.071	-1.14197	0.000306948
Os03g17520	phosphatidylglycerolphosphate synthase 1	63.394	55.509	59.552	26.863	26.749	26.567	-1.13978	0.00370082
Os12g33080	dicarboxylate transporter 1	127.721	74.662	82.343	36.401	49.131	44.277	-1.13972	0.00363443
Os05g36050	Protein kinase superfamily protein	87.463	42.063	64.811	34.647	25.802	26.872	-1.13703	0.0160214
Os06g07030	DREB and EAR motif protein 3	45.563	40.167	54.959	21.124	24.016	19.032	-1.13509	0.0142114
Os11g26880	ralf-like 33	87.455	44.784	87.858	33.584	30.49	35.644	-1.13345	0.0111032
Os02g44980	Transmembrane amino acid transporter family protein	170.688	150.896	163.971	71.096	75.823	73.716	-1.13267	1.07999e-05
Os11g35400	long-chain acyl-CoA synthetase 2	36.468	31.581	33.288	16.911	14.602	14.143	-1.13061	0.036119
Os11g15230		72.561	29.379	56.199	21.579	29.12	21.237	-1.12995	0.0412749
Os04g45750	Duplicated homeodomain-like superfamily protein	154.249	85.559	100.107	54.578	44.778	55.161	-1.12982	0.00250722
Os11g07280	Coatomer, beta subunit	61.652	59.292	60.565	27.478	29.205	27.47	-1.12849	0.00366006
Os06g21210		106.513	68.015	121.272	49.746	44.635	40.458	-1.12847	0.00296663
Os01g08560	Heat shock protein 70 (Hsp 70) family protein	82.519	78.999	78.77	37.087	38.088	35.116	-1.12733	0.000914393
Os07g47970		145.298	65.311	136.12	49.302	56.161	52.812	-1.12674	0.0073753
Os06g04870	Homeobox-leucine zipper protein 4 (HB-4) / HD-ZIP protein	66.357	39.623	45.373	24.84	22.79	21.175	-1.12624	0.0178297
Os12g41600	SAUR-like auxin-responsive protein family	149.701	88.151	124.467	67.715	45.638	52.072	-1.1213	0.00209829
Os01g18170	germin-like protein subfamily 2 member 2 precursor	61.911	52.555	66.159	25.76	30.612	26.368	-1.12042	0.00525722
Os05g50380	ADPGLC-PPase large subunit	28.432	39.82	41.074	14.372	17.077	18.583	-1.11951	0.039303
Os11g25780	Octicosapeptide/Phox/Bem1p family protein	89.631	81.313	90.452	38.001	46.835	34.624	-1.11666	0.00105759
Os03g04250	glutathione S-transferase PHI 10	50.56	47.9	50.831	20.468	23.621	25.269	-1.11591	0.0102144
Os03g21080	guanyl-nucleotide exchange factors;GTPase binding;GTP binding	63.477	57.031	68.829	30.185	27.746	28.639	-1.11503	0.00390554
Os11g07960	hydroxycinnamoyl-CoA shikimate/quinate hydroxycinnamoyl transferase	103.745	77.391	97.05	42.324	44.211	41.731	-1.1148	0.000938364
Os05g11780	Mitochondrial substrate carrier family protein	235.406	210.132	221.393	96.885	104.83	105.17	-1.11305	1.65437e-06
Os03g08250	Protein of unknown function (DUF1677)	183.052	96.095	174.153	70.706	78.58	58.681	-1.11193	0.00263301
Os02g48110	heat shock protein 70 (Hsp 70) family protein	30.971	32.82	29.321	13.791	14.31	14.611	-1.10867	0.0498593
Os09g06719		50.522	39.368	57.157	22.164	24.074	22.096	-1.10784	0.0154648
Os06g34690	TCP-1/cpn60 chaperonin family protein	37.858	38.726	43.597	17.193	20.325	18.825	-1.10701	0.0233422
Os01g51300	Transducin family protein / WD-40 repeat family protein	94.799	81.74	108.012	39.404	49.332	43.681	-1.10589	0.000994772
Os04g58700	Leucine-rich repeat protein kinase family protein	54.51	53.393	55.784	27.004	24.398	25.058	-1.10544	0.00708265
Os03g63760	xyloglucan endotransglucosylase/hydrolase 30	69.585	56.513	52.296	30.134	27.201	26.037	-1.10495	0.0069939
Os01g70110	NAC domain containing protein 83	51.748	38	48.193	22.466	20.67	21.194	-1.10445	0.0174815
Os02g45054	indeterminate(ID)-domain 4	67.552	44.19	55.548	25.465	25.507	26.925	-1.10292	0.0114793
Os01g13740	GBF\'s pro-rich region-interacting factor 1	61.733	55.914	51.773	23.001	28.294	27.839	-1.10139	0.00752319
Os08g10608	ribosomal protein S11-beta	151.648	96.26	134.679	47.027	75.482	55.866	-1.10107	0.00212995
Os03g46150	Bifunctional inhibitor/lipid-transfer protein/seed storage 2S albumin superfamily protein	57.529	29.981	41.076	20.525	21.09	17.863	-1.10065	0.0395189
Os08g37040	alpha/beta-Hydrolases superfamily protein	69.938	36.167	53.019	24.667	22.99	26.049	-1.09969	0.0239024
Os01g09510	60S acidic ribosomal protein family	647.242	499.093	592.918	180.524	374.247	255.565	-1.09564	0.000624584
Os01g73790	UDP-D-apiose/UDP-D-xylose synthase 2	64.116	57.327	60.603	24.284	30.798	30.414	-1.09403	0.00599099
Os08g25624	Glucose-6-phosphate/phosphate translocator-related	84.644	63.379	69.536	34.4	33.369	34.544	-1.09178	0.0034201
Os12g31800	glycine-rich RNA-binding protein 3	128.897	71.364	112.18	41.37	55.415	49.995	-1.09138	0.00463071
Os08g38086	Chaperone protein htpG family protein	59.701	62.222	50.777	25.69	26.977	28.49	-1.09062	0.00723052
Os03g61740	NAD(P)-binding Rossmann-fold superfamily protein	101.554	78.113	90.706	55.137	29.929	41.621	-1.08989	0.00425489
Os02g53180	ethylene-forming enzyme	356	227.55	273.922	127.813	141.334	132.973	-1.08988	5.37752e-05
Os07g37850	cell wall protein precursor, putative	1657.52	770.557	1406.37	741.981	521.296	535.219	-1.08952	0.00149673
Os01g64120	ferredoxin 3	58.03	115.735	67.27	29.929	42.054	40.878	-1.08784	0.016818
Os06g50040	SAUR-like auxin-responsive protein family	70.53	56.407	70.948	33.386	31.411	28.53	-1.08606	0.00496561
Os04g45910		101.072	61.481	82.208	42.684	35.529	35.636	-1.08152	0.00548706
Os01g39860	ACC oxidase 1	75.977	45.063	70.33	30.332	32.428	28.174	-1.0815	0.012236
Os11g02830	Protein kinase superfamily protein	44.466	37.955	40.992	20.892	19.168	17.655	-1.08046	0.025775
Os04g33860		74.092	68.708	69.449	35.396	30.565	33.948	-1.07997	0.00291091
Os03g20700	magnesium-chelatase subunit chlH, chloroplast, putative / Mg-protoporphyrin IX chelatase, putative (CHLH)	149.823	118.447	104.761	58.901	58.206	59.454	-1.07979	0.000526161
Os05g07860	Protein of unknown function (DUF3506)	57.216	75.258	62.917	27.67	33.673	30.29	-1.07923	0.00603189
Os07g42420	fatty acid biosynthesis 1	42.221	43.389	39.911	20.001	18.86	19.994	-1.07895	0.0233422
Os01g52490	Ribosomal protein S24e family protein	232.146	143.062	198.532	63.156	109.643	98.231	-1.07827	0.00211985
Os01g73310	actin 7	97.555	80.955	95.906	36.304	50.398	43.782	-1.07648	0.00165419
Os03g55120	early nodulin-like protein 17	121.662	82.792	133.369	44.855	61.985	53.143	-1.07441	0.00255871
Os06g39260	UDP-galactose transporter 3	59.161	36.945	38.635	18.068	24.448	21.527	-1.07288	0.0346861
Os06g26340	MAP kinase 20	33.813	46.689	34.621	19.332	15.968	19.812	-1.07235	0.0392868
Os06g28480	Leucine-rich repeat (LRR) family protein	59.849	34.503	42.312	23.406	19.475	22.826	-1.07203	0.0339765
Os03g19780	basic helix-loop-helix (bHLH) DNA-binding superfamily protein	67.839	41.339	67.682	28.972	29.868	24.844	-1.07115	0.0175038
Os07g46450	Rho GTPase activation protein (RhoGAP) with PH domain	52.152	43.83	42.865	24.656	18.298	22.605	-1.07071	0.0214709
Os05g48310	Ribosomal protein L35Ae family protein	319.791	216.198	312.69	97.192	177.633	128.232	-1.07025	0.00132497
Os07g44350	novel plant snare 13	156.754	116.406	131.213	67.796	64.552	58.906	-1.06934	0.000320131
Os04g46130	uclacyanin 1	265.316	173.38	179.719	100.671	93.812	99.049	-1.06817	0.000279389
Os01g46510	Transducin/WD40 repeat-like superfamily protein	35.576	34.826	34.488	18.083	14.95	17.333	-1.0663	0.0437147
Os05g31000	Nascent polypeptide-associated complex (NAC), alpha subunit family protein	243.615	184.195	258.694	83.082	139.383	104.815	-1.06627	0.000627169
Os06g12530	HSP20-like chaperones superfamily protein	32.386	33.014	42.008	14.522	19.521	15.763	-1.06435	0.049538
Os08g30719		46.054	34.264	49.609	18.225	25.031	18.698	-1.06368	0.0342359
Os06g46754	ROP-interactive CRIB motif-containing protein 10	87.914	91.234	87.065	43.621	40.646	41.978	-1.0624	0.00108524
Os01g39000		80.782	63.447	79.606	38.17	34.588	33.861	-1.06178	0.00378762
Os04g56060	Protein kinase superfamily protein	60.847	45.774	52.082	32.938	17.211	26.341	-1.0614	0.0254771
Os07g08330	Ribosomal protein L4/L1 family	275.251	212.617	271.864	92.115	145.786	124.624	-1.0614	0.000212711
Os03g02270	Tetratricopeptide repeat (TPR)-like superfamily protein	50.332	37.53	48.032	22.524	19.577	21.901	-1.06103	0.0236725
Os02g46850	oligopeptide transporter 4	76.935	68.907	59.377	33.014	31.933	32.625	-1.06081	0.00523778
Os08g33370	general regulatory factor 7	518.37	410.125	485.763	224.858	228.027	223.513	-1.05843	3.17171e-07
Os01g66350	Protein of unknown function, DUF647	84.795	79.739	79.081	39.951	35.982	40.981	-1.05626	0.00193532
Os01g73160	RNA binding Plectin/S10 domain-containing protein	50.499	45.928	49.757	14.903	31.59	22.588	-1.05577	0.0333044
Os06g36700	TCP-1/cpn60 chaperonin family protein	77.667	67.502	77.086	28.846	42.221	35.708	-1.05495	0.00463071
Os06g21480	Ribosomal protein L31e family protein	128.077	69.184	126.388	39.42	66.759	49.032	-1.05469	0.0136584
Os09g31470	AT hook motif DNA-binding family protein	50.218	46.897	54.69	22.171	28.809	22.068	-1.0536	0.0172245
Os04g42090	Adenosylmethionine decarboxylase family protein	722.262	706.713	670.569	334.645	337.119	336.714	-1.05329	1.46988e-09
Os10g07210	heat shock protein 21	151.318	114.22	122.255	64.301	61.5	59.664	-1.05311	0.000411632
Os02g14170	Peroxidase superfamily protein	102.937	69.101	66.994	44.051	32.907	37.567	-1.05192	0.00817839
Os02g56530	Ankyrin repeat family protein	48.082	33.561	49.225	20.125	21.504	21.407	-1.05187	0.0317554
Os11g05290	Stress responsive A/B Barrel Domain	198.51	173.688	235.379	94.056	96.903	101.977	-1.04871	5.50016e-05
Os01g72290		289.427	182.652	316.21	144.425	113.362	122.968	-1.0482	0.000715437
Os07g40870	hydroxyproline-rich glycoprotein family protein	75.488	68.084	55.792	39.233	29.704	27.304	-1.04797	0.00969802
Os07g14280	transducin family protein / WD-40 repeat family protein	63.67	44.074	61.86	24.715	30.709	25.65	-1.04755	0.0166199
Os08g13350	Ubiquitin-specific protease family C19-related protein	85.876	60.046	78.928	37.379	36.394	35.585	-1.04154	0.00569296
Os12g25120	histone H2A 2	123.131	135.78	183.339	46.668	93.328	73.913	-1.04106	0.00566982
Os01g47780	FASCICLIN-like arabinogalactan-protein 11	1219.72	721.211	908.719	484.407	447.666	450.003	-1.0406	5.63247e-05
Os01g52390	Hyaluronan / mRNA binding family	170.538	84.305	152.793	58.25	77.246	62.95	-1.03888	0.00837411
Os07g41360	reversibly glycosylated polypeptide 3	142.286	123.654	138.851	75.653	60.887	59.775	-1.03574	0.000325415
Os03g16440	translocon at the outer envelope membrane of chloroplasts 75-III	54.459	32.035	44.924	19.988	21.252	23.068	-1.02942	0.0436229
Os10g41960	translation initiation factor 3B1	78.528	63.226	78.766	33.951	40.368	33.608	-1.02871	0.00557755
Os03g12590	coatomer gamma-2 subunit, putative / gamma-2 coat protein, putative / gamma-2 COP, putative	44.124	43.283	45.621	23.084	21.365	21.034	-1.0287	0.0262172
Os06g02580	high-affinity nickel-transport family protein	76.994	55.828	48.809	27.735	31.162	30.101	-1.02825	0.0171397
Os06g40500	phosphatidic acid phosphatase-related / PAP2-related	81.545	43.809	57.79	29.152	29.153	31.756	-1.02797	0.0248731
Os02g08530	Protein kinase superfamily protein	73.572	70.841	64.87	40.513	28.962	33.409	-1.02389	0.00717111
Os03g14530	Ribosomal protein S10p/S20e family protein	224.508	108.566	170.755	78.196	96.739	73.441	-1.02206	0.00674712
Os10g02270		102.667	60.25	78.951	39.967	44.188	34.722	-1.02018	0.0112454
Os02g11830	Coatomer, beta\' subunit	41.538	38.66	41.493	20.933	18.502	19.698	-1.0197	0.036158
Os02g45310	S-adenosyl-L-methionine-dependent methyltransferases superfamily protein	43.543	37.709	44.423	19.96	20.372	21.9	-1.01884	0.034402
Os03g18590	catalytics;transferases;[acyl-carrier-protein] S-malonyltransferases;binding	80.018	63.877	59.072	30.126	38.249	31.591	-1.01741	0.0103082
Os01g55190	Protein of unknown function, DUF642	112.37	71.891	118.286	44.408	53.855	50.521	-1.01484	0.00605555
Os01g65100	Major facilitator superfamily protein	519.563	315.218	405.897	181.228	221.082	210.777	-1.01353	0.000258658
Os08g17680	stromal cell-derived factor 2-like protein precursor	69.082	55.811	58.603	20.111	40.37	30.852	-1.0112	0.0256163
Os08g41340	RAB GTPase homolog A5D	73.99	52.325	74.194	31.771	33.313	34.304	-1.01029	0.0119026
Os02g02840	RHO-related protein from plants 1	312.101	213.757	289.005	143.134	128.948	131.604	-1.00849	0.000116075
Os01g08260	pleiotropic drug resistance 4	83.408	79.315	71.768	39.424	40.355	37.073	-1.00827	0.00393705
Os05g46580	farnesyl diphosphate synthase 1	37.396	36.585	45.2	17.861	22.304	18.97	-1.00761	0.0459516
Os01g09860	Protein kinase superfamily protein	47.445	39.793	46.303	24.05	19.477	22.954	-1.00683	0.033341
Os12g36810	Pectin lyase-like superfamily protein	54.815	44.261	38.304	23.69	20.47	23.804	-1.00682	0.0370454
Os06g44500	Galactose oxidase/kelch repeat superfamily protein	65.749	34.126	58.963	25.074	29.329	24.528	-1.00502	0.0443867
Os04g55720	D-3-phosphoglycerate dehydrogenase	59.473	47.009	61.284	23.989	31.613	26.777	-1.00423	0.0200838
Os05g01480	RAB GTPase 11C	91.678	45.088	76.107	33.557	33.575	37.578	-1.0029	0.0277298
Os03g44560		101.084	90.42	96.181	46.133	49.779	47.063	-1.0008	0.00167525
Os01g16030	ADP-ribosylation factor A1F	146.375	118.171	115.209	68.056	56.586	64.129	-0.999996	0.000925151
Os12g38360		192.591	93.799	128.973	323.797	242.287	265.649	1.0032	0.00364146
Os11g14570	Ankyrin repeat family protein	21.457	23.083	20.953	52.486	34.492	44.326	1.00391	0.0432777
Os07g01600	Disease resistance-responsive (dirigent-like protein) family protein	35.275	33.832	33.17	76.46	64.244	64.317	1.00403	0.0075323
Os02g38140	beta-1,4-N-acetylglucosaminyltransferase family protein	20.923	20.25	19.557	44.296	35.849	42.266	1.00406	0.0410566
Os10g33270	cyanase	76.843	57.698	56.434	115.818	143.155	122.543	1.0041	0.00128105
Os07g43800	Calcium-binding EF-hand family protein	23.151	26.314	22.503	38.186	64.161	42.45	1.00473	0.0435835
Os02g55120	Translation initiation factor 3 protein	92.582	90.228	67.268	160.34	182.908	159.442	1.00984	0.000334253
Os11g26890	Protein of unknown function (DUF760)	32.274	29.367	28.47	58.445	62.132	59.086	1.01228	0.0106447
Os08g14860	Cytochrome bd ubiquinol oxidase, 14kDa subunit	87.185	87.003	77.8	165.942	163.114	178.109	1.01273	6.98722e-05
Os08g37790	Class-II DAHP synthetase family protein	54.352	61.476	50.365	97.011	120.733	113.776	1.01316	0.00120075
Os01g53060	Peroxisomal membrane 22 kDa (Mpv17/PMP22) family protein	57.782	55.498	44.524	92.509	118.562	106.456	1.01338	0.00177641
Os05g51590	DCD (Development and Cell Death) domain protein	37.05	56.93	42.458	96.799	80.561	95.757	1.01486	0.00437215
Os07g36170	GRAS family transcription factor	20.957	19.125	18.17	39.968	37.452	40.079	1.01646	0.0417379
Os04g01540		183.711	151.445	115.831	299.671	305.095	305.413	1.0165	9.36515e-05
Os04g57300	phosphoinositide 4-kinase gamma 7	117.433	105.365	111.303	217.64	223.479	231.038	1.01716	9.83413e-06
Os08g44320	protein tyrosine phosphatases;protein tyrosine phosphatases	59.58	57.617	42.999	101.255	112.511	110.62	1.01749	0.00147315
Os07g41280	6-phosphogluconolactonase 1	35.802	38.29	30.74	67.465	75.181	69.711	1.01794	0.00579418
Os01g19020	Peroxidase superfamily protein	79.961	81.583	67.278	168.795	139.46	155.203	1.01959	0.000216782
Os08g20680		75.374	34.523	72.179	123.862	129.982	114.15	1.01984	0.00852378
Os02g37610		26.312	31.937	31.068	65.264	58.837	55.588	1.02042	0.0108745
Os03g39010	Putative lysine decarboxylase family protein	26.846	26.574	28.965	57.893	58.436	52.477	1.02156	0.0124809
Os07g37030	photosynthetic electron transfer C	745.304	791.724	642.871	1437.17	1499.98	1477.41	1.02192	8.7868e-09
Os07g17560		50.534	21.154	32.986	63.631	84.84	64.376	1.02433	0.0326664
Os03g48480	Thioesterase superfamily protein	80.766	68.414	76.244	160.404	153.664	142.757	1.02637	0.000126693
Os07g41710		74.623	52.889	51.851	118.849	130.496	116.518	1.02777	0.00111568
Os03g48040	2Fe-2S ferredoxin-like superfamily protein	158.306	118.512	101.316	244.068	290.472	234.83	1.02847	0.000239781
Os01g17150	plastid-specific 50S ribosomal protein 5	608.353	422.266	361.763	825.146	1080.64	925.814	1.02849	0.000184346
Os02g38820		122.07	90.004	80.179	174.825	229.167	190.728	1.03095	0.000511047
Os03g05800		16.273	18.464	18.527	34.833	34.827	37.773	1.03138	0.048383
Os04g35200	Acyl-CoA N-acyltransferases (NAT) superfamily protein	80.351	100.871	78.447	191.46	180.657	155.58	1.03176	0.000156323
Os03g12020	ribosomal protein L15	369.165	177.233	220.717	479.201	586.091	501.633	1.0343	0.00189048
Os06g36180	amino acid permease 1	27.525	21.701	19.873	46.631	50.744	45.141	1.03461	0.0236817
Os07g09970	Bifunctional inhibitor/lipid-transfer protein/seed storage 2S albumin superfamily protein	126.706	84.736	79.368	229.661	180.589	186.239	1.04008	0.000742329
Os08g31580	related to AP2 4	122.784	128.544	119.47	259.699	245.72	255.449	1.04066	2.20725e-06
Os02g39040	Mitochondrial transcription termination factor family protein	20.472	22.149	16.089	37.673	42.5	38.537	1.04105	0.0376171
Os07g47340		26.657	37.399	33.415	62.473	73.868	63.422	1.04131	0.00756586
Os01g40630	Putative lysine decarboxylase family protein	41.858	66.977	54.286	100.697	122.829	110.872	1.04402	0.00175665
Os01g67054	calreticulin 3	49.078	73.528	52.409	99.268	137.764	122.881	1.04538	0.00221484
Os03g60920	S-adenosyl-L-methionine-dependent methyltransferases superfamily protein	18.315	16.166	17.441	34.404	38.437	33.399	1.04609	0.0488374
Os07g09150	transferases, transferring glycosyl groups	103.031	101.953	98.229	200.447	219.379	204.97	1.04652	8.41887e-06
Os06g18670	UDP-glucosyl transferase 88A1	61.379	41.049	61.902	127.119	103.147	108.242	1.04729	0.00164647
Os01g65690	catalytic LigB subunit of aromatic ring-opening dioxygenase family	228.157	186.019	212.071	483.06	399.937	410.247	1.05038	1.17417e-06
Os06g22690	DnaJ/Hsp40 cysteine-rich domain superfamily protein	426.606	199.209	266.807	565.696	673.992	605.282	1.05049	0.00143325
Os09g29970	movement protein binding protein 2C	26.92	25.373	23.546	47.03	60.309	50.115	1.05106	0.0150762
Os03g45720	Lactoylglutathione lyase / glyoxalase I family protein	51.51	57.246	53.659	125.872	109.508	101.476	1.052	0.000537046
Os03g04570	peptide transporter 3	19.83	20.133	18.761	38.676	41.277	41.994	1.05237	0.0294264
Os04g26920	NAD(P)-linked oxidoreductase superfamily protein	51.836	174.221	86.968	230.758	211.845	204.038	1.05243	0.0258752
Os10g32680		19.621	30.903	23.307	42.079	61.928	48.566	1.05271	0.0261082
Os02g03720	alpha/beta-Hydrolases superfamily protein	22.097	21.657	13.987	38.847	40.34	40.773	1.05291	0.0388498
Os04g02780	amidase 1	39.137	37.313	25.362	69.94	71.329	68.159	1.05308	0.00671332
Os01g64960	Chlorophyll A-B binding family protein	650.91	680.075	568.829	1241.39	1395.12	1296.41	1.05351	4.38052e-09
Os07g43940	O-Glycosyl hydrolases family 17 protein	76.405	62.6	67.879	146.261	143.586	138.734	1.05545	0.00010245
Os01g09770		27.991	20.578	18.988	51.205	42.48	47.516	1.05585	0.0238301
Os05g46470		24.747	32.266	25.067	59.846	57.111	53.274	1.05607	0.010641
Os12g16690	zinc finger (C3HC4-type RING finger) family protein	23.724	21.321	22.788	50.378	44.833	45.994	1.05619	0.0183477
Os12g29760	NAD(P)-linked oxidoreductase superfamily protein	35.178	32.379	27.162	66.839	65.949	62.071	1.05676	0.00590509
Os04g54320		147.414	58.461	77.733	187.392	220.207	181.06	1.05838	0.00992173
Os06g33930	Acid phosphatase/vanadium-dependent haloperoxidase-related protein	19.415	26.665	17.816	40.357	47.941	45.254	1.05974	0.0286461
Os05g48590	indoleacetic acid-induced protein 8	53.874	41.179	51.505	96.184	108.656	101.115	1.06201	0.000907785
Os03g56410	Protein of unknown function (DUF59)	38.62	45.032	37.697	81.428	85.098	88.171	1.06227	0.00156806
Os01g71670	Glycosyl hydrolase superfamily protein	54.413	129.015	39.664	138.09	170.157	157.235	1.06475	0.0339858
Os08g37580	homeobox protein 16	32.623	31.05	38.041	77.076	71.349	65.376	1.06653	0.00380327
Os01g08890		38.872	67.894	38.657	118.462	81.079	106.137	1.06687	0.00699
Os01g37690	cation exchanger 3	28.125	33.626	27.703	61.025	59.853	66.574	1.06704	0.00614992
Os01g13770	Glucose-6-phosphate/phosphate translocator-related	495.413	491.261	373.415	901.273	970.905	968.027	1.06739	1.75051e-07
Os03g13600	zinc finger protein 4	44.316	56.306	45.957	88.763	119.841	95.82	1.06745	0.00145392
Os01g20830	Heavy metal transport/detoxification superfamily protein	11.729	23.375	20.631	44.941	38.242	33.575	1.06751	0.0498593
Os01g62840	Glucose-1-phosphate adenylyltransferase family protein	61.786	69.994	55.347	112.239	146.061	133.275	1.06859	0.000385509
Os01g01790	Protein of unknown function (DUF3506)	35.271	32.867	30.087	67.448	69.186	68.612	1.06894	0.003715
Os03g28170		104.501	62.013	95.251	203.162	179.216	166.714	1.07109	0.00046979
Os03g55590	Homeodomain-like superfamily protein	61.13	71.64	56.381	110.83	156.887	128.467	1.07168	0.000611657
Os06g13660	Alanyl-tRNA synthetase, class IIc	32.744	32.367	26.904	61.617	66.495	65.346	1.07307	0.00500247
Os04g23820	Nucleic acid-binding, OB-fold-like protein	103.488	46.978	74.041	139.25	179.677	151.196	1.07311	0.00389474
Os12g17830		66.375	57.709	49.465	117.182	128.397	118.166	1.07326	0.000332979
Os03g01570	Bestrophin-like protein	17.326	16.509	15.636	35.771	32.776	35.905	1.07455	0.0409353
Os04g52090	ERF domain protein 10	80.963	65.505	50.112	123.597	145.678	144.179	1.0754	0.000635781
Os10g33660	vacuolar protein sorting-associated protein 2.3	20.882	30.134	28.058	52.424	59.191	55.081	1.07588	0.0109401
Os12g23780		47.729	34.039	55.097	92.693	102.273	93.329	1.07629	0.00185251
Os05g49380	DegP protease 1	37.674	34.421	34.809	71.227	80.913	73.497	1.0766	0.00240523
Os12g16200	glutathione synthetase 2	22.41	37.7	27.066	68.043	54.675	59.67	1.07704	0.0119227
Os01g55799	exocyst subunit exo70 family protein E1	21.269	17.562	16.933	39.453	43.382	36.066	1.07943	0.0304929
Os08g10020	photosystem II subunit R	3463.34	2601.37	2710.22	5958.67	6743.95	5802.9	1.08066	5.74057e-08
Os03g07960		27.597	24.806	18.023	40.118	59.625	50.01	1.08336	0.0227614
Os03g28940	TIFY domain/Divergent CCT motif family protein	53.277	48.806	49.392	94.849	116.588	106.672	1.08339	0.000466779
Os02g09690		31.24	44.065	30.604	80.641	66.977	75.784	1.08359	0.00400145
Os01g01620	pfkB-like carbohydrate kinase family protein	33.927	33.699	35.59	78.237	72.822	69.103	1.08513	0.00229167
Os06g43090	myb domain protein 73	43.185	43.119	36.432	87.11	88.454	84.053	1.0902	0.00105689
Os06g36840	O-acetylserine (thiol) lyase isoform C	33.129	31.16	24.318	64.602	61.672	60.011	1.09143	0.00571114
Os02g39600	chloroplast outer envelope protein 37	27.924	28.311	22.793	51.193	60.296	56.56	1.09281	0.00820942
Os07g46340	S-adenosyl-L-methionine-dependent methyltransferases superfamily protein	87.48	94.959	67.597	174.259	192.273	166.431	1.09365	5.76026e-05
Os02g30630	chlorsulfuron/imidazolinone resistant 1	70.332	59.387	64.973	125.632	143.839	142.96	1.09439	8.64985e-05
Os04g42520		41.045	40.235	41.523	93.048	82.156	86.678	1.09506	0.000865681
Os06g12630	dehydroascorbate reductase 1	68.342	88.829	49.71	140.36	150.822	150.237	1.09532	0.000588525
Os07g15670	Thioredoxin superfamily protein	28.397	28.074	26.578	54.413	65.085	57.8	1.09696	0.00597463
Os05g33510	methionine sulfoxide reductase B 2	209.333	170.557	167.053	364.528	425.011	378.191	1.09855	6.15445e-07
Os04g51310	putrescine-binding periplasmic protein-related	23.487	18.433	17.616	40.553	45.048	40.435	1.09874	0.0222769
Os01g72100	EF hand calcium-binding protein family	168.881	137.579	139.979	310.769	327.629	316.408	1.0993	4.8562e-07
Os02g47470	cytochrome P450, family 707, subfamily A, polypeptide 1	44.025	27.645	29.417	74.403	69.636	71.936	1.10045	0.00455104
Os08g19610	Cyclophilin-like peptidyl-prolyl cis-trans isomerase family protein	23.144	24.908	17.344	45.399	47.74	46.251	1.10071	0.0170057
Os03g01150	alpha/beta-Hydrolases superfamily protein	25.903	25.275	28.256	60.557	56.106	51.655	1.10129	0.00683915
Os02g38020	phosphate transporter 2;1	40.998	43.698	36.05	85.785	80.519	91.904	1.1021	0.00101368
Os08g27580		27.6	31.659	25.062	64.156	55.906	61.972	1.1025	0.00543672
Os03g23010	dehydration-induced protein (ERD15)	425.639	431.219	369.712	827.372	943.235	860.055	1.10418	2.22331e-09
Os05g04220	GLNB1 homolog	31.125	36.926	35.799	68.167	79.086	76.484	1.105	0.00207568
Os07g42714		133.246	98.679	162.249	267.631	308.866	267.973	1.10531	4.62322e-05
Os05g02520	RmlC-like cupins superfamily protein	60.333	65.979	55.447	145.598	118.443	125.196	1.10776	0.000139958
Os09g30410		79.78	74.961	54.187	136.506	164.29	149.102	1.11051	0.000179401
Os05g22730	one helix protein	170.5	105.075	135.174	267.028	343.264	273.968	1.11254	7.61176e-05
Os04g50864	Protein of unknown function (DUF59)	24.233	29	23.165	47.045	65.708	51.034	1.11418	0.010632
Os07g41630		45.541	30.046	29.509	68.66	84.64	75.124	1.11529	0.00381456
Os07g31720	Calcium-dependent lipid-binding (CaLB domain) family protein	193.975	271.02	326.304	381.098	742.467	584.451	1.1154	0.00108906
Os11g03390	SMAD/FHA domain-containing protein	78.395	75.56	46.822	137.512	153.79	143.406	1.11776	0.000393243
Os03g55670	maternal effect embryo arrest 14	22.116	26.698	24.317	45.487	61.293	52.458	1.11858	0.0102144
Os08g21700	Protein of unknown function (DUF3223)	23.367	22.336	14.602	38.328	51.347	41.327	1.11969	0.0238301
Os04g50110	RNA-binding (RRM/RBD/RNP motifs) family protein	83.28	58.587	48.758	121.67	150.875	141.421	1.11997	0.000611932
Os11g20179		19.357	24.321	20.511	48.916	38.192	52.494	1.12314	0.0161148
Os04g55230	Tetratricopeptide repeat (TPR)-like superfamily protein	42.817	65.864	41.555	124.457	88.34	116.252	1.12318	0.00173717
Os06g02210	Phosphorylase superfamily protein	14.896	16.95	14.182	33.801	32.068	34.386	1.12449	0.0374339
Os02g53770	tRNA synthetase class I (I, L, M and V) family protein	29.534	30.726	24.979	62.949	61.132	63.02	1.12475	0.00364956
Os01g08510	MAR binding filament-like protein 1	29.242	33.347	23.754	60.887	62.747	62.593	1.12482	0.00408859
Os10g25010	centrin2	18.715	14.329	23.946	50.326	39.102	34.637	1.1254	0.0302461
Os03g07440	NAD(P)-linked oxidoreductase superfamily protein	92.052	65.734	66.969	145.533	181.326	163.446	1.12696	9.92388e-05
Os12g41390	homocysteine methyltransferase 2	47.757	45.377	42.26	84.35	110.611	98.642	1.12726	0.000580252
Os07g38620	FMN binding	55.492	56.3	50.104	120.856	117.292	113.273	1.12855	9.58605e-05
Os08g14440	uridylyltransferase-related	204.556	240.021	161.697	408.482	477.248	439.259	1.12938	2.00581e-06
Os03g17070	ATPase, F0 complex, subunit B/B\', bacterial/chloroplast	696.583	540.261	549.617	1185.77	1486.68	1225.7	1.1297	1.02743e-07
Os03g50530		38.125	20.186	27.564	53.654	69.882	63.736	1.13244	0.00941789
Os01g67480	basic helix-loop-helix (bHLH) DNA-binding superfamily protein	34.826	45.506	41.146	85.957	90.129	91.155	1.13443	0.00062675
Os07g06840	alpha/beta-Hydrolases superfamily protein	34.001	34.706	22.861	72.953	66.282	62.514	1.13852	0.003715
Os06g33710	spermidine synthase 3	92.445	91.634	71.999	175.894	203.65	182.186	1.13862	1.24473e-05
Os03g13840	Senescence/dehydration-associated protein-related	15.558	12.786	16.763	37.913	31.106	31.515	1.13872	0.0367492
Os07g39680		469.007	247.089	402.428	800.19	894.249	762.441	1.13936	6.48348e-05
Os03g56320		23.623	22.18	20.209	46.975	48.194	49.507	1.13967	0.00937053
Os01g72080	EF hand calcium-binding protein family	173.598	168.298	149.45	320.318	405.265	353.873	1.14025	3.1375e-07
Os04g39270	Aldolase-type TIM barrel family protein	34.945	29.86	24.93	65.844	68.177	64.429	1.14151	0.00288158
Os05g02220	ACT domain-containing protein	30.759	41.815	35.893	88.64	69.879	80.809	1.14291	0.00145322
Os01g71190	photosystem II reaction center PSB28 protein	290.157	199.372	183.219	432.08	567.376	480.704	1.14298	2.36068e-05
Os01g58620		15.752	14.521	13.182	32.031	31.632	33.499	1.1446	0.037063
Os05g05060		183.417	151.975	161.801	393.798	359.585	343.318	1.1462	6.37706e-08
Os03g02690	Dihydrodipicolinate reductase, bacterial/plant	37.013	30.062	23.995	65.996	64.52	70.347	1.14716	0.00316838
Os01g48820		16.343	14.588	12.035	28.42	37.697	28.812	1.14789	0.0458762
Os05g11064		128.96	133.938	82.036	261.427	234.926	267.484	1.14886	3.89872e-05
Os06g08670	glutathione peroxidase 7	152.488	124.772	120.748	269.592	314.637	294.713	1.14889	6.48744e-07
Os07g32880	ATPase, F1 complex, gamma subunit protein	401.236	387.029	313.647	744.8	853.012	841.042	1.15032	8.82008e-09
Os12g39860	adenine phosphoribosyl transferase 1	145.634	127.795	137.072	272.629	335.011	303.321	1.15269	2.60391e-07
Os01g73540	cofactor assembly, complex C (B6F)	103.849	53.067	58.961	141.636	201.279	136.11	1.15278	0.00259762
Os04g26910	NAD(P)-linked oxidoreductase superfamily protein	54.696	61.063	54.418	135.169	125.949	115.56	1.15319	5.30267e-05
Os04g43060	RmlC-like cupins superfamily protein	11.724	15.507	17.565	32.935	33.985	34.741	1.15346	0.0333089
Os09g25934		19.952	15.135	19.855	35.953	47.716	37.698	1.15383	0.0212104
Os01g43895		92.096	41.128	76.832	135.013	188.492	143.062	1.15414	0.00265313
Os06g50070	ATPase, F1 complex, OSCP/delta subunit protein	96.604	72.416	68.277	155.084	196.366	174.812	1.15427	5.61158e-05
Os08g41090	ascorbate peroxidase 6	16.917	20.579	12.211	35.73	38.103	36.847	1.1547	0.0290266
Os03g07870		67.05	91.629	63.712	162.681	167.656	164.033	1.15471	3.39602e-05
Os06g49740	GCIP-interacting family protein	45.136	40.118	47.177	92.893	106.365	94.409	1.15474	0.000268734
Os05g41190		145.133	100.964	92.014	234.607	285.368	231.446	1.15566	4.4953e-05
Os03g18454	Thioredoxin superfamily protein	64.076	87.408	75.363	163.725	170.965	166.534	1.15585	1.29726e-05
Os12g08730	Thioredoxin superfamily protein	761.831	696.05	600.959	1391.49	1662.99	1520.9	1.15599	1.7177e-09
Os07g49310	fatty acid desaturase 8	60	45.758	37.423	97.189	109.986	110.558	1.15695	0.000569868
Os12g06260	Late embryogenesis abundant (LEA) hydroxyproline-rich glycoprotein family	59.965	83.123	62.158	171.94	133.224	151.149	1.1575	8.5067e-05
Os09g13650	TPX2 (targeting protein for Xklp2) protein family	39.992	42.042	36.981	97.201	77.088	90.746	1.15904	0.000549607
Os02g47600	pyrophosphorylase 1	88.541	101.806	90.644	217.298	201.667	209.254	1.1593	8.59744e-07
Os06g13190		63.688	42.058	60.761	112.279	152.6	107.081	1.15985	0.000700154
Os01g39270	glyoxylate reductase 2	56.247	47.348	41.129	107.811	112.785	100.202	1.1605	0.000215253
Os02g56030		108.213	69.22	69.609	179.813	202.531	168.295	1.16134	0.000109837
Os02g07820	Protein of unknown function (DUF581)	25.441	27.464	22.6	62.305	53.251	52.934	1.16755	0.00433537
Os03g55970	cytochrome c biogenesis protein family	40.183	29.795	25.327	69.421	74.363	69.59	1.16876	0.00230223
Os03g31706		53.392	52.751	55.46	126.917	112.665	120.594	1.16912	4.2428e-05
Os03g63870	RPA70-kDa subunit B	15.403	25.275	16.812	47.812	35.284	45.298	1.17128	0.0205527
Os11g02440	Chalcone-flavanone isomerase family protein	26.711	30.626	26.365	76.378	52.463	60.514	1.17381	0.00382988
Os01g43680	basic helix-loop-helix (bHLH) DNA-binding superfamily protein	35.32	40.292	37.033	92.482	73.185	86.937	1.17405	0.000614529
Os12g35340	Thioredoxin superfamily protein	30.774	38.71	17.143	65.803	65.704	63.798	1.17568	0.00774443
Os02g52450	Ribonuclease E inhibitor RraA/Dimethylmenaquinone methyltransferase	105.13	61.643	66.073	169.605	188.675	165.895	1.17573	0.000161272
Os05g13580	EF hand calcium-binding protein family	129.364	87.37	97.272	234.149	247.403	224.911	1.17742	5.84454e-06
Os01g72570	CRT (chloroquine-resistance transporter)-like transporter 1	12.005	13.932	16.982	35.308	29.371	32.999	1.178	0.0345045
Os07g40000	LOB domain-containing protein 37	14.086	14.927	14.245	24.748	40.248	32.191	1.17832	0.0401017
Os09g36130		31.424	33.961	24.055	62.746	73.827	63.707	1.17955	0.00224097
Os11g40760		15.868	13.416	12.916	27.49	37.328	31.087	1.18189	0.0376873
Os01g01120	haloacid dehalogenase-like hydrolase family protein	78.378	54.343	58.058	135.098	156.39	138.64	1.18238	6.03404e-05
Os03g63554	Protein of unknown function (DUF565)	20.076	15.109	17.584	38.934	41.255	39.749	1.18315	0.0153828
Os02g47020	phosphoribulokinase	412.422	510.083	346.119	902.274	974.149	995.459	1.18325	4.98017e-08
Os06g01460	Protein of unknown function (DUF3754)	15.053	17.844	12.114	34.942	32.504	34.229	1.18468	0.0284739
Os03g32580	Leucine-rich repeat (LRR) family protein	65.28	103.524	83.398	143.089	229.712	197.902	1.18517	0.000293382
Os03g19720	Ca2+-binding protein 1	39.838	25.412	31.722	77.507	72.9	69.195	1.18534	0.00172061
Os01g19130	Protein phosphatase 2C family protein	21.945	19.307	18.461	41.098	48.263	45.43	1.18768	0.00991278
Os08g38220	DOF zinc finger protein 1	74.13	79.35	51.225	157.318	155.531	150.678	1.18951	4.20612e-05
Os04g52900	multidrug resistance-associated protein 2	18.071	22.798	21.049	49.105	43.301	48.572	1.18965	0.00796809
Os01g15640	NAC domain containing protein 86	12.746	21.302	17.24	37.048	41.361	38.09	1.19013	0.0194713
Os03g19760	haloacid dehalogenase-like hydrolase family protein	20.224	22.742	17.636	45.505	47.118	46.016	1.19244	0.00787801
Os01g51754	alpha-amylase-like 3	17.07	17.429	15.889	39.189	34.769	40.48	1.19318	0.0166237
Os11g41990	ARM repeat superfamily protein	56.257	66.777	52.558	127.969	137.265	136.675	1.19595	2.10858e-05
Os01g28790		277.511	270.59	225.4	509.915	684.154	575.312	1.19688	7.5076e-08
Os12g38210	plant U-box 13	24.208	25.193	26.768	58.2	61.781	54.257	1.19939	0.00262586
Os02g57410	Cysteine proteinases superfamily protein	43.442	70.774	46.91	124.085	118.215	126.657	1.20095	0.000212024
Os02g47800	monodehydroascorbate reductase 4	34.31	51.503	32.633	92.779	89.707	90.302	1.20223	0.000635882
Os01g09430	2-oxoglutarate (2OG) and Fe(II)-dependent oxygenase superfamily protein	36.134	32.105	29.64	74.63	78.749	70.681	1.2032	0.000680549
Os08g44000	NAD(P)-binding Rossmann-fold superfamily protein	61.872	52.126	44.498	112.095	128.334	122.817	1.20413	7.03716e-05
Os11g01439	Hydroxyproline-rich glycoprotein family protein	24.952	33.41	26.314	56.787	66.357	70.398	1.20464	0.00209221
Os02g01720	TMPIT-like protein	40.89	43.639	39.064	93.861	97.395	93.866	1.20488	0.000128892
Os08g25900	PsbP-like protein 1	46.468	37.948	33.057	80.756	100.721	87.053	1.20526	0.000471144
Os04g57720	response regulator 6	71.106	48.231	73.903	144.625	161.76	137.449	1.20626	5.86109e-05
Os08g19650	KNOTTED1-like homeobox gene 3	26.104	29.614	25.911	63.295	66.043	59.925	1.209	0.0015809
Os02g39570	ACT domain-containing small subunit of acetolactate synthase protein	66.691	52.535	66.127	125.928	155.216	148.213	1.21009	2.18451e-05
Os07g27780	HOPW1-1-interacting 1	20.312	20.46	14.745	42.984	42.924	40.829	1.21139	0.0106451
Os03g03470	S-adenosyl-L-methionine-dependent methyltransferases superfamily protein	54.604	37.399	31.5	99.567	90.419	97.451	1.21433	0.00062913
Os04g09580		15.321	21.172	17.832	42.078	37.549	44.819	1.21527	0.0117673
Os01g51530	S-adenosyl-L-methionine-dependent methyltransferases superfamily protein	35.684	27.968	24.011	68.372	73.261	62.688	1.21694	0.00161644
Os11g02369	lipid transfer protein 1	43.191	125.894	57.099	208.178	149.911	166.206	1.21759	0.00741107
Os02g03010		115.428	92.829	83.456	214.592	242.763	217.375	1.21789	1.4638e-06
Os03g03510	CBL-interacting protein kinase 9	16.313	20.284	17.417	43.847	38.853	39.954	1.21881	0.0111401
Os03g02550	phloem protein 2-A13	24.401	30.977	23.08	44.407	73.854	62.99	1.21922	0.00571312
Os10g03850		30.736	19.229	12.332	42.631	50.496	51.168	1.21932	0.0191984
Os09g38090	plastid movement impaired1	22.856	18.382	20.797	45.066	49.136	49.99	1.21997	0.00579418
Os03g52130		65.99	60.4	48.574	126.608	154.24	125.533	1.22183	3.46982e-05
Os03g62780	Nucleic acid-binding proteins superfamily	14.572	19.792	16.598	38.239	44.073	39.475	1.22292	0.0121486
Os01g66180	cytochrome c-2	22.652	22.687	23.868	49.304	64.25	50.416	1.22395	0.00375771
Os05g10570		32.506	30.755	23.8	64.851	67.751	71.82	1.22414	0.00116097
Os12g04204		1322.73	1092.19	1108.43	2434.72	2912.74	2872.29	1.22655	3.88749e-11
Os04g46390	DNAJ homologue 2	246.585	324.179	276.867	670.543	650.664	658.157	1.22777	3.5837e-10
Os03g53640	photosystem II 11 kDa protein-related	62.324	39.634	36.632	106.157	122.264	96.662	1.22916	0.000451272
Os10g37880	2-oxoglutarate (2OG) and Fe(II)-dependent oxygenase superfamily protein	20.56	27.682	24.7	56.158	58.442	59.234	1.22963	0.00228004
Os08g21879		57.224	51.591	47.123	135.683	101.534	126.544	1.23018	5.42628e-05
Os07g46330	Uncharacterised protein family (UPF0114)	24.651	43.604	31.344	77.472	81.442	75.893	1.23105	0.00114296
Os10g31940	Inosine triphosphate pyrophosphatase family protein	27.609	34.068	28.564	71.669	71.473	70.439	1.23121	0.000665138
Os06g48600	Tautomerase/MIF superfamily protein	253.794	129.435	163.828	397.983	487.524	395.412	1.23138	6.63708e-05
Os06g45480	allantoate amidohydrolase	51.152	55.704	53.594	120.848	136.378	120.023	1.23192	1.36352e-05
Os08g39860	beta glucosidase 17	21.551	32.621	19.91	60.827	57.795	57.324	1.23483	0.00331628
Os02g12654		58.231	38.792	40.562	105.809	111.503	106.36	1.23525	0.000128408
Os09g35030	C-repeat/DRE binding factor 2	19.073	10.603	12.569	32.929	36.348	31.66	1.2359	0.0260424
Os03g07300	D-ribulose-5-phosphate-3-epimerase	295.322	284.275	245.397	599.696	697.577	643.248	1.24031	1.89175e-10
Os02g46260	serine carboxypeptidase-like 19	51.302	65.717	50.471	144.861	115.406	133.916	1.24242	3.14185e-05
Os03g57790	ubiquiting-conjugating enzyme 2	335.133	434.697	361.447	833.99	975.932	861.787	1.24489	4.49346e-10
Os04g56710	GTP cyclohydrolase I	24.908	27.139	22.262	57.49	60.099	58.365	1.24599	0.00172061
Os04g38914		105.436	92.573	106.384	219.854	251.887	247.127	1.24631	6.69214e-08
Os05g50720	Late embryogenesis abundant (LEA) hydroxyproline-rich glycoprotein family	20.105	19.279	20.603	55.56	43.375	42.899	1.24686	0.00588039
Os06g50930	Rhodanese/Cell cycle control phosphatase superfamily protein	29.457	27.752	27.095	51.299	83.382	65.215	1.24896	0.00225652
Os05g38230	NAD(P)-linked oxidoreductase superfamily protein	85.206	60.103	54.246	185.493	143.613	142.555	1.24945	5.97264e-05
Os03g52840	serine transhydroxymethyltransferase 1	306.558	382.763	303.384	762.909	798.705	794.126	1.25084	7.31609e-11
Os12g38270		56.98	85.518	79.523	172.137	185.953	171.178	1.2509	5.81133e-06
Os01g74010	Polyketide cyclase / dehydrase and lipid transport protein	20.629	17.931	17.335	40.091	49.818	43.38	1.2522	0.00710356
Os07g48090	SOS3-interacting protein 4	33.966	27.621	36.272	77.425	77.57	78.423	1.25376	0.000330866
Os01g05289		16.677	12.873	14.975	34.217	39.746	32.61	1.25386	0.0165274
Os02g35180	response regulator 3	55.325	72.713	69.476	166.289	145.947	157.146	1.25575	3.8038e-06
Os11g11210	ATP-dependent protease La (LON) domain protein	12.089	14.36	8.199	31.074	25.646	24.157	1.25624	0.0464381
Os06g43900	Ribosomal protein L35	579.908	403.624	337.105	985.263	1166.7	996.582	1.25693	1.36591e-06
Os02g50600	glucosyl transferase family 8	47.586	44.105	38.077	106.958	101.444	102.447	1.25776	4.59086e-05
Os09g14610	dicer-like 2	12.172	22.906	13.927	40.964	36.945	38.529	1.26002	0.0164788
Os05g03750		111.764	86.174	89.261	233.941	230.642	220.596	1.26111	1.77896e-07
Os08g36320	glutamate decarboxylase	28.922	34.382	29.204	85.054	69.027	65.656	1.26184	0.000607154
Os03g61090		213.821	146.681	175.128	447.42	444.097	392.418	1.2631	4.76286e-08
Os10g38630	glutathione S-transferase TAU 15	80.208	73.347	83.933	149.173	233.094	184.594	1.26321	1.30011e-05
Os04g45940	Alcohol dehydrogenase transcription factor Myb/SANT-like family protein	53.216	43.764	44.78	86.012	136.811	117.384	1.26419	0.000194465
Os10g12300		42.117	36.331	32.682	83.775	93.492	89.099	1.26501	0.000135233
Os04g42800		24.675	18.605	19.007	46.682	55.583	48.343	1.26528	0.0038893
Os06g09090	glutamate receptor 2.5	20.599	19.678	13.825	48.693	41.398	42.339	1.26684	0.00756717
Os06g05950		19.963	14.096	16.315	38.828	42.086	38.521	1.26713	0.00981732
Os12g07020	NagB/RpiA/CoA transferase-like superfamily protein	34.892	38.614	30.968	79.225	90.197	83.428	1.26735	0.000188193
Os05g01750	Pseudouridine synthase family protein	27.462	25.113	20.007	53.981	61.002	57.796	1.26886	0.00178579
Os08g40919	chaperone protein dnaJ-related	69.585	46.206	46.887	126.437	137.164	128.856	1.26987	4.00975e-05
Os09g29200	glutathione S-transferase TAU 8	26.39	112.757	96.536	100.358	276.415	191.211	1.27126	0.0405939
Os02g40240	Leucine-rich repeat protein kinase family protein	18.086	48.853	28.853	77.572	67.796	84.655	1.27147	0.00543769
Os04g42870	S-adenosyl-L-methionine-dependent methyltransferases superfamily protein	19.554	17.022	14.492	38.854	41.5	41.501	1.27416	0.0084173
Os06g41360	Phosphoribosyltransferase family protein	21.507	23.563	21.697	48.046	61.389	54.534	1.27458	0.00219865
Os03g22010	Peroxidase superfamily protein	64.415	103.307	43.457	213.845	135.782	158.022	1.27798	0.00141484
Os09g39390	NAD(P)-linked oxidoreductase superfamily protein	98.216	81.439	72.176	193.892	216.017	197.219	1.27805	5.2943e-07
Os08g04830		17.24	38.317	19.221	64.432	54.737	60.082	1.2787	0.00658391
Os07g04180	amino acid permease 6	66.343	72.183	61.639	169.558	153.896	160.456	1.27913	7.09413e-07
Os01g70210	Sec14p-like phosphatidylinositol transfer family protein	20.041	50.727	28.606	76.615	83.684	81.104	1.27979	0.00336209
Os04g39350	Heavy metal transport/detoxification superfamily protein	42.316	59.819	35.752	54.314	155.665	124.087	1.28047	0.00999805
Os08g23410	Rubredoxin-like superfamily protein	92.411	75.429	72.258	187.487	202.783	189.906	1.28312	3.33398e-07
Os12g03200	MATE efflux family protein	26.051	23.45	22.221	69.746	42.78	59.502	1.28857	0.00298629
Os07g18162	aldehyde oxidase 1	21.481	22.707	23.73	63.229	56.025	46.925	1.29176	0.00200492
Os06g28950		126.315	79.735	87.047	214.603	262.36	239.786	1.29505	3.19433e-06
Os05g02770		13.218	18.59	16.871	37.247	43.453	40.393	1.29679	0.0084713
Os05g09724	HAD superfamily, subfamily IIIB acid phosphatase	38.797	35.856	32.59	103.258	74.754	87.422	1.29877	0.000161349
Os07g15460	natural resistance-associated macrophage protein 1	129.192	74.436	76.918	136.348	298.305	252.689	1.29924	0.00134737
Os07g34589	Translation initiation factor SUI1 family protein	1215.76	1219.18	1257.47	3092.05	3030.73	2940.97	1.3	6.10258e-19
Os07g40974	NAD(P)-binding Rossmann-fold superfamily protein	22.068	38.323	29.338	59.345	85.321	74.693	1.30396	0.00128375
Os05g31750	annexin 4	39.751	37.909	40.689	96.867	102.275	93.97	1.30424	2.73113e-05
Os05g44270	VQ motif-containing protein	20.036	15.476	19.111	39.805	50.373	42.699	1.30476	0.0052829
Os03g45280	dehydrin family protein	173.086	89.732	177.293	344.172	402.754	336.816	1.30508	2.73621e-05
Os06g50080	Protein of unknown function (DUF581)	52.435	39.503	37.221	121.894	96.82	98.753	1.30532	6.57288e-05
Os03g11250		60.627	45.587	35.462	109.022	128.649	112.121	1.30535	9.10537e-05
Os01g59090	Mog1/PsbP/DUF1795-like photosystem II reaction center PsbP family protein	79.812	61.553	55.763	148.827	183.538	155.251	1.30547	5.06466e-06
Os03g29730	NAD(P)-binding Rossmann-fold superfamily protein	15.145	13.037	14.751	32.781	38.583	34.323	1.30602	0.0119683
Os06g51470		54.072	29.407	36.882	93.254	103.217	100.481	1.30645	0.000258629
Os03g18150	Protein phosphatase 2C family protein	56.32	46.709	47.79	120.745	130.399	122.209	1.30879	4.65175e-06
Os03g58690		19.72	12.383	19.158	37.247	49.343	39.561	1.30923	0.00884869
Os01g52594		49.69	28.05	28.22	80.771	101.961	79.183	1.30931	0.000908111
Os04g49000	brassinosteroid-responsive RING-H2	11.05	12.603	13.513	34.939	30.153	28.857	1.31092	0.0189528
Os05g38660		77.424	65.976	80.11	166.79	210.655	173.774	1.31211	6.48744e-07
Os11g09864	Aluminium induced protein with YGL and LRDR motifs	75.309	62.447	73.498	168.716	178.143	172.812	1.31237	2.18167e-07
Os04g37580	ChaC-like family protein	48.858	47.22	36.607	103.699	123.526	102.328	1.31522	2.8607e-05
Os01g32460		33.123	19.39	39.196	63.677	95.831	66.301	1.31709	0.00242695
Os01g20894		18.806	10.989	16.692	39.111	44.948	33.236	1.31994	0.0112454
Os06g43810		157.668	118.877	102.131	277.246	370.968	297.953	1.32367	1.06087e-06
Os02g07110	SAUR-like auxin-responsive protein family	12.685	7.143	10.263	25.015	25.276	24.74	1.32591	0.0415218
Os12g19530	chloroplast sensor kinase	14.07	16.619	12.957	39.817	31.712	37.973	1.326	0.0100321
Os07g22650	xylulose kinase-1	14.203	12.155	10.113	26.384	33.443	30.752	1.32617	0.021929
Os03g62510	FAD/NAD(P)-binding oxidoreductase family protein	18.422	17.767	13.523	38.208	43.84	43.278	1.32617	0.00552511
Os09g20940	phy rapidly regulated 1	10.286	16.816	8.623	32.073	33.145	25.236	1.32619	0.0291696
Os02g42330	nitrilase 4	32.053	23.755	25.846	59.108	73.792	72.379	1.32621	0.000532696
Os01g14514		58.53	36.69	45.741	99.448	147.2	109.068	1.32623	0.000139958
Os06g44160	Chaperone DnaJ-domain superfamily protein	37.612	36.96	39.29	71.345	124.715	90.052	1.3318	0.000341333
Os07g38170	Remorin family protein	120.525	90.681	113.222	265.741	275.562	275.233	1.33407	6.78995e-09
Os01g48930	Ubiquitin-like superfamily protein	62.825	59.969	72.777	154.531	173.643	164.011	1.33522	2.9539e-07
Os04g23040		104.578	79.818	68.087	219.904	195.164	221.544	1.33584	7.13766e-07
Os04g15690	Thioredoxin superfamily protein	35.173	49.221	33.979	96.436	102.976	97.816	1.33604	4.56579e-05
Os04g58850	NDR1/HIN1-like 2	221.496	214.092	169.171	473.833	530.49	516.53	1.33652	1.70526e-10
Os03g42600		19.44	21.59	27.859	53.55	62.105	57.95	1.33909	0.00110512
Os12g08260	Thiamin diphosphate-binding fold (THDP-binding) superfamily protein	36.222	49.326	34.655	98.05	106.516	97.771	1.34065	3.35619e-05
Os09g09320	Nuclear transport factor 2 (NTF2) family protein	42.301	22.447	31.424	75.59	88.81	75.346	1.34103	0.00052859
Os04g45140	Arabidopsis thaliana protein of unknown function (DUF821)	12.187	13.278	13.41	32.862	31.738	30.741	1.34131	0.0136363
Os06g05480		22.197	25.081	24.615	61.05	58.901	62.462	1.34221	0.000543179
Os06g14510	Sugar isomerase (SIS) family protein	22.7	23.116	18.313	52.379	54.093	56.474	1.344	0.00124664
Os01g22520	mitochondrial lipoamide dehydrogenase 1	91.256	73.362	72.578	183.733	218.281	197.926	1.34426	1.14757e-07
Os06g25500		20.883	28.417	16.344	56.345	53.192	56.49	1.34806	0.00176373
Os09g38777	Molybdenum cofactor sulfurase family protein	40.549	42.939	30.878	96.361	106.61	89.325	1.34848	4.2428e-05
Os03g55430		23.401	15.253	12.306	43.657	43.187	39.711	1.34851	0.00689425
Os05g29760	ferrochelatase 2	49.803	57.825	46.712	126.828	135.989	130.794	1.35023	1.51219e-06
Os01g55510	RHO guanyl-nucleotide exchange factor 11	65.5	42.208	40.552	119.875	139.179	120.353	1.35075	3.18557e-05
Os05g32474		209.927	165.04	167.945	389.678	530.098	463.341	1.35307	6.81549e-09
Os06g08564	Low temperature and salt responsive protein family	44.78	33.48	45.36	100.71	120.516	91.906	1.35644	3.82474e-05
Os08g07060	chlororespiratory reduction 6	23.415	17.121	13.815	40.662	47.023	50.449	1.35766	0.00380954
Os10g10170	Pentatricopeptide repeat (PPR) superfamily protein	38.215	38.437	27.051	92.81	80.307	91.231	1.36179	7.23722e-05
Os08g31830	Uncharacterised protein family (UPF0041)	14.79	9.233	14.719	32.954	33.29	33.582	1.36265	0.0131582
Os05g33520	resistance to phytophthora 1	79.736	57.823	52.979	150.395	177.846	161.642	1.3632	2.32492e-06
Os12g01449	Hydroxyproline-rich glycoprotein family protein	20.369	29.169	22.91	59.268	60.674	65.443	1.36591	0.000571734
Os01g11946	ABC transporter family protein	11.181	15.391	12.492	32.717	29.647	35.048	1.37108	0.0119936
Os11g13850	Rieske (2Fe-2S) domain-containing protein	73.032	44.96	59.007	147.224	161.132	148.593	1.37249	3.0123e-06
Os02g18450	elongation factor family protein	45.547	51.452	37.924	115.823	105.705	127.386	1.37437	6.22586e-06
Os01g48500		45.425	20.789	25.754	72.431	88.222	77.636	1.37505	0.000901658
Os06g49160	chloroplast thylakoid lumen protein	209.53	176.498	137.028	419.992	493.99	438.88	1.37522	8.72916e-09
Os05g43170	calreticulin 3	16.106	28.698	17.894	37.539	66.437	59.358	1.37644	0.00491981
Os04g42480	calmodulin-binding receptor-like cytoplasmic kinase 3	7.761	15.656	9.855	26.917	30.073	31.484	1.37656	0.0228676
Os07g14890		10.897	11.156	11.551	20.79	39.547	26.716	1.37684	0.0274711
Os08g31910	Protein of unknown function (DUF1262)	20.5	13.374	16.038	38.645	46.475	41.87	1.37815	0.00418264
Os03g61890	translocon at the outer envelope membrane of chloroplasts 159	8.131	10.455	9.352	23.909	21.679	24.398	1.37869	0.0363376
Os09g34340		110.111	90.319	100.348	201.612	326.942	249.39	1.37943	9.27983e-07
Os07g42370	jasmonate-zim-domain protein 5	305.127	241.355	211.192	701.204	623.67	644.112	1.38274	2.07247e-10
Os06g41010	A20/AN1-like zinc finger family protein	453.283	408.417	442.344	1095.16	1178.95	1121.05	1.38586	5.72434e-17
Os04g05010		25.025	26.941	28.313	101.044	46.929	60.951	1.38895	0.0022822
Os06g08884		34.296	39.839	22.627	86.667	86.965	79.561	1.39278	0.000117312
Os01g65904		23.601	10.802	14.905	35.813	50.069	44.659	1.39362	0.00723052
Os03g38950	post-illumination chlorophyll fluorescence increase	54.481	70.453	68.877	170.356	166.125	170.128	1.39501	8.30146e-08
Os08g24390	Pentatricopeptide repeat (PPR) superfamily protein	16.229	17.191	14.691	43.91	39.936	41.899	1.39646	0.00289828
Os05g10414		191.135	50.743	169.062	286.716	469.358	324.213	1.39814	0.00379032
Os11g24050		51.985	91.387	56.468	188.668	171.183	163.435	1.39834	6.20173e-06
Os03g08960	homeobox protein 5	22.246	28.821	27.495	75.121	63.64	66.37	1.39835	0.000196794
Os01g36950	DCD (Development and Cell Death) domain protein	224.092	245.288	212.298	674.654	522.511	593.103	1.39897	5.7683e-12
Os07g30970	Nucleoside diphosphate kinase family protein	158.847	170.143	169.914	439.63	450.287	423.706	1.4012	1.48173e-13
Os11g29370	haloacid dehalogenase-like hydrolase family protein	24.858	30.186	27.083	75.774	69.473	70.841	1.40158	9.93541e-05
Os04g47020	Haloacid dehalogenase-like hydrolase (HAD) superfamily protein	16.028	14.327	13.951	39.322	38.454	39.28	1.40268	0.00418264
Os03g11960	copper/zinc superoxide dismutase 3	101.936	88.517	92.209	234.277	272.728	240.155	1.40459	1.08893e-09
Os06g42164		12.682	6.133	8.925	25.362	29.05	19.82	1.40603	0.0389523
Os03g64280	2-oxoglutarate (2OG) and Fe(II)-dependent oxygenase superfamily protein	13.07	8.97	9.328	27.483	28.047	27.461	1.40735	0.0202846
Os11g32650	Chalcone and stilbene synthase family protein	149.43	126	133.552	409.159	317.871	357.469	1.41002	2.07247e-10
Os08g17655	poly(A) polymerase 2	19.974	12.266	10.682	36.527	42.925	34.424	1.41048	0.00787269
Os02g54890	UDP-D-glucuronate 4-epimerase 1	58.238	58.107	53.392	152.86	139.432	156.186	1.41059	1.04564e-07
Os02g17940	2-oxoglutarate (2OG) and Fe(II)-dependent oxygenase superfamily protein	19.214	17.242	13.392	43.642	40.59	45.255	1.41162	0.00266465
Os01g07376	thioredoxin H-type 9	8.301	9.064	11.801	27.229	26.831	23.173	1.41328	0.0250912
Os06g18000	Leucine-rich repeat protein kinase family protein	7.061	13.257	8.609	16.513	32.072	28.352	1.41387	0.0396955
Os08g41460	PGR5-LIKE A	102.472	103.773	97.397	261.312	274.27	271.96	1.41752	4.51764e-11
Os02g43360	cytochrome B5 isoform E	22.031	25.836	25.903	34.066	104.445	59.457	1.41812	0.00871369
Os02g44870	cold-regulated 47	55.527	38.731	57.166	116.347	156.002	132.97	1.41835	5.35345e-06
Os01g68050	proline transporter 2	13.201	14.07	11.638	43.06	27.769	33.485	1.41885	0.00909603
Os06g06990		11.082	7.221	5.938	19.519	22.798	20.685	1.41896	0.0474362
Os10g32444		18.213	10.243	20.089	37.953	52.392	37.582	1.41956	0.00588206
Os03g03720	glyceraldehyde-3-phosphate dehydrogenase B subunit	568.227	553.377	465.608	1345.89	1473.36	1428.1	1.42428	5.56337e-16
Os02g35900	Thioredoxin superfamily protein	40.072	24.038	32.082	90.75	82.043	83.951	1.42453	6.07366e-05
Os06g04270	Transketolase	291.597	252.165	231.477	629.601	752.24	692.922	1.42501	1.01184e-12
Os02g51470	ATP synthase delta-subunit gene	536.108	479.9	422.842	1130.85	1437.97	1283.85	1.42515	6.81331e-13
Os03g21560	photosystem II family protein	621.075	336.746	392.787	1033.47	1428.75	1157.16	1.4254	7.65095e-07
Os09g28050	Pyridoxal phosphate (PLP)-dependent transferases superfamily protein	50.922	49.777	44.369	118.214	138.25	132.7	1.42802	5.28307e-07
Os04g57590	Class I glutamine amidotransferase-like superfamily protein	26.884	24.202	22.279	61.989	69.303	65.009	1.42908	0.000161272
Os05g44900	oxidative stress 3	85.708	54.517	50.384	142.781	205.378	165.328	1.42938	1.31838e-05
Os02g04369		7.409	12.755	9.48	29.239	26.761	22.268	1.43177	0.0260238
Os12g42300	K+ efflux antiporter 3	14.594	14.037	9.791	37.068	33.377	35.462	1.43275	0.00665649
Os03g60080	NAC domain containing protein 102	132.214	115.036	115.704	291.444	380.283	306.342	1.43276	6.56044e-10
Os10g33920	Nucleotide/sugar transporter family protein	9.718	13.323	13.384	41.162	26.944	29.479	1.43401	0.0118906
Os03g22670	alpha/beta-Hydrolases superfamily protein	19.161	31.821	17.581	71.145	53.73	61.169	1.43469	0.000864977
Os09g33470	Mitochondrial substrate carrier family protein	7.434	14.254	8.636	29.424	26.112	25.659	1.43733	0.0221746
Os05g49020	Ribosomal protein L18ae family	27.609	26.017	32.692	76.937	82.235	75.956	1.43798	3.75265e-05
Os05g07130	fructose-2,6-bisphosphatase	23.739	37.855	22.939	81.931	68.918	78.688	1.44027	0.000160405
Os06g03800	XB3 ortholog 3 in Arabidopsis thaliana	20.837	26.156	21.564	73.838	53.515	58.532	1.44237	0.000334628
Os03g32490	Protein of unknown function (DUF1230)	119.285	76.244	83.296	146.356	354.762	253.364	1.44415	0.000230781
Os04g38600	glyceraldehyde 3-phosphate dehydrogenase A subunit 2	758.699	657.328	517.787	1527.84	1970.02	1755.62	1.4459	6.33862e-11
Os12g02640	cytochrome P450, family 714, subfamily A, polypeptide 1	10.087	7.198	8.04	23.654	19.543	23.517	1.44754	0.0325413
Os10g35810	Tetratricopeptide repeat (TPR)-like superfamily protein	94.006	79.553	61.002	186.969	244.929	207.916	1.44952	2.00401e-07
Os01g17065		13.949	3.101	11.898	25.093	30.038	24.133	1.44986	0.0454996
Os02g42570	ferredoxin/thioredoxin reductase subunit A (variable subunit) 2	124.735	100.371	107.617	263.41	345.67	298.496	1.44993	1.26966e-09
Os11g47970	rubisco activase	753.76	1220.86	921.392	2435.85	2707	2748.1	1.4509	1.64781e-10
Os10g37180	Single hybrid motif superfamily protein	835.308	515.29	630.897	1636.9	2032.64	1731.27	1.45099	1.18376e-09
Os07g37830	Cyclophilin-like peptidyl-prolyl cis-trans isomerase family protein	34.62	28.674	23.599	75.69	84.419	80.49	1.45151	4.17229e-05
Os08g44810	lactate/malate dehydrogenase family protein	72.847	72.612	68.733	201.694	190.388	195.045	1.45317	1.04085e-09
Os12g02250	with no lysine (K) kinase 5	14.363	22.617	14.765	48.938	43.423	49.505	1.45359	0.00172061
Os01g15000	alpha/beta-Hydrolases superfamily protein	9.888	9.601	10.26	22.03	32.454	28.17	1.45525	0.0172744
Os06g50100	Protein kinase superfamily protein	7.037	8.253	7.917	18.506	21.608	21.661	1.45821	0.0376873
Os11g32500	Rubredoxin-like superfamily protein	281.082	245.91	206.27	643.389	706.739	659.151	1.45859	7.8114e-13
Os03g11970	tubulin alpha-5	9.31	12.429	9.536	26.23	29.709	28.824	1.45968	0.0132906
Os10g01044	NAD(P)-binding Rossmann-fold superfamily protein	46.608	54.498	34.965	114.033	127.388	132.239	1.45978	2.08713e-06
Os05g48800	Drought-responsive family protein	148.56	165.365	151.917	402.547	450.412	424.897	1.4599	9.13924e-14
Os04g25560	serine carboxypeptidase-like 20	15.339	16.594	15.185	49.522	38.929	40.39	1.46066	0.00202644
Os03g11550	ABI five binding protein	15.122	14.922	13.389	32.854	46.218	39.338	1.46084	0.00352306
Os02g45780	RING/U-box superfamily protein	22.954	20.668	26.731	42.867	83.072	69.119	1.46259	0.00100135
Os12g14220		27.295	16.372	32.669	64.577	77.936	65.614	1.46395	0.000382534
Os03g39830		183.974	141.886	134.597	376.361	475.13	419.611	1.46725	2.8786e-10
Os09g36450	triosephosphate isomerase	327.205	270.754	226.516	746.677	796.266	735.22	1.46917	2.57595e-12
Os02g56940		167.724	209.837	121.561	405.113	521.078	456.392	1.47107	3.08855e-08
Os04g02620	beta-ketoacyl reductase 1	26.246	19.051	23.924	60.721	66.061	63.537	1.47313	0.000144449
Os05g22894		28.102	52.546	36.377	114.884	96.189	112.938	1.47388	2.57426e-05
Os11g39190	NB-ARC domain-containing disease resistance protein	15.161	17.571	14.991	42.724	42.039	48.127	1.47462	0.00137616
Os08g27010	acclimation of photosynthesis to environment	29.691	35.824	30.954	91.047	88.615	88.893	1.47583	6.04265e-06
Os02g01100	Transmembrane amino acid transporter family protein	11.426	11.942	8.126	28.003	29.493	28.502	1.4762	0.0120202
Os03g15040	FAR1-related sequence 7	9.116	13.312	9.343	28.285	29.035	28.966	1.47642	0.0121486
Os02g27400	F-box family protein	67.637	63.754	56.585	190.915	149.457	184.745	1.47781	3.09429e-08
Os11g05530		9.384	8.77	8.991	27.908	24.861	21.758	1.47804	0.0196727
Os07g28614		56.85	39.368	69.218	132.909	175.276	150.761	1.48069	3.03922e-06
Os03g14570		88.164	66.308	68.338	234.895	190.571	191.898	1.48075	1.80978e-08
Os07g42650		6.449	8.1	8.863	20.748	23.585	19.274	1.48104	0.0355078
Os06g01934	POX (plant homeobox) family protein	10.177	16.876	9.951	40.52	30.804	31.109	1.48109	0.00811958
Os12g37415	basic region/leucine zipper motif 53	122.644	40.723	95.412	228.518	266.71	225.984	1.48285	0.000168151
Os11g10320		13.928	18.784	19.235	48.25	49.987	46.735	1.48398	0.000813981
Os08g02070	AGAMOUS-like 12	9.979	6.553	7.242	26.096	21.795	18.806	1.4849	0.031705
Os02g49880	B-box type zinc finger protein with CCT domain	10.491	9.264	9.951	28.265	25.504	27.165	1.48605	0.01334
Os10g39140	2-oxoglutarate (2OG) and Fe(II)-dependent oxygenase superfamily protein	20.346	42.544	30.443	46.882	120.066	93.487	1.48889	0.00311988
Os07g23810		5.854	8.465	6.242	18.928	18.93	18.057	1.48971	0.0488993
Os12g09584		14.056	21.803	15.032	51.623	48.965	42.45	1.49171	0.00123212
Os02g36940	PLANT CADMIUM RESISTANCE 2	19.274	40.247	27.084	49.924	103.677	86.778	1.49204	0.00152915
Os09g23370	carbon-sulfur lyases	35.795	25.072	27.536	73.323	99.106	78.304	1.49432	4.32025e-05
Os05g05030		11.153	19.742	11.996	39.494	41.411	41.483	1.49705	0.00312336
Os09g36600	Major facilitator superfamily protein	9.402	8.103	10.101	26.776	24.549	23.935	1.49726	0.0168668
Os05g15360	Ribosomal protein L13 family protein	43.126	57.326	46.318	153.317	122.244	135.926	1.4973	2.7502e-07
Os09g29960	Dof-type zinc finger DNA-binding family protein	26.36	19.997	18.9	60.584	64.824	57.371	1.49737	0.000173327
Os06g50130		53.968	40.425	30.98	108.607	132.523	110.21	1.49757	7.01269e-06
Os02g27592		34.072	42.882	44.256	130.397	88.484	122.506	1.49893	5.88229e-06
Os07g29330	ACT-like protein tyrosine kinase family protein	6.493	9.679	5.925	14.081	24.883	22.729	1.49962	0.0488663
Os01g38610	basic helix-loop-helix (bHLH) DNA-binding superfamily protein	12.677	7.346	7.87	21.005	28.703	29.082	1.50057	0.0205527
Os10g38910	Protein of unknown function (DUF3464)	33.09	28.32	33.547	85.501	99.489	83.138	1.50059	6.878e-06
Os06g09610	Thioredoxin superfamily protein	368.52	252.4	233.992	727.129	885.071	800.955	1.50067	7.45984e-10
Os12g12580	Zinc-binding dehydrogenase family protein	36.214	39.818	38.441	97.941	123.304	100.715	1.50254	1.49337e-06
Os08g36220	homeobox from Arabidopsis thaliana	8.829	6.733	7.372	21.131	22.241	21.9	1.50293	0.0291696
Os02g58790	NAD(P)-binding Rossmann-fold superfamily protein	55.712	51.988	41.543	131.409	150.738	141.572	1.50327	1.02743e-07
Os11g09680		48.651	53.279	37.498	117.932	146.756	128.425	1.50373	6.45343e-07
Os04g34460	Plastid-lipid associated protein PAP / fibrillin family protein	57.261	43.212	35.67	127.001	130.62	126.933	1.50511	7.33434e-07
Os06g49120	high chlorophyll fluorescence phenotype 173	18.15	19.415	16.308	47.234	51.944	51.162	1.50519	0.000489742
Os03g08970		27.813	35.494	31.501	96.411	81.076	91.587	1.50584	5.95739e-06
Os05g34630	alpha/beta-Hydrolases superfamily protein	23.342	15.475	15.866	47.275	50.278	55.683	1.50653	0.000689074
Os01g11620	GDSL-like Lipase/Acylhydrolase superfamily protein	37.156	23.545	29.507	120.075	60.163	78.329	1.50664	0.000387218
Os07g33270	Protein of unknown function, DUF584	23.899	11.854	19.388	55.509	51.347	48.869	1.50789	0.000901658
Os01g03130		21.543	7.307	19.613	47.01	48.159	44.215	1.50823	0.00438888
Os12g33165		27.881	16.636	18.272	46.415	74.707	57.612	1.51081	0.000843148
Os01g68450	Uncharacterized conserved protein (DUF2358)	52.31	53.016	43.495	123.14	154.142	143.756	1.51258	1.21808e-07
Os07g13969		299.394	214.316	207.066	592.978	805.38	652.408	1.51363	5.90375e-10
Os01g70460		31.401	25.916	24.43	81.11	72.365	77.655	1.51585	1.90677e-05
Os09g07570	ferredoxin thioredoxin reductase catalytic beta chain family protein	102.569	133.349	101.123	297.115	343.672	319.942	1.51625	3.88749e-11
Os07g14610	Peptidase M20/M25/M40 family protein	6.106	12.695	8.102	23.203	22.68	31.065	1.5165	0.0222769
Os07g23520		23.359	23.385	22.272	55.171	74.026	64.708	1.51695	0.000102722
Os01g69870		90.24	61.922	60.899	165.066	246.703	195.882	1.51743	5.32326e-07
Os07g07040		14.307	20.215	14.34	42.66	48.372	46.289	1.51749	0.00101718
Os01g53330	UDP-glucosyl transferase 88A1	6.681	6.939	7.628	19.929	22.021	20.685	1.52226	0.029565
Os10g25570	stress enhanced protein 1	190.954	120.841	101.91	364.416	453.893	369.198	1.52328	2.03231e-07
Os03g55320	Protein phosphatase 2C family protein	34.022	32.967	30.571	91.794	98.341	91.216	1.52395	1.84239e-06
Os02g09940	Thioredoxin superfamily protein	247.816	166.116	158.712	460.903	663.134	521.187	1.52551	1.85564e-08
Os06g01790	Protein of unknown function (DUF819)	12.54	9.145	8.627	25.733	30.963	31.742	1.52569	0.00900978
Os05g03590		48.022	23.816	27.871	90.183	106.116	91.529	1.52985	4.93012e-05
Os09g24620		42.793	54.186	47.189	155.058	126.389	135.04	1.53466	6.93423e-08
Os03g64010		51.382	39.221	64.31	120.669	187.089	137.324	1.53574	4.24951e-06
Os04g39489	amino acid permease 7	8.912	12.234	7.24	32.842	23.667	23.651	1.53633	0.0147529
Os01g04630	cytochrome P450, family 77, subfamily A, polypeptide 5 pseudogene	39.175	43.848	39.564	116.616	121.131	118.464	1.53754	1.02743e-07
Os06g14420	nudix hydrolase homolog 21	109.028	48.043	71.309	178.84	271.821	210.053	1.53961	1.91478e-05
Os03g16430	RNApolymerase sigma subunit 2	12.165	9.39	9.077	27.306	32.467	28.163	1.54023	0.0085257
Os10g05230	RING/U-box superfamily protein	26.449	32.745	30.683	87.114	86.617	87.109	1.54046	3.77874e-06
Os01g16620		7.226	5.539	7.961	21.008	22.92	16.778	1.54276	0.0333465
Os10g39800		7.366	7.264	7.001	18.986	21.395	20.99	1.54277	0.0304719
Os01g40860	aldehyde dehydrogenase 2C4	16.357	14.153	14.345	45.038	42.373	40.822	1.54465	0.000978066
Os05g36290	actin 7	9.011	13.506	10.523	30.391	36.214	32.708	1.54648	0.00487696
Os08g03350	lysine histidine transporter 1	3.611	31.026	14.332	32.038	61.98	49.25	1.55105	0.0334917
Os05g30700		17.387	19.802	14.944	55.536	46.955	49.025	1.55153	0.000370579
Os04g39840	beta glucosidase 13	15.396	15.31	12.02	46.01	37.838	39.341	1.55413	0.00135982
Os07g39470	scarecrow-like 5	27.426	28.748	28.388	79.124	85.357	82.047	1.55456	4.5083e-06
Os03g56840	GTP-binding protein-related	38.635	32.335	23.269	87.303	98.396	91.203	1.55789	7.68822e-06
Os04g27250		47.79	83.708	53.659	183.905	180.958	182.676	1.56332	1.13267e-07
Os12g03899	zinc induced facilitator-like 1	6.443	6.166	6.99	19.968	18.347	17.748	1.56367	0.03783
Os06g41810	NAD(P)-binding Rossmann-fold superfamily protein	19.772	20.063	17.435	50.771	62.365	54.619	1.56376	0.000155686
Os03g03440		14.133	19.076	23.61	55.461	61.693	50.977	1.56415	0.000271625
Os01g37040		5.19	6.29	8.805	19.619	21.137	18.002	1.56534	0.0356856
Os01g60780	Nucleotide/sugar transporter family protein	5.609	9.47	5.633	21.08	18.969	21.727	1.56614	0.0290148
Os12g10630	homeobox protein 31	7.443	9.382	5.251	18.344	21.02	23.015	1.56618	0.0308892
Os03g04710	Tetratricopeptide repeat (TPR)-like superfamily protein	35.776	33.17	37.919	99.982	110.138	105.547	1.56669	3.07613e-07
Os03g55540	salt tolerance zinc finger	118.896	140.028	107.5	278.982	436.258	369.631	1.56855	2.21367e-09
Os02g24080	soluble N-ethylmaleimide-sensitive factor adaptor protein 33	16.024	16.855	19.608	47.185	58.624	50.953	1.57131	0.000261782
Os04g38330	lipoic acid synthase 1	25.189	21.296	22.588	60.763	75.018	68.744	1.57532	2.92859e-05
Os02g10590	FKBP-like peptidyl-prolyl cis-trans isomerase family protein	15.858	11.136	9.442	33.584	38.077	35.386	1.57548	0.00319067
Os01g27210	Glutathione S-transferase family protein	13.626	15.168	12.266	37.568	46.259	37.736	1.57751	0.00123304
Os05g36270	Inositol monophosphatase family protein	14.183	14.591	14.46	43.121	43.93	40.912	1.57801	0.000742329
Os06g20879		15.106	13.681	15.783	50.708	42.172	41.226	1.57831	0.000668135
Os09g34140		141.012	73.452	78.516	234.698	340.883	297.295	1.57892	1.62554e-06
Os02g06300	Small GTP-binding protein	17.621	20.857	14.666	54.357	53.26	53.618	1.58019	0.000178307
Os10g13850	Pollen Ole e 1 allergen and extensin family protein	23.907	20.752	9.791	33.146	75.528	54.836	1.58061	0.00420046
Os03g10090	polyol/monosaccharide transporter 5	26.842	19.109	25.471	92.695	55.258	64.173	1.58173	0.000152439
Os09g07154		104.765	59.924	35.125	165.867	224.485	208.29	1.58349	9.99647e-05
Os01g19140	glycoprotease 1	15.11	9.956	9.596	34.14	36.803	34.202	1.58897	0.00284508
Os03g24860	Major facilitator superfamily protein	23.841	17.141	20.894	63.11	62.343	60.572	1.58905	5.50016e-05
Os01g69060	alpha/beta-Hydrolases superfamily protein	16.901	17.637	14.64	48.654	49.419	52.113	1.58917	0.000238613
Os01g28540		10.299	11.213	8.419	27.694	30.038	29.1	1.58918	0.00631869
Os03g57880	O-Glycosyl hydrolases family 17 protein	8.395	9.185	10.613	21.841	29.884	31.886	1.58973	0.00923452
Os10g28200	GDP-D-mannose 3\',5\'-epimerase	132.08	128.203	129.657	350.633	430.802	389.279	1.59065	1.89057e-14
Os03g60509	Chalcone-flavanone isomerase family protein	138.155	124.623	120.793	459.383	361.312	337.155	1.59497	3.09532e-12
Os10g37330	NAD(P)-linked oxidoreductase superfamily protein	20.153	18.247	16.422	54.286	55.451	54.054	1.59796	0.0001209
Os12g02310	lipid transfer protein 1	781.675	1086.6	793.89	2981.72	2443.67	2612.85	1.59808	1.35708e-14
Os02g52780	abscisic acid responsive elements-binding factor 2	13.039	11.814	12.066	39.782	35.748	36.307	1.60199	0.00147379
Os12g06220	NDR1/HIN1-like 3	22.347	28.082	23.573	54.956	91.918	76.965	1.60276	5.89146e-05
Os05g49320	ribosomal protein L12-A	106.56	59.811	49.778	205.111	240.502	212.24	1.60388	1.52595e-06
Os03g28160	Mannose-binding lectin superfamily protein	159.882	151.514	142.914	524.257	426.896	429.651	1.60564	7.15208e-15
Os04g44340	Protein of unknown function (DUF177)	26.857	27.308	21.726	76.745	76.561	77.215	1.60795	5.14896e-06
Os06g07040	indole-3-acetic acid inducible 31	9.176	5.733	7.367	19.634	25.591	20.572	1.61092	0.0193924
Os07g46670	dehydration-induced protein (ERD15)	159.379	152.338	139.576	446.042	495.398	432.702	1.6114	3.23694e-16
Os04g36760	RmlC-like cupins superfamily protein	196.672	109.129	189.107	462.189	587.141	459.737	1.6124	1.1046e-08
Os03g14050	Pathogenesis-related thaumatin superfamily protein	24.948	22.943	30.401	78.762	81.186	77.806	1.6138	3.99989e-06
Os06g15170	3-ketoacyl-CoA synthase 5	6.711	6.174	6.206	18.949	17.779	21.205	1.61419	0.0289874
Os11g07922	NAD(P)-binding Rossmann-fold superfamily protein	24.675	15.247	13.961	50.005	60.551	54.301	1.61537	0.000287103
Os04g56320	P-loop containing nucleoside triphosphate hydrolases superfamily protein	18.167	18.597	14.114	48.387	58.001	50.273	1.61726	0.00019452
Os04g39900	beta glucosidase 15	18.798	28.424	19.019	71.104	64.986	65.878	1.61805	3.01888e-05
Os02g44570	Mitochondrial substrate carrier family protein	5.439	5.583	5.072	15.626	16.992	15.725	1.61903	0.0482066
Os10g23180	ent-kaurenoic acid hydroxylase 2	30.443	28.437	32.088	97.61	88.666	88.792	1.62086	6.26132e-07
Os08g44870	MATE efflux family protein	7.797	7.24	9.919	30.624	21.478	25.293	1.62695	0.0112584
Os04g45460	plasmodesmata-located protein 8	8.24	8.744	7.929	26.958	24.903	25.383	1.62713	0.00885895
Os01g72205	Predicted pyridoxal phosphate-dependent enzyme, YBL036C type	7.449	9.915	6.239	26.615	22.412	22.114	1.63021	0.0147343
Os12g02340	lipid transfer protein 2	203.315	220.288	261.683	790.932	654.217	669.624	1.63078	8.25611e-16
Os07g17330	B12D protein	16.937	23.915	14.876	49.866	67.728	55.311	1.6318	0.000160873
Os03g19070		6.813	8.653	4.898	23.763	21.078	19.835	1.63404	0.0201654
Os01g40094	homology to ABI2	14.579	11.353	15.38	44.153	42.347	40.987	1.63529	0.000610551
Os03g04110	lysm domain GPI-anchored protein 2 precursor	14.462	22.748	12.218	33.788	65.168	53.018	1.63811	0.00146577
Os02g42810	NAD(P)-binding Rossmann-fold superfamily protein	48.621	51.003	44.507	137.875	167.066	144.62	1.63825	2.21367e-09
Os02g31867	soybean gene regulated by cold-2	10.329	14.437	13.705	36.88	41.635	38.979	1.63931	0.00099991
Os03g06230	NDH-dependent cyclic electron flow 1	51.849	29.439	30.362	112.849	123.47	108.924	1.63976	1.86793e-06
Os03g56869	NagB/RpiA/CoA transferase-like superfamily protein	27.943	22.582	19.115	66.153	80.21	71.637	1.64305	1.24742e-05
Os03g15020	beta-galactosidase 8	20.083	21.117	20.062	68.377	56.346	65.963	1.64323	2.45297e-05
Os06g51330	Protein of unknown function (DUF789)	4.634	6.958	5.108	20.47	14.372	18.818	1.6445	0.0390941
Os09g27010	Protein kinase superfamily protein	5.709	6.238	5.207	17.484	16.761	19.316	1.64465	0.0352736
Os01g38980	calmodulin-binding family protein	21.792	30.079	21.497	68.337	78.731	81.428	1.64751	8.03148e-06
Os05g08900		41.797	36.442	27.159	70.795	144.563	112.023	1.64789	3.65653e-05
Os10g21020		7.353	4.577	4.422	13.688	20.454	16.205	1.64805	0.0477503
Os11g17504	alpha/beta-Hydrolases superfamily protein	5.588	10.551	7.097	25.267	24.002	25.996	1.64825	0.0111165
Os04g54830	loricrin-related	19.458	11.984	15.872	43.786	53.36	50.006	1.64933	0.000271625
Os03g05750	Heavy metal transport/detoxification superfamily protein	33.513	26.176	25.482	70.363	108.341	87.792	1.65029	7.81946e-06
Os09g26810	photosystem I light harvesting complex gene 6	111.566	55.745	61.619	224.579	272.416	225.267	1.65398	3.11013e-07
Os08g06530	rubredoxin family protein	119.795	110.851	87.951	331.684	341.594	328.279	1.65524	9.96533e-14
Os06g45370	Inositol monophosphatase family protein	20.122	18.498	10.662	49.531	51.935	51.676	1.65601	0.000216782
Os06g27590		7.573	8.73	3.863	14.913	28.228	23.085	1.65656	0.0266832
Os11g44380	PLAC8 family protein	3.415	11.209	6.713	14.849	25.588	25.223	1.65741	0.0335704
Os02g46210	Protein of unknown function (DUF581)	19.164	15.945	15.82	47.167	60.166	53.519	1.66284	0.000100863
Os04g49620	Protein of unknown function (DUF581)	42.086	18.161	38.511	121.663	96.075	94.861	1.66439	1.88883e-05
Os01g66980		65.06	48.422	47.11	153.807	194.028	158.106	1.6652	4.86819e-09
Os05g44020	Acyl-CoA N-acyltransferases (NAT) superfamily protein	28.601	21.863	21.214	70.279	76.959	80.743	1.66707	5.06466e-06
Os03g60790	Chaperone DnaJ-domain superfamily protein	9.762	9.361	9.165	28.614	29.331	31.361	1.67258	0.00351975
Os02g46839		6.706	12.935	0.879	20.916	24.947	21.35	1.67771	0.049854
Os01g09300	2-oxoglutarate (2OG) and Fe(II)-dependent oxygenase superfamily protein	25.613	37.052	24.935	94.3	94.992	92.109	1.67929	6.36004e-07
Os12g02330	lipid transfer protein 3	69.821	71.16	85.813	225.922	270.053	228.736	1.67989	3.68791e-12
Os05g38880		11.247	4.091	9.594	25.988	27.39	26.612	1.68217	0.0096496
Os01g40710	one-helix protein 2	95.753	82.659	73.061	235.057	319.124	253.184	1.68343	4.19925e-11
Os11g07580		30.624	21.981	36.197	67.585	127.332	90.367	1.68404	2.85606e-05
Os02g51570	FK506-binding protein 16-2	92.081	57.241	50.428	210.287	217.75	210.069	1.68438	1.24992e-08
Os03g14010	Glycosyl hydrolase family 10 protein	6.934	5.282	6.963	26.458	15.445	19.614	1.68654	0.0242293
Os10g38140	Glutathione S-transferase family protein	39.885	41.379	35.112	139.421	113.627	119.609	1.68901	1.05344e-08
Os11g30500	HVA22 homologue E	5.647	5.519	6.021	18.79	17.92	21.08	1.6923	0.0220062
Os03g57310	syntaxin of plants 121	7.952	9.915	8.903	28.088	33.303	26.449	1.69252	0.00400248
Os01g48990	P-loop containing nucleoside triphosphate hydrolases superfamily protein	40.074	49.836	45.972	131.77	165.893	141.493	1.69523	2.3817e-09
Os08g26230		1.447	18.404	11.961	21.869	40.179	37.806	1.6958	0.0390064
Os10g22560	peptide transporter 2	40.353	28.028	27.404	110.456	94.87	102.496	1.696	2.8284e-07
Os04g53230	Glycine cleavage T-protein family	176.662	184.461	154.885	533.915	580.837	553.285	1.69691	3.78499e-19
Os12g36870	seed imbibition 2	26.835	19.139	13.688	59.146	73.803	61.011	1.69697	5.33487e-05
Os02g03570	HSP20-like chaperones superfamily protein	12.857	8.56	11.914	51.232	28.419	30.966	1.69738	0.00271736
Os11g10470		15.841	23.666	11.306	32.748	73.391	59.299	1.69879	0.00141386
Os04g44200	PsbQ-like 3	5.764	8.139	7.11	22.05	25.223	21.078	1.6996	0.0119198
Os01g67370	Pentatricopeptide repeat (PPR) superfamily protein	16.803	24.849	16.444	61.331	63.836	63.091	1.70094	2.4628e-05
Os01g09410		6.201	9.409	5.422	23.051	22.05	19.638	1.7046	0.0155663
Os01g52750	subtilase family protein	6.344	7.531	6.149	22.817	21.849	20.111	1.70467	0.01401
Os12g25490	O-methyltransferase family protein	4.781	5.201	5.656	15.688	18.752	16.918	1.70493	0.0316145
Os06g04220		5.729	11.193	2.665	14.188	32.761	18.277	1.70529	0.0420212
Os05g34270	BAK1-interacting receptor-like kinase 1	4.005	10.592	5.378	17.387	25.41	23.147	1.70531	0.0239073
Os03g02590	peroxin 11c	228.112	253.132	206.867	723.627	784.043	728.51	1.70536	1.61047e-20
Os02g36340	GTP cyclohydrolase II	19.095	23.66	20.481	65.195	66.757	72.528	1.70658	6.12991e-06
Os11g07020	fructose-bisphosphate aldolase 2	2031.75	1817.69	1721.03	5375.33	6813.65	5987.46	1.71032	5.11125e-22
Os04g38390	Lipase/lipooxygenase, PLAT/LH2 family protein	55.251	65.062	56.918	192.238	201.724	184.652	1.71416	3.95151e-12
Os05g37520	Tetratricopeptide repeat (TPR)-like superfamily protein	11.057	7.952	9.922	27.02	36.717	30.623	1.7163	0.00254239
Os02g52650	photosystem I light harvesting complex gene 5	47.026	49.195	30.678	134.977	149.308	132.782	1.71928	1.07609e-08
Os10g01080	Aldolase-type TIM barrel family protein	43.8	59.935	40.713	135.253	179.458	161.777	1.71948	6.32125e-09
Os03g26870	Transducin/WD40 repeat-like superfamily protein	8.011	10.378	9.883	25.256	35.284	32.306	1.72092	0.00293101
Os03g36750	Haloacid dehalogenase-like hydrolase (HAD) superfamily protein	72.016	61.171	54.252	182.377	230.53	201.572	1.72178	4.96575e-11
Os03g16050	high cyclic electron flow 1	174.559	170.556	153.945	505.32	599.173	543.072	1.72416	8.83387e-19
Os04g08350	cysteine synthase C1	28.074	30.279	29.126	85.323	101.869	99.592	1.72644	1.18144e-07
Os05g25920		12.279	23.913	11.1	33.465	67.004	55.024	1.72659	0.00141109
Os02g44230	Haloacid dehalogenase-like hydrolase (HAD) superfamily protein	10.565	12.681	9.012	32.945	39.096	36.665	1.72812	0.000959405
Os05g15160	Glucose-6-phosphate/phosphate translocator-related	20.45	25.648	20.38	62.965	79.584	74.902	1.72833	4.63952e-06
Os05g41460		42.301	57.035	42.542	140.188	176.47	153.896	1.73133	1.35536e-09
Os09g12300	Protein kinase superfamily protein	9.427	5.363	4.905	17.622	23.548	21.4	1.73343	0.0174867
Os03g36080		20.15	20.942	20.511	77.792	67.728	59.889	1.73641	5.34651e-06
Os04g16680	sedoheptulose-bisphosphatase	432.174	352.213	328.927	1150.32	1319.65	1240.29	1.74102	8.42318e-20
Os03g61150		6.473	12.521	14.171	27.015	45.44	38.156	1.74228	0.00250302
Os10g15300		52.549	32.641	41.236	130.335	154.021	140.354	1.74336	7.40338e-09
Os02g20360	Tyrosine transaminase family protein	16.078	18.447	16.844	48.465	65.628	56.959	1.75003	3.35619e-05
Os01g72370	basic helix-loop-helix (bHLH) DNA-binding superfamily protein	360.155	219.152	271.419	647.124	1167.93	1035.68	1.75038	4.55039e-09
Os03g60639		24.238	26.893	24.754	77.419	97.864	79.612	1.75094	5.39785e-07
Os07g09040	FKBP-like peptidyl-prolyl cis-trans isomerase family protein	6.723	3.151	4.231	14.601	15.173	16.86	1.75107	0.0441195
Os01g48446	NAC domain containing protein 35	5.032	3.774	4.823	15.289	17.268	14.881	1.75156	0.0383024
Os04g32850		209.422	154.279	124.32	515.803	596.927	525.706	1.75459	1.35563e-12
Os11g08100	Eukaryotic aspartyl protease family protein	11.506	18.24	11.243	35.589	54.009	47.555	1.75564	0.000349891
Os08g41040	Protein of unknown function (DUF1997)	49.491	47.975	44.324	150.807	171.877	152.201	1.75652	4.41567e-11
Os05g11840		5.795	5.416	8.167	17.746	26.035	19.896	1.75679	0.014534
Os12g44370	Metallo-hydrolase/oxidoreductase superfamily protein	24.334	22.705	20.176	63.476	86.169	76.941	1.75853	2.61404e-06
Os08g01140	Cytochrome b561/ferric reductase transmembrane protein family	18.109	21.102	17.092	56.518	68.552	63.433	1.75931	8.84277e-06
Os04g38530	Galactose mutarotase-like superfamily protein	4.549	5.718	5.358	14.917	20.697	18.245	1.75946	0.0248581
Os08g42590		5.818	16.007	9.794	33.356	37.097	38.478	1.75964	0.00176378
Os01g58150		5.739	13.062	7.218	31.287	29.585	26.813	1.76337	0.00391695
Os11g08210	NAC (No Apical Meristem) domain transcriptional regulator superfamily protein	14.286	16.028	14.487	43.996	54.83	49.591	1.76422	7.17335e-05
Os12g31770		9.735	4.208	4.286	19.75	20.804	19.975	1.7644	0.0211385
Os05g33630	inosine-uridine preferring nucleoside hydrolase family protein	10.166	26.025	13.208	58.1	46.68	60.811	1.76474	0.00030102
Os05g25770	WRKY DNA-binding protein 70	20.265	59.158	31.519	70.174	169.727	136.169	1.76596	0.000424137
Os01g69050	Protein of unknown function (DUF707)	26.069	31.114	27.304	96.262	98.486	90.939	1.76681	5.05908e-08
Os04g24140	Ribose 5-phosphate isomerase, type A protein	46.022	36.585	30.104	104.758	151.693	126.658	1.76904	6.19765e-08
Os04g41150	Protein of unknown function (DUF565)	63.975	62.065	51.69	174.498	220.506	209.881	1.76941	9.7171e-12
Os01g24090	Tetratricopeptide repeat (TPR)-like superfamily protein	19.821	12.546	14.162	51.046	54.789	53.585	1.77138	4.60247e-05
Os07g29240		16.672	13.043	14.333	45.529	53.498	50.57	1.77362	6.07366e-05
Os01g70520	beta glucosidase 11	13.594	13.948	10.981	42.704	42.835	46.838	1.77403	0.000153341
Os11g42550	Disease resistance-responsive (dirigent-like protein) family protein	536.535	539.955	530.194	1997.18	1801.09	1686.79	1.7752	6.86322e-28
Os07g07410	2-oxoglutarate (2OG) and Fe(II)-dependent oxygenase superfamily protein	7.081	9.595	9.269	26.526	30.29	31.98	1.77984	0.00230223
Os05g07140	RING/U-box superfamily protein	9.106	5.373	7.375	26.792	22.39	22.848	1.78143	0.00756586
Os03g08940		9.199	8.334	10.133	29.044	35.095	28.724	1.78872	0.00170106
Os04g51460	xyloglucan endotransglucosylase/hydrolase 24	9.508	7.836	5.707	23.118	30.554	29.4	1.7943	0.00377597
Os01g10210	Polyketide cyclase/dehydrase and lipid transport superfamily protein	24.575	33.314	30.926	92	109.95	106.496	1.79567	2.83275e-08
Os05g42040	UDP-glucosyl transferase 73B3	4.272	3.112	5.582	15.154	15.797	13.833	1.79591	0.0420962
Os03g58020	Acyl-CoA N-acyltransferases (NAT) superfamily protein	4.758	4.261	6.122	18.992	18.634	13.667	1.79781	0.0260404
Os03g60250	Uncharacterised protein family (UPF0497)	7.802	8.752	10.407	27.64	33.522	31.677	1.80427	0.00144541
Os02g39930	temperature-induced lipocalin	63.747	50.97	54.52	179.283	233.087	181.69	1.80926	1.59544e-11
Os04g49440	RNA-binding (RRM/RBD/RNP motifs) family protein	4.842	4.479	2.798	13.38	15.823	12.831	1.81148	0.0489001
Os03g45730	DWNN domain, a CCHC-type zinc finger	7.914	6.648	7.315	21.875	28.731	25.785	1.81177	0.00434174
Os06g30370	PEBP (phosphatidylethanolamine-binding protein) family protein	4.584	7.026	4.469	10.168	26.014	19.853	1.81238	0.0327202
Os02g43370	YELLOW STRIPE like 3	88.61	23.389	51.953	100.137	254.543	219.721	1.81408	0.000599815
Os01g03390		87.45	161.885	106.834	285.833	520.333	443.379	1.81612	3.68774e-08
Os05g01950		365.827	232.729	244.446	847.037	1099.69	1015.55	1.81741	1.30659e-13
Os03g16230	NAD(P)-binding Rossmann-fold superfamily protein	37.176	43.072	34.263	127.766	147.165	125.654	1.81891	3.83343e-10
Os07g09800		37.996	32.02	36.177	119.296	134.478	120.281	1.81941	5.90375e-10
Os11g02379		22.669	10.149	7.396	38.451	55.451	47.99	1.82121	0.00112018
Os07g46780	Tryptophan/tyrosine permease	6.679	6.712	6.843	23.32	25.424	26.421	1.82148	0.00462565
Os07g47700	NAD(P)-binding Rossmann-fold superfamily protein	19.787	15.712	17.194	67.822	58.065	60.539	1.82294	4.84798e-06
Os02g02550	FKBP-like peptidyl-prolyl cis-trans isomerase family protein	18.409	15.512	15.233	52.503	60.78	59.267	1.82419	9.52297e-06
Os01g72380	Protein of unknown function (DUF594)	5.165	4.652	4.883	14.033	21.405	17.648	1.82564	0.0222013
Os02g33110	cell wall invertase 4	22.115	21.38	25.885	76.156	89.025	78.608	1.82671	2.40164e-07
Os06g40818	Eukaryotic aspartyl protease family protein	9.335	5.929	8.53	26.056	28.965	30.271	1.82875	0.00241622
Os08g13570	exocyst subunit exo70 family protein F1	7.489	7.646	6.388	27.321	20.71	26.924	1.84052	0.00451342
Os07g41410		80.675	110.773	110.377	222.759	499.57	358.309	1.84528	4.92593e-08
Os05g45180	UDP-glucosyl transferase 88A1	6.729	4.375	5.769	26.24	15.65	19.175	1.8469	0.014277
Os01g29830		91.853	67.341	65.96	264.604	263	282.658	1.85369	2.02587e-14
Os03g22200	Nodulin MtN3 family protein	13.519	12.428	12.303	43.348	51.179	43.156	1.85439	6.90902e-05
Os05g33280	thylakoid lumen 18.3 kDa protein	137.752	113.787	90.787	385.093	451.598	404.473	1.85921	2.12752e-15
Os01g65210	Major facilitator superfamily protein	7.912	9.302	7.085	34.177	24.299	28.792	1.86188	0.0019812
Os05g41640	Phosphoglycerate kinase family protein	369.302	278.763	233.881	949.583	1168.37	1083.63	1.86403	4.51429e-16
Os01g62980	Bifunctional inhibitor/lipid-transfer protein/seed storage 2S albumin superfamily protein	59.912	41.813	45.03	202.133	172.962	158.529	1.86475	3.13854e-11
Os04g42095	Adenosylmethionine decarboxylase family protein	15.094	34.271	10.996	64.996	83.834	68.507	1.86583	9.39751e-05
Os09g26620	Dormancy/auxin associated family protein	71.475	160.613	121.938	365.253	490.222	433.111	1.86858	2.60106e-09
Os04g57200	Heavy metal transport/detoxification superfamily protein	97.043	98.185	59.756	265.548	356.851	306.065	1.86935	1.10388e-11
Os06g15330	B-box type zinc finger protein with CCT domain	16.641	6.729	6.691	33.338	40.637	38.743	1.8697	0.00104699
Os05g40890		9.696	8.602	9.953	35.723	39.704	29.603	1.87422	0.000489742
Os03g13810		44.887	63.244	40.99	179.859	170.645	195.197	1.87783	1.3231e-11
Os12g04860	DTW domain-containing protein	3.671	4.609	3.023	15.023	14.425	15.253	1.87858	0.0350157
Os04g58810	Polynucleotidyl transferase, ribonuclease H-like superfamily protein	41.973	29.345	27.384	96.571	139.662	123.214	1.88136	2.86166e-08
Os06g17970	NB-ARC domain-containing disease resistance protein	19.117	27.714	18.408	85.554	67.881	85.413	1.8826	6.05745e-07
Os07g46460	glutamate synthase 1	61.527	96.462	74.047	286.77	277.213	292.102	1.88794	1.23698e-14
Os03g58790	P-loop containing nucleoside triphosphate hydrolases superfamily protein	16.444	23.44	10.258	42.428	77.062	61.841	1.88981	0.000106878
Os07g05570	Early-responsive to dehydration stress protein (ERD4)	12.449	15.335	15.919	54.573	48.54	55.069	1.89097	1.28621e-05
Os03g03910	catalase 2	85.248	110.294	129.246	371.371	406.608	423.113	1.89499	2.53282e-16
Os02g42990	SAUR-like auxin-responsive protein family	29.736	19.354	25.806	93.454	99.955	86.28	1.89943	4.00868e-08
Os04g30420	Oxidoreductase, zinc-binding dehydrogenase family protein	9.645	9.916	8.853	38.27	36.066	33.666	1.90104	0.000297592
Os12g19381	ribulose bisphosphate carboxylase small chain 1A	3608.84	3144.48	2721.42	11000	12920.6	11384.5	1.90187	1.4965e-25
Os02g37330	Heavy metal transport/detoxification superfamily protein	8.751	8.602	11.355	22.934	49.555	35.179	1.902	0.00126798
Os04g33590	alpha/beta-Hydrolases superfamily protein	5.443	3.028	3.211	13.448	14.39	14.027	1.90212	0.0421199
Os01g64680	BolA-like family protein	8.392	7.692	3.281	27.21	23.59	19.701	1.90546	0.00670367
Os10g07229	GroES-like zinc-binding dehydrogenase family protein	9.023	11.543	10.461	42.653	35.824	37.246	1.90795	0.000192968
Os05g44300	Protein of unknown function (DUF506)	8.593	11.122	6.78	17.978	49.012	34.368	1.90838	0.00328676
Os09g33680	beta glucosidase 11	13.883	24.157	12.678	62.445	62.737	65.679	1.90934	5.2753e-06
Os08g03310	CCCH-type zinc fingerfamily protein with RNA-binding domain	5.778	8.498	5.66	20.534	25.832	28.245	1.91141	0.00347064
Os03g17700	mitogen-activated protein kinase 3	10.896	15.685	10.818	37.781	54.964	49.698	1.91661	6.31972e-05
Os08g38910	S-adenosyl-L-methionine-dependent methyltransferases superfamily protein	85.925	118.909	85.502	343.82	386.759	364.83	1.91762	7.58315e-17
Os03g07600	Mo25 family protein	5.411	4	4.332	16.368	17.38	15.531	1.91843	0.0208674
Os01g58420	erf domain protein 9	78.589	65.542	63.111	258.174	281.577	247.041	1.92389	2.472e-16
Os06g40640	Aldolase superfamily protein	205.648	202.318	189.243	703.954	797.384	763.441	1.92738	3.49053e-27
Os01g45470		243.97	238.929	242.952	892.865	1060.01	803.395	1.92893	1.33893e-23
Os08g31120		4.132	3.063	2.723	12.901	13.613	11.2	1.93009	0.0491797
Os02g37290	Copper transport protein family	6.583	5.1	3.345	13.518	23.879	18.778	1.93025	0.0162166
Os03g18200	DNAJ heat shock N-terminal domain-containing protein	76.475	49.998	64.767	219.59	280.954	224.642	1.93066	6.02767e-13
Os01g51870	S-adenosyl-L-methionine-dependent methyltransferases superfamily protein	5.929	9.563	6.388	22.248	33.626	27.976	1.93761	0.00229924
Os03g50210	Regulator of Vps4 activity in the MVB pathway protein	9.61	8.524	9.836	40.544	34.175	35.672	1.9405	0.000203611
Os01g60850	Plant protein of unknown function (DUF641)	2.974	6.194	4.343	19.3	12.508	17.815	1.94759	0.0214468
Os02g04130	Protein of unknown function (DUF1645)	21.597	18.48	12.391	52.089	80.461	67.886	1.94768	6.09123e-06
Os07g34650		30.105	24.659	23.872	89.863	116.628	97.107	1.94847	5.67958e-09
Os01g64470	Late embryogenesis abundant (LEA) hydroxyproline-rich glycoprotein family	2.616	15.409	8.928	22.212	45.513	35.908	1.95124	0.0042803
Os07g48280	Protein of unknown function (DUF3133)	24.305	23.775	18.899	79.261	89.943	90.069	1.95498	2.07418e-08
Os04g31040	non-photochemical quenching 1	26.127	24.755	20.127	89.587	89.608	94.525	1.95765	6.54377e-09
Os03g37570	Zinc-finger domain of monoamine-oxidase A repressor R1	5.782	4.919	4.599	16.372	24.362	21.593	1.9587	0.00788124
Os02g17920	Glyoxalase/Bleomycin resistance protein/Dioxygenase superfamily protein	43.609	36.669	30.364	138.386	152.448	141.032	1.96118	1.43479e-11
Os09g25770	nodulin MtN21 /EamA-like transporter family protein	3.812	2.404	3.544	14.413	12.575	11.803	1.96756	0.0432921
Os01g57410	Pentatricopeptide repeat (PPR-like) superfamily protein	7.801	6.606	4.819	23.239	26.176	29.096	1.96763	0.00221484
Os05g02200	receptor-like protein kinase-related family protein	3.857	3.155	3.29	9.066	14.671	14.575	1.96801	0.0464264
Os07g09310	thioredoxin 2	6.43	7.408	8.431	24.022	28.662	29.288	1.96984	0.00150479
Os12g08130	amino acid permease 2	15.257	18.975	15.376	60.857	65.451	65.908	1.97462	6.86408e-07
Os01g72170	glutathione S-transferase TAU 8	8.676	20.789	13.391	51.548	63.656	53.126	1.97936	1.83209e-05
Os11g24450	Mitochondrial substrate carrier family protein	44.072	31.207	30.448	119.323	155.664	137.5	1.97993	2.07247e-10
Os07g35560	O-Glycosyl hydrolases family 17 protein	2.348	8.925	5.286	7.477	29.517	26.249	1.98339	0.0377131
Os05g38570	DHBP synthase RibB-like alpha/beta domain;GTP cyclohydrolase II	22.13	22.081	17.881	68.604	96.089	80.396	1.98689	8.39148e-08
Os07g39350	polyol/monosaccharide transporter 5	12.646	30.896	20.553	74.541	95.817	86.75	1.99378	6.11716e-07
Os08g44400	Thioredoxin family protein	17.455	23.015	15.511	68.909	74.736	79.225	1.99792	1.26914e-07
Os08g40930	isoamylase 1	3.062	3.195	2.909	13.203	10.948	12.22	2.00411	0.0483082
Os04g45210	peroxin 11B	22.51	25.698	26	92.344	113.043	95.492	2.00453	1.34582e-09
Os02g10350	Seven transmembrane MLO family protein	8.157	20.197	13.025	52.712	56.311	55.018	2.00467	1.58333e-05
Os01g21250	senescence-associated gene 21	6.691	2.805	6.608	15.922	33.711	18.393	2.00482	0.00975427
Os01g17050	calmodulin (CAM)-binding protein of 25 kDa	15.62	13.278	8.625	44.565	55.692	52.368	2.01358	1.29726e-05
Os05g41760	ERF domain protein 12	32.145	15.709	22.468	70.366	118.255	93.505	2.01461	6.54631e-07
Os07g08030	Ribose 5-phosphate isomerase, type A protein	157.928	98.991	124.062	450.285	606.185	479.778	2.0155	1.42275e-15
Os10g02480	NAD(P)-linked oxidoreductase superfamily protein	22.931	40.084	30.531	114.125	148.115	118.622	2.02384	8.02219e-10
Os06g06080	Hydrolase-like protein family	9.813	14.26	6.807	39.732	41.445	45.366	2.02729	6.66158e-05
Os07g28480	glutathione S-transferase TAU 24	20.554	16.074	23.136	90.279	81.332	73.203	2.02798	3.20605e-08
Os05g50710	Late embryogenesis abundant protein	83.399	89.956	72.344	309.702	361.367	325.935	2.02913	7.70408e-20
Os05g28090		63.698	62.608	43.339	213.536	263.126	216.737	2.03355	3.43033e-14
Os09g16510	WRKY DNA-binding protein 46	7.511	16.714	11.533	38.592	59.516	52.197	2.03394	3.69324e-05
Os11g05700	multidrug resistance-associated protein 14	2.751	5.625	3.469	15.683	15.768	17.138	2.03411	0.0172245
Os09g38320	PHYTOENE SYNTHASE	4.34	3.827	2.373	14.805	12.784	13.487	2.03945	0.0316145
Os01g64270		69.881	49.203	40.997	196.037	247.602	212.112	2.03959	1.12612e-12
Os03g01018	Phosphoribosyltransferase family protein	3.736	2.712	3.04	13.816	12.166	14.778	2.03962	0.0301815
Os01g50050	farnesyl diphosphate synthase 1	2.793	4.167	2.7	14.734	12.945	12.905	2.03977	0.0298313
Os07g48340	calmodulin like 42	29.098	29.831	30.778	104.313	148.109	116.869	2.04027	1.65537e-10
Os01g62760	highly ABA-induced PP2C gene 2	11.362	14.375	12.267	55.51	46.759	49.015	2.04263	5.84454e-06
Os11g40600	stress enhanced protein 1	67.867	35.211	44.943	190.23	222.224	196.673	2.04473	1.19369e-11
Os01g68860	zinc finger protein 1	37.999	44.15	32.125	130.985	175.205	162.981	2.04504	4.26883e-12
Os04g45810	homeobox 7	5.828	4.872	6.138	25.389	24.399	20.985	2.04598	0.00262419
Os04g38790		4.59	4.442	3.78	16.789	19.985	17.054	2.05869	0.00952961
Os01g73250		96.169	90.525	99.1	712.444	155.305	323.601	2.06059	1.83801e-05
Os01g64110	chitinase A	5.699	8.075	4.769	16.221	34.312	28.966	2.06075	0.00295772
Os02g11859		23.219	31.609	13.837	55.036	139.484	94.185	2.06635	1.83209e-05
Os04g26870	NAD(P)-linked oxidoreductase superfamily protein	15.101	18.735	14.647	87.166	54.341	64.233	2.06856	8.63723e-07
Os08g01240		6.399	15.039	6.353	36.118	35.385	42.105	2.06972	0.00030311
Os08g34984	Protein of unknown function (DUF581)	70.344	73.105	86.526	319.862	324.425	320.319	2.07185	2.06548e-21
Os01g41810	cytochrome P450, family 72, subfamily A, polypeptide 15	6.455	13.617	6.161	31.349	40.184	37.771	2.07239	0.00033758
Os12g13340		146.522	107.098	113.064	305.949	649.702	595.322	2.08407	1.19519e-10
Os01g56890		138.45	115.591	120.353	478.965	558.376	545.489	2.08491	3.0439e-25
Os05g31160	peptide chain release factor, putative	5.954	5.842	4.639	26.991	19.905	25.435	2.08639	0.00209376
Os12g24020	sulfurtransferase 18	114.234	133.759	92.78	332.673	606.949	503.799	2.08702	5.4088e-13
Os04g43680	myb domain protein 15	12.085	12.855	12.545	36.807	68.85	54.595	2.0879	1.39252e-05
Os12g13120	histidine triad nucleotide-binding 3	11.682	16.052	13.412	57.497	57.207	60.435	2.08974	7.20484e-07
Os11g02389	Bifunctional inhibitor/lipid-transfer protein/seed storage 2S albumin superfamily protein	154.26	137.81	167.132	558.504	771.845	623.968	2.09527	5.24826e-22
Os01g74020	Homeodomain-like superfamily protein	13.84	9.402	15.447	63.044	49.531	48.934	2.0959	4.00013e-06
Os01g64360	Duplicated homeodomain-like superfamily protein	5.215	3.668	3.639	15.745	22.042	17.625	2.11131	0.00727011
Os04g46610	Plastid-lipid associated protein PAP / fibrillin family protein	21.862	22.62	16.555	89.355	90.235	88.811	2.11603	1.08776e-09
Os01g14590	pathogenesis-related family protein	2.598	3.26	2.715	11.375	15.402	13.4	2.12	0.0302261
Os03g60419		50.273	43.111	49.926	243.056	167.614	209.553	2.12243	1.18217e-14
Os01g63210	SOUL heme-binding family protein	20.858	20.311	21.998	76.699	107.391	89.589	2.12535	2.3817e-09
Os03g18850	PYR1-like 2	24.599	32.112	19.934	125.928	109.427	102.35	2.1338	1.35177e-10
Os02g51020	NDH dependent flow 6	117.227	68.496	71.648	354.926	417.601	351.602	2.13386	2.63176e-15
Os08g01274		13.062	8.27	5.026	41.586	38.501	32.716	2.13599	0.000134143
Os03g04770	beta-amylase 1	24.09	18.319	18.332	78.881	97.136	88.122	2.14174	2.21367e-09
Os07g35510	O-Glycosyl hydrolases family 17 protein	3.676	9.771	6.393	19.724	36.348	31.645	2.14261	0.00123522
Os12g34880		24.603	14.106	21.8	79.101	102.676	86.752	2.14506	8.7868e-09
Os02g08440	WRKY DNA-binding protein 40	38.288	56.01	32.337	154.536	220.991	179.782	2.14626	7.00734e-12
Os11g22350	ABC transporter family protein	2.546	3.408	3.232	12.631	11.524	14.942	2.15624	0.0250708
Os06g09980		0.793	7.336	1.352	12.405	15.464	13.17	2.15673	0.0488374
Os05g30220	LRR and NB-ARC domains-containing disease resistance protein	6.786	7.963	6.604	36.592	24.815	36.235	2.15926	0.000229587
Os04g41340	2-phosphoglycolate phosphatase 1	100.87	109.79	90.917	395.704	497.448	452.602	2.1605	1.02966e-23
Os06g16640	Protein of Unknown Function (DUF239)	8.586	16.483	15.818	69.751	51.747	61.011	2.16249	7.96852e-07
Os05g50330		16.026	12.466	12.512	54.204	71.323	57.644	2.16249	3.84959e-07
Os01g09540	HAD superfamily, subfamily IIIB acid phosphatase	155.055	87.498	90.717	492.974	509.149	487.784	2.16527	3.05175e-16
Os06g19970		7.711	10.911	6.652	38.648	39.734	37.701	2.17418	3.35619e-05
Os03g01740		58.853	78.656	42.843	227.331	325.874	261.941	2.17529	2.22829e-13
Os02g37700	alpha/beta-Hydrolases superfamily protein	11.447	12.094	7.798	59.127	37.061	43.628	2.17872	1.47053e-05
Os06g01950	Phosphoglycerate mutase family protein	10.71	11.141	7.632	46.168	43.382	47.466	2.18463	6.18943e-06
Os12g10660	light-regulated zinc finger protein 1	3.594	2.608	2.066	10.938	17.025	13.367	2.19191	0.0241237
Os08g16570		40.727	38.514	35.576	148.252	202.685	180.041	2.19908	7.1392e-15
Os04g56400	glutamine synthetase 2	323.321	295.115	258.398	1198.87	1493.66	1331.73	2.20423	4.14681e-31
Os05g32460	sigma factor binding protein 1	3.5	2.881	3.43	8.353	24.647	12.925	2.20667	0.0254999
Os05g18470	Sec14p-like phosphatidylinositol transfer family protein	3.958	5.343	4.469	23.079	16.663	19.582	2.21047	0.003715
Os07g28040	O-methyltransferase family protein	8.398	8.589	9.296	37.124	40.819	42.337	2.21089	1.74816e-05
Os10g41640	bZIP transcription factor family protein	3.396	2.665	1.898	11.811	13.452	11.848	2.21361	0.0295611
Os05g30250	beta glucosidase 11	2.161	3.374	2.752	13.372	11.251	12.598	2.21379	0.0298313
Os08g37660	early nodulin-like protein 17	38.811	39.497	22.369	120.725	193.442	148.952	2.21535	1.45062e-10
Os03g61720	glycerol-3-phosphate acyltransferase 3	5.464	4.076	4.817	22.753	22.142	20.301	2.21918	0.00213923
Os01g55670		16.695	19.55	19.784	76.284	98.477	91.242	2.22158	6.59547e-10
Os05g46760	mitogen-activated protein kinase kinase kinase 15	4.391	3.302	1.809	12.52	15.944	13.283	2.22648	0.0191277
Os01g10810	Rho termination factor	4.447	4.473	3.628	15.466	21.769	19.083	2.22699	0.0052912
Os05g46020	WRKY DNA-binding protein 51	6.692	12.749	7.929	29.354	59.456	43.427	2.23116	6.98722e-05
Os12g29160		3.971	3.581	2.341	20.267	10.73	15.786	2.23613	0.0143075
Os10g12050	cytochrome P450, family 98, subfamily A, polypeptide 3	11.887	7.341	10.79	52.342	42.725	45.88	2.23662	4.40898e-06
Os03g55720	cytochrome b6f complex subunit (petM), putative	778.016	554.584	589.82	2836.59	3326.54	2881.14	2.23774	2.48221e-29
Os12g39630	Protein kinase superfamily protein	20.538	20.299	23.049	108.349	92.942	100.232	2.23778	1.9726e-11
Os06g04230		109.18	62.967	83.802	315.971	524.667	365.706	2.24159	8.66803e-14
Os03g03034	2-oxoglutarate (2OG) and Fe(II)-dependent oxygenase superfamily protein	5.772	11.019	5.211	26.097	43.852	33.826	2.24577	0.000215253
Os03g57220	Aldolase-type TIM barrel family protein	272.232	351.963	278.933	1309.75	1503.8	1456.26	2.24596	4.84841e-33
Os10g35070	alpha-galactosidase 1	8.223	6.208	5.304	17.51	43.339	28.64	2.24866	0.00091089
Os11g27730	cytochrome P450, family 71, subfamily A, polypeptide 23	6.791	8.894	8.416	42.617	32.039	38.945	2.25202	3.02985e-05
Os03g04650	cytochrome P450, family 96, subfamily A, polypeptide 10	1.745	3.235	2.728	13.624	12.165	12.118	2.25223	0.025097
Os05g41780	erf domain protein 9	129.919	165.611	104.01	574.362	678.717	659.343	2.26135	1.0183e-22
Os03g58580	Major facilitator superfamily protein	2.274	7	5.218	19.729	21.759	24.77	2.26356	0.00238049
Os08g14070	LYR family of Fe/S cluster biogenesis protein	5.8	6.6	5.721	33.254	25.614	32.203	2.26396	0.000186226
Os02g38170		11.039	3.335	5.825	29.69	37.613	27.779	2.26691	0.000378531
Os02g37600		5.894	5.251	4.788	22.532	30.108	23.777	2.27116	0.000661817
Os09g31502	NAD(P)-binding Rossmann-fold superfamily protein	22.022	19.688	16.523	89.482	103.799	92.44	2.27642	5.17898e-11
Os07g34260	Chalcone and stilbene synthase family protein	5.844	12.081	6.073	10.556	60.744	43.734	2.27888	0.00316838
Os10g18370	Protein of unknown function (DUF179)	51.741	36.095	57.949	191.963	292.087	224.154	2.28252	2.01632e-14
Os08g01170	Acyl-CoA N-acyltransferases (NAT) superfamily protein	50.366	30.069	30.388	168.336	191.067	175.142	2.28322	2.23115e-14
Os02g07700		4.603	4.506	4.053	18.206	27.348	22.841	2.28463	0.00157276
Os07g44920	Disease resistance-responsive (dirigent-like protein) family protein	4.035	3.993	7.184	37.833	13.276	21.503	2.28649	0.00365045
Os01g49320	chitinase A	3.203	11.244	8.105	15.155	57.027	34.523	2.28821	0.00222234
Os03g50080	FKBP-like peptidyl-prolyl cis-trans isomerase family protein	102.645	59.612	81.883	366.243	452.097	375.751	2.28907	5.84853e-19
Os01g58140		15.098	25.595	19.844	77.161	130.069	90.735	2.29347	5.67958e-09
Os02g37300	Copper transport protein family	15.982	8.631	11.784	46.047	80.141	55.146	2.29489	1.34596e-06
Os02g52010	Phosphate-responsive 1 family protein	16.4	18.776	11.942	70.301	85.429	75.182	2.29522	3.73747e-09
Os06g01250	cytochrome P450, family 93, subfamily D, polypeptide 1	12.999	10.871	13.684	70.628	54.718	60.476	2.29525	6.62341e-08
Os03g01300	azelaic acid induced 1	21.702	29.884	25.856	122.654	139.683	119.134	2.29653	1.48173e-13
Os02g32580		26.332	14.313	19.942	87.232	115.25	93.924	2.30681	3.82995e-10
Os07g35480	O-Glycosyl hydrolases family 17 protein	11.626	7.557	5.453	24.304	56.28	43.903	2.31481	0.000140768
Os03g17680		10.834	6.074	10.179	32.765	58.118	42.618	2.31585	1.67125e-05
Os03g13390	NAD(P)-linked oxidoreductase superfamily protein	13.45	13.971	15.577	55.237	93.764	65.402	2.3201	7.58757e-08
Os12g21784		17.545	18.766	15.564	115.33	57.105	92.505	2.32546	2.76482e-08
Os08g01780	indole-3-acetic acid inducible 18	7.291	8.018	8.445	44.147	36.715	34.224	2.32605	1.62467e-05
Os08g28790	Disease resistance-responsive (dirigent-like protein) family protein	3.245	3.662	10.53	44.381	20.346	26.167	2.32616	0.00145408
Os08g36250	cation/H+ exchanger 4	6.272	5.577	4.604	26.373	31.168	28.162	2.32626	0.000226614
Os05g40010	Bifunctional inhibitor/lipid-transfer protein/seed storage 2S albumin superfamily protein	54.765	31.327	48.015	193.566	273.743	201.611	2.3263	2.30035e-14
Os01g11054	phosphoenolpyruvate carboxylase 1	9.727	10.951	8.727	42.67	56.037	50.757	2.3264	8.68591e-07
Os06g01850	ferredoxin-NADP(+)-oxidoreductase 2	151.582	150.978	126.571	675.174	742.895	743.27	2.33351	4.94527e-35
Os02g36850	PsbQ-like 2	46.749	21.411	31.665	156.821	188.237	158.129	2.33449	1.46892e-12
Os11g15624		118.603	44.357	56.833	222.644	510.69	378.382	2.34157	3.56085e-08
Os09g26780	jasmonate-zim-domain protein 1	4.12	8.676	4.787	30.946	31.153	28.982	2.34228	0.000175288
Os12g31860	ureide permease 2	25.005	32.941	5.787	93.314	118.951	111.664	2.34371	9.9636e-07
Os01g37050	RNAse THREE-like protein 2	3.338	6.379	4.162	22.941	21.303	21.596	2.34831	0.00142933
Os09g07150		4.192	4.469	2.942	15.504	18.579	20.56	2.35226	0.00352786
Os05g05020		6.563	7.063	9.635	36.099	46.2	40.678	2.36221	7.46406e-06
Os11g07940		2.049	2.858	1.774	13.442	11.21	12.121	2.36672	0.0247178
Os06g25010	chitinase A	1.586	3.459	1.578	8.045	14.882	12.883	2.36742	0.0286461
Os04g46440	Integrase-type DNA-binding superfamily protein	10.872	15.636	8.372	54.881	65.667	60.362	2.37491	1.02743e-07
Os03g58980	germin-like protein 4	4.853	6.082	5.519	21.648	36.484	30.429	2.37678	0.000216782
Os02g52170		7.307	7.213	6.308	24.036	46.714	32.876	2.38331	9.62335e-05
Os12g02980	apyrase 2	7.242	11.93	10.888	41.85	58.619	54.721	2.38338	7.59546e-07
Os02g49230	CONSTANS-like 9	12.008	15.772	13.286	68.458	73.631	72.042	2.38833	1.74392e-09
Os06g39110		11.577	90.884	82.777	263.877	397.654	311.256	2.39362	0.0164862
Os10g41980		21.435	109.759	91.944	533.179	283.648	356.279	2.40002	0.00478601
Os01g22900	Plant neutral invertase family protein	16.932	26.643	17.595	83.456	121.941	121.958	2.40374	6.95232e-11
Os12g19470	ribulose bisphosphate carboxylase small chain 1A	2069.05	2324.95	1488.92	9136.61	11803.3	10184.3	2.40764	6.15739e-28
Os12g36910	Calmodulin-binding protein	2.635	4.672	3.836	11.632	28.128	23.61	2.42024	0.00276424
Os01g61680		11.699	10.776	8.553	59.033	58.852	53.439	2.42194	4.92593e-08
Os02g36880	NAC domain containing protein 100	2.9	3.233	5.172	15.741	23.756	19.119	2.42806	0.00248997
Os05g33620		49.585	38.98	35.388	209.491	236.126	221.264	2.42927	1.8366e-20
Os04g06520		4.356	6.554	5.45	19.634	36.541	28.787	2.43124	0.000306948
Os02g01340	ferredoxin-NADP(+)-oxidoreductase 2	187.72	183.815	171.087	895.882	1067.68	962.717	2.43476	4.09067e-41
Os01g09450	phytochrome-associated protein 1	16.895	18.647	13.821	95.97	81.879	91.926	2.437	1.73716e-11
Os01g12910	Thioesterase superfamily protein	9.447	6.569	8.394	39.188	52.664	37.557	2.44183	3.23891e-06
Os05g08860		16.18	11.769	11.772	59.253	89.549	68.03	2.44407	7.40338e-09
Os06g03520	Protein of unknown function (DUF581)	2.163	3.455	2.137	10.791	12.768	14.235	2.44505	0.0176302
Os09g26210	zinc finger protein 2	3.274	4.31	2.218	21.266	14.31	14.019	2.44849	0.00657262
Os07g11110	chloroplast stem-loop binding protein of 41 kDa	85.615	45.785	47.898	287.463	365.026	328.946	2.45007	6.57966e-17
Os01g72950	NAD(P)H:plastoquinone dehydrogenase complex subunit O	113.624	75.946	80.152	455.323	544.709	473.025	2.45174	2.86543e-25
Os02g07044	mercaptopyruvate sulfurtransferase 1	2.592	3.81	3.685	19.203	23.237	17.5	2.452	0.00177641
Os12g12000		2.55	4.256	2.9	23.651	11.004	19.996	2.4631	0.00448671
Os11g39310	NB-ARC domain-containing disease resistance protein	2.029	2.19	1.865	10.907	10.352	12.404	2.46365	0.0283959
Os04g54640		10.95	12.209	9.167	52.743	68.769	55.34	2.47201	3.53049e-08
Os01g51980	Pyridoxal phosphate (PLP)-dependent transferases superfamily protein	4.513	4.376	5.036	35.492	20.2	23.025	2.4817	0.000427585
Os11g17540	alpha/beta-Hydrolases superfamily protein	5.661	7.918	7.344	43.534	36.776	35.701	2.4822	5.39586e-06
Os10g35030	translocon at the inner envelope membrane of chloroplasts 110	60.747	89.725	62.379	345.41	437.647	404.998	2.48424	1.11585e-23
Os03g46070	osmotin 34	0.501	3.04	2.747	2.986	22.702	13.478	2.48446	0.0472709
Os01g07970		181.442	92.33	154.468	695.357	922.733	764.934	2.48468	1.04844e-19
Os06g42560	tryptophan synthase beta type 2	9.522	13.515	11.575	70.417	64.095	66.968	2.48542	1.98536e-09
Os07g01480	PsbQ-like 1	69.052	60.882	45.893	314.93	338.156	334.604	2.49295	1.45645e-25
Os01g69840		4.464	1.325	2.815	16.877	16.103	12.453	2.49569	0.00942626
Os11g42500	Disease resistance-responsive (dirigent-like protein) family protein	214.545	119.833	102.786	948.225	757.174	767.414	2.4996	1.39545e-17
Os04g53800	NAD(P)-binding Rossmann-fold superfamily protein	1.81	1.626	1.544	11.804	9.728	12.224	2.50663	0.0237348
Os02g50372		3.91	2.966	2.465	11.973	20.459	19.017	2.50691	0.00493192
Os09g31430	beta glucosidase 17	8.118	7.885	8.304	37.387	53.793	45.112	2.50711	1.16378e-06
Os03g27190	metacaspase 2	6.217	12.08	5.955	54.248	36.247	47.415	2.51705	2.73091e-06
Os01g70400	NAD(P)H dehydrogenase 18	98.94	66.741	67.697	440.88	449.52	444.574	2.5172	7.37824e-28
Os10g30790	phosphate transporter 1;4	7.979	18.389	10.662	56.295	84.309	71.671	2.52339	1.88458e-08
Os06g14450	exocyst subunit exo70 family protein F1	1.553	3.746	2.378	16.655	12.235	17.197	2.52764	0.00726656
Os05g33140	basic chitinase	2.556	3.058	1.551	14.788	15.909	15.04	2.52772	0.00614408
Os01g52730	Protein of unknown function, DUF584	19.491	16.042	13.247	64.046	124.412	87.998	2.52821	1.92563e-09
Os01g47730	RAB GTPase homolog A1F	25.859	22.451	24.932	119.43	170.041	131.478	2.52898	5.10363e-15
Os02g10500		46.232	26.34	39.927	232.518	204.628	206.548	2.52969	3.42519e-19
Os03g48030	Integral membrane HPP family protein	23.769	15.205	13.516	81.15	123.905	102.211	2.53844	4.30233e-11
Os07g42324		1.634	0.827	2.207	8.881	11.299	8.738	2.54041	0.0405796
Os02g17330	D-aminoacid aminotransferase-like PLP-dependent enzymes superfamily protein	5.967	6.998	4.296	31.608	33.991	33.242	2.54608	2.29486e-05
Os06g49220	peptide transporter 2	7.311	6.905	6.064	41.41	39.178	36.773	2.55256	3.0226e-06
Os05g15770	chitinase A	176.281	266.99	117.827	856.338	1313.16	1120.52	2.55656	1.55411e-16
Os06g36880	O-acetylserine (thiol) lyase isoform C	2.653	3.22	1.893	12.038	17.548	16.507	2.55907	0.00585155
Os01g51570	beta-1,3-glucanase 2	12.726	12.565	6.961	14.148	103.89	75.95	2.56096	0.000403356
Os08g39300	alanine:glyoxylate aminotransferase	256.702	340.975	270.662	1595.24	1831.82	1699.05	2.56495	1.11865e-42
Os04g40530	S-adenosyl-L-methionine-dependent methyltransferases superfamily protein	9.186	7.48	6.217	37.436	45.786	47.302	2.56721	1.16378e-06
Os03g51390		4.114	5.969	4.679	22.406	39.223	27.727	2.57375	0.000114616
Os06g21110		14.346	25.597	12.926	119.642	94.317	104.206	2.58902	5.7683e-12
Os09g26570	alpha/beta-Hydrolases superfamily protein	2.641	2.63	2.628	17.415	17.909	19.145	2.58929	0.00216019
Os07g01760	alanine-2-oxoglutarate aminotransferase 2	61.643	89.024	62.441	404.097	428.095	446.017	2.58938	3.32722e-29
Os02g11070	3-ketoacyl-CoA synthase 11	2.183	3.553	2.348	9.768	21.637	15.513	2.58999	0.00697294
Os04g41960	alkenal reductase	23.198	22.042	16.943	98.905	154.083	123.38	2.60491	1.12291e-13
Os12g31460	Chaperone DnaJ-domain superfamily protein	41.447	36.655	20.937	191.47	218.219	191.627	2.6058	3.82081e-18
Os01g01870	basic helix-loop-helix (bHLH) DNA-binding superfamily protein	9.963	8.28	9.686	52.676	59.441	57.665	2.60638	1.10703e-08
Os01g59530	calmodulin 5	41.655	33.999	41.979	210.745	274.897	233.12	2.6117	7.82204e-23
Os12g23180	chloroplast RNA binding	155.556	188.499	134.04	845.836	1118.65	948.218	2.61191	2.17426e-33
Os03g53020	basic helix-loop-helix (bHLH) DNA-binding superfamily protein	7.64	7.672	5.392	32.497	55.471	40.552	2.61224	3.28572e-06
Os02g10120	lipoxygenase 2	3.091	1.523	1.728	16.39	13.33	13.693	2.62277	0.00727011
Os02g06290	Rhodanese/Cell cycle control phosphatase superfamily protein	2.882	1.817	2.15	12.495	19.659	10.752	2.62336	0.00918212
Os01g51670		9.841	28.382	11.719	62.098	134.222	111.318	2.62362	6.60417e-08
Os08g36580		24.115	13.517	16.113	91.326	134.234	106.78	2.62445	1.68273e-12
Os03g47610	thiaminC	17.163	21.198	24.539	145.315	110.517	132.218	2.62688	1.60968e-15
Os08g41880	purple acid phosphatase 27	1.853	2.25	2.01	12.961	12.963	11.325	2.62871	0.0139059
Os07g46980	NAD(P)-binding Rossmann-fold superfamily protein	1.271	2.169	2.529	11.143	13.566	12.37	2.62938	0.0153356
Os12g02320	Bifunctional inhibitor/lipid-transfer protein/seed storage 2S albumin superfamily protein	27.829	27.112	41.693	175.891	230.279	197.067	2.64093	3.33305e-19
Os01g73110		6.275	3.324	2.761	21.001	30.556	22.775	2.64806	0.000300063
Os03g27990	STRUBBELIG-receptor family 7	5.136	6.444	5.823	38.974	32.74	35.262	2.65819	5.35531e-06
Os04g17100	Heavy metal transport/detoxification superfamily protein	56.087	60.402	60.504	360.915	408.593	349.271	2.66483	3.77577e-33
Os02g09990		1.962	2.394	2.183	7.713	16.175	14.242	2.66783	0.0142114
Os02g26700	ChaC-like family protein	213.459	186.765	180.185	939.348	1538.72	1211.08	2.67371	5.71184e-30
Os04g45600	subunit NDH-M of NAD(P)H:plastoquinone dehydrogenase complex	32.707	21.14	28.013	161.974	190.146	172.494	2.68011	1.04844e-19
Os07g05040	Putative membrane lipoprotein	8.251	6.677	5.865	44.721	44.447	48.074	2.70984	1.55311e-07
Os02g34810	thylakoidal ascorbate peroxidase	58.781	53.462	45.92	296.642	398.887	339.841	2.7174	5.74943e-28
Os12g05890	Protein of unknown function (DUF3049)	1.533	2.46	2.515	16.921	15.054	13.873	2.72047	0.00425489
Os09g27580	potassium transporter 1	1.566	2.917	1.886	8.87	22.254	14.887	2.72129	0.00670007
Os01g74040	RING-H2 finger C2A	5.696	6.742	3.812	30.656	42.128	38.654	2.72431	3.65892e-06
Os03g56280	peroxisomal NAD-malate dehydrogenase 2	106.772	156.079	129.348	795.441	942.719	855.166	2.7304	1.21586e-38
Os09g37080		2.194	3.329	2.092	11.727	19.356	15.764	2.75194	0.00401343
Os04g52504		5.04	8.145	5.607	34.103	51.94	41.814	2.75685	8.39843e-07
Os02g08110	Uncharacterised protein family (UPF0497)	4.382	4.347	4.313	27.626	28.352	24.747	2.75912	6.10114e-05
Os08g17390	NDH-dependent cyclic electron flow 1	62.748	42.274	44.789	319.362	371.062	325.044	2.76251	1.89418e-28
Os12g11220		4.155	4.304	2.794	21.051	33.365	20.572	2.77391	0.000196794
Os12g02210	RING/U-box superfamily protein	27.082	10.733	11.692	65.647	158.125	117.292	2.77406	7.5386e-09
Os01g50420	mitogen-activated protein kinase kinase kinase 17	3.005	1.566	1.45	7.734	20.481	12.81	2.77719	0.0111031
Os09g21710	zinc finger (AN1-like) family protein	7.143	6.277	6.316	39.989	47.092	43.275	2.77877	2.38267e-07
Os11g43860	magnesium/proton exchanger	3.751	4.902	3.549	34.535	23.882	29.688	2.77924	3.15395e-05
Os01g72530	Calcium-binding EF-hand family protein	18.095	20.138	17.746	73.016	181.669	130.212	2.78658	5.10095e-11
Os03g56370	Leucine carboxyl methyltransferase	4.045	4.585	5.033	31.075	33.668	32.097	2.797	8.4338e-06
Os10g37760	RHOMBOID-like protein 3	6.705	4.588	2.804	38.409	32.423	33.577	2.79728	5.82923e-06
Os01g11700	GDSL-like Lipase/Acylhydrolase superfamily protein	1.312	1.958	2.649	20.121	10.569	10.975	2.81136	0.00815501
Os10g36360		0.711	2.158	1.011	10.098	10.048	8.481	2.81162	0.0333089
Os11g16310		1.531	1.385	1.156	6.428	11.707	10.417	2.81188	0.0368036
Os10g02380	NAD(P)-linked oxidoreductase superfamily protein	1.949	2.958	2.363	13.427	19.972	15.824	2.81203	0.0028077
Os09g25060	WRKY DNA-binding protein 40	3.213	9.864	4.625	20.211	61.655	44.062	2.81306	4.4829e-05
Os05g30500		4.295	3.665	6.869	13.148	57.837	34.223	2.81332	0.000267489
Os02g52620		14.776	11.101	8.484	77.705	84.715	76.43	2.8174	6.63045e-12
Os03g64070	lysine decarboxylase family protein	24.184	27.393	29.154	165.908	203.724	198.048	2.83243	4.78546e-23
Os07g48830	galactinol synthase 2	2.352	3.835	1.921	11.968	22.314	22.643	2.8378	0.0015242
Os03g09170	related to AP2 4	2.374	2.764	1.554	15.937	18.926	15.167	2.84092	0.00215987
Os08g26710	Plant protein of unknown function (DUF247)	1.586	1.694	1.187	9.57	14.491	11.982	2.85234	0.0120413
Os10g17260	Cytochrome P450 superfamily protein	0.781	1.492	1.971	15.04	5.892	8.038	2.86159	0.0346861
Os03g37840	high affinity K+ transporter 5	0.671	2.389	1.248	8.057	11.339	9.946	2.86259	0.028295
Os01g12270		7.873	8.532	7.515	54.603	77.42	50.266	2.86849	2.64245e-09
Os08g35750	germin-like protein 1	11.82	10.499	10.274	78.774	79.119	76.366	2.87451	1.56392e-12
Os12g04500	response regulator 9	5.414	11.948	8.957	72.111	53.848	65.45	2.88128	1.12783e-09
Os05g11260		2.918	5.407	2.856	30.385	23.305	27.735	2.8845	5.29299e-05
Os02g45460		9.424	11.623	7.875	70.461	78.557	64.546	2.88782	2.63892e-11
Os01g03340		14.627	61.672	34.479	166.302	375.004	277.581	2.8893	4.10453e-10
Os09g04384		26.13	25.993	22.709	136.532	231.707	185.323	2.88966	1.16694e-18
Os06g42660	glutamine dumper 4	2.043	1.744	0.763	8.44	15.371	14.498	2.89214	0.0116103
Os04g37880		2.566	3.337	3.283	14.82	33.084	19.145	2.90113	0.00052522
Os10g38040	peptidoglycan-binding LysM domain-containing protein	10.132	10.44	16.512	82.053	105.614	87.946	2.90385	3.80171e-13
Os04g54630	stress enhanced protein 2	0.846	1.54	3.39	14.632	15.034	15.442	2.91153	0.00362375
Os01g66000	oxidoreductases, acting on NADH or NADPH, quinone or similar compound as acceptor	62.923	36.429	33.444	291.874	384.283	315.893	2.91367	5.4318e-23
Os09g25070	WRKY DNA-binding protein 40	2.017	12.009	3.618	14.844	71.03	50.382	2.92375	0.000232038
Os01g18840		1.721	1.912	1.363	11.812	14.46	11.832	2.93018	0.0082049
Os07g02460		3.833	3.172	1.337	25.902	14.93	20.061	2.93402	0.000769824
Os07g37230	Inositol monophosphatase family protein	3.348	4.848	2.596	24.973	28.717	29.945	2.93735	2.92403e-05
Os02g37654	alpha/beta-Hydrolases superfamily protein	4.454	3.98	4.218	29.672	30.665	30.74	2.94289	8.58969e-06
Os08g14000	alpha/beta-Hydrolases superfamily protein	12.983	16.839	12.147	110.134	109.861	103.595	2.95177	1.82258e-16
Os02g01150	hydroxypyruvate reductase	113.312	122.135	100.71	875.448	840.965	885.07	2.95668	1.20069e-57
Os04g49194	2-oxoglutarate (2OG) and Fe(II)-dependent oxygenase superfamily protein	0.048	4.111	1.362	14.009	11.689	13.053	2.96803	0.0104817
Os03g06720	Protein of unknown function (DUF1012)	1.583	3.047	2.092	19.427	17.359	19.108	2.97821	0.00087775
Os01g72360		21.865	11.877	19.18	79.371	193.019	144.935	2.98095	6.62592e-12
Os10g02070	Peroxidase superfamily protein	3.936	9.111	5.682	31.986	62.707	55.079	2.98607	2.03231e-07
Os07g05820	Aldolase-type TIM barrel family protein	102.999	147.25	116.519	853.836	1110.04	947.569	2.99291	7.33272e-43
Os01g01280	thylakoid lumenal 17.9 kDa protein, chloroplast	8.441	9.168	6.273	57.268	61.038	65.273	2.9964	2.07247e-10
Os08g10500		3.251	0.411	2.465	9.892	20.581	8.913	3.00449	0.0113481
Os04g49690	Malectin/receptor-like protein kinase family protein	1.088	1.626	1.583	12.101	14.526	13	3.00469	0.00583137
Os04g53810	NAD(P)-binding Rossmann-fold superfamily protein	1.715	2.168	1.95	10.23	20.411	17.749	3.00489	0.00271648
Os06g03830	NAD(P)-binding Rossmann-fold superfamily protein	0.327	3.332	1.834	11.336	15.806	13.184	3.00517	0.00774231
Os02g52210	RING/U-box superfamily protein	6.036	6.655	6.012	42.867	60.33	50.79	3.02345	7.53667e-09
Os03g17174	PsbP-like protein 2	34.675	31.121	23.979	243.928	248.093	238.266	3.02394	7.78703e-30
Os10g39680	basic chitinase	1.322	5.636	1.88	6.405	40.987	26.258	3.02617	0.00304529
Os01g63230	O-fucosyltransferase family protein	2.125	4.378	2.302	22.994	20.445	23.146	3.04861	0.000206783
Os04g28620	fatty acid reductase 1	7.213	7.304	5.419	63.294	42.505	52.201	3.05961	5.61107e-09
Os01g03330		2.152	6.001	5.183	22.837	47.083	38.418	3.05979	6.56797e-06
Os06g37150	Plant L-ascorbate oxidase	21.789	17.018	21.896	164.908	175.495	173.324	3.07637	1.61077e-24
Os07g30670	NDH-dependent cyclic electron flow 1	45.763	39.487	44.804	349.776	421.523	358.954	3.12542	3.17738e-39
Os05g31620	EF hand calcium-binding protein family	25.995	16.258	17.308	131.72	205.275	178.362	3.13017	1.20102e-19
Os01g60640	WRKY DNA-binding protein 46	13.346	12.336	8.641	83.738	114.525	99.795	3.14095	2.18584e-15
Os03g33090	LOB domain-containing protein 37	4.745	2.684	2.607	25.035	41.868	30.761	3.15977	5.27911e-06
Os07g07715		4.482	5.995	2.817	30.663	45.808	38.612	3.16213	4.94043e-07
Os12g17600	ribulose bisphosphate carboxylase small chain 1A	3159.87	3074.79	1960.15	18681.1	30106.2	24532.5	3.16564	2.98869e-35
Os03g58570	phosphate transporter traffic facilitator1	0.619	0.751	0.739	9.144	5.978	11.55	3.17402	0.0292101
Os03g20680	late embryogenesis abundant protein, putative / LEA protein, putative	3.245	1.303	1.303	8.881	20.712	14.564	3.17442	0.00390059
Os03g29930		2.064	2.435	1.32	6.181	22.84	16.032	3.17508	0.00555844
Os06g05430		4.155	4.622	4.489	25.889	50.503	42.147	3.1993	7.07721e-07
Os09g28630	alpha/beta-Hydrolases superfamily protein	8.017	8.609	7.727	83.924	74.993	70.656	3.20576	2.24614e-13
Os03g02670	UDP-galactose transporter 2	5.105	3.622	4.597	37.771	50.163	40.785	3.20836	4.98017e-08
Os05g47960		9.168	8.019	4.549	47.016	86.655	69.177	3.21051	2.72568e-10
Os06g46950	Calcium-binding EF-hand family protein	90.756	54.462	52.651	501.9	747.546	590.641	3.22096	1.75003e-30
Os01g04280	Calmodulin-binding protein	1.468	7.965	3.916	25.033	53.457	43.462	3.22394	3.62079e-06
Os06g19444	CONSTANS-like 9	5.926	6.361	10.316	73.291	66.558	67.41	3.23842	3.65212e-12
Os07g18990	Bifunctional inhibitor/lipid-transfer protein/seed storage 2S albumin superfamily protein	8.478	10.362	13.393	89.967	104.211	99.443	3.24518	3.27149e-16
Os10g25290	jasmonate-zim-domain protein 1	6.81	10.55	8.591	65.218	109.572	80.789	3.25004	8.19089e-13
Os04g05650		1.443	7.338	2.389	17.781	40.461	36.504	3.25331	4.1868e-05
Os11g46000	Zinc finger (C3HC4-type RING finger) family protein	1.457	2.607	1.642	2.725	30.809	23.499	3.25423	0.00542605
Os03g47280	VQ motif-containing protein	4.118	5.467	3.317	11.637	66.536	36.412	3.2662	5.90336e-05
Os10g41999		0.269	2.452	3.102	18.271	16.211	13.961	3.26778	0.00190621
Os12g11660		1.166	1.39	0.852	9.124	10.022	9.727	3.27738	0.0186227
Os04g49460	Concanavalin A-like lectin protein kinase family protein	0.255	1.584	0.869	8.193	12.909	8.169	3.27813	0.0228585
Os05g45440		4.941	3.498	3.372	28.355	44.047	34.862	3.28648	1.02594e-06
Os03g52410		6.594	4.883	2.946	17.611	77.013	53.079	3.30764	3.82889e-06
Os07g23120	Nucleotide-diphospho-sugar transferases superfamily protein	18.927	24.089	20.463	241.598	195.842	189.937	3.32138	2.24784e-28
Os01g15270		879.398	1010.34	779.12	7553.78	10298.4	8786.73	3.32424	4.27285e-66
Os03g04070	NAC domain containing protein 36	1.456	3.432	2.44	14.696	24.987	19.763	3.32688	0.000357215
Os06g04480		2.532	6.772	5.797	45.416	57.339	58.527	3.3357	1.08437e-09
Os09g31031	Ubiquitin supergroup;Ribosomal protein L40e	3.749	3.705	2.229	38.324	34.074	28.872	3.34018	1.26559e-06
Os10g40480	Bifunctional inhibitor/lipid-transfer protein/seed storage 2S albumin superfamily protein	4.93	2.554	2.359	15.056	47.141	39.068	3.34113	2.11405e-05
Os04g39010	Copper transport protein family	0.551	1.985	0.94	5.748	20.591	14.046	3.36294	0.00630967
Os01g32830		26.867	25.401	18.967	213.358	272.947	261.167	3.39957	1.27862e-31
Os02g57060	Peptidase S41 family protein	4.349	3.558	4.11	37.087	48.385	42.196	3.40822	2.97575e-08
Os03g08330	jasmonate-zim-domain protein 1	22.68	18.401	19.346	148.018	286.375	205.209	3.41758	1.0369e-21
Os07g04990	NAD(P)-linked oxidoreductase superfamily protein	15.349	13.812	9.154	113.344	161.268	132.473	3.4218	5.93305e-20
Os03g04060	basic chitinase	1.091	4.48	3.176	13.005	43.309	30.995	3.44872	6.42562e-05
Os07g47990	Peroxidase superfamily protein	1.395	1.45	0.397	8.717	6.879	6.121	3.46298	0.0488405
Os02g56380	wall associated kinase 3	0.939	1.3	0.383	7.417	8.409	7.486	3.46341	0.0477219
Os03g49630		13.407	21.219	15.205	151.758	202.489	188.5	3.47213	2.11325e-25
Os05g44060		6.731	2.484	3.414	33.535	53.904	44.517	3.47457	5.79704e-08
Os09g07450	2-oxoglutarate (2OG) and Fe(II)-dependent oxygenase superfamily protein	1.72	5.467	2.375	41.799	25.983	33.008	3.49215	1.72891e-06
Os01g50622	Wound-responsive family protein	3.896	6.138	4.431	58.286	49.274	51.481	3.50054	3.82995e-10
Os01g64660	Inositol monophosphatase family protein	41.897	49.304	41.809	471.981	571.678	499.947	3.54166	1.87169e-53
Os12g32390		7.043	3.278	10.65	75.714	88.583	79.129	3.54299	7.51416e-14
Os08g07080	Terpenoid cyclases/Protein prenyltransferases superfamily protein	0.786	0.795	0.838	6.205	16.326	13.033	3.54943	0.00914992
Os09g28210	basic helix-loop-helix (bHLH) DNA-binding superfamily protein	5.486	10.798	5.627	89.659	81.223	86.016	3.55047	3.70403e-15
Os04g48290	MATE efflux family protein	2.638	1.757	1.825	19.879	33.484	29.341	3.55478	1.35485e-05
Os05g46830		1.015	1.65	0.866	8.132	21.02	18.368	3.55976	0.00211581
Os01g14890		1.894	0.971	0.961	13.621	18.11	15.96	3.58921	0.00110986
Os03g60580	actin depolymerizing factor 4	0.874	0.663	1.119	6.653	18.438	11.15	3.59004	0.00774231
Os10g42040		0	2.017	0.872	6.048	19.21	11.442	3.59069	0.0100826
Os03g08320	jasmonate-zim-domain protein 1	1.573	4.951	3.354	16.477	61.365	42.751	3.59069	4.6114e-06
Os10g42670	xyloglucan endotransglucosylase/hydrolase 30	3.104	5.596	5.034	52.865	59.003	58.464	3.60658	5.82874e-11
Os02g43170	salt tolerance homolog2	2.627	0.788	2.345	27.728	21.778	22.964	3.60867	3.43322e-05
Os06g04240		11.6	5.087	7.267	57.682	146.247	97.057	3.65341	2.23589e-12
Os05g12400	BURP domain-containing protein	6.018	9.223	5.341	101.803	71.773	79.204	3.66492	1.03121e-14
Os01g57730	Peroxidase superfamily protein	1.224	1.486	1.211	13.707	12.453	11.96	3.66706	0.00418264
Os10g35460	COBRA-like extracellular glycosyl-phosphatidyl inositol-anchored protein family	0.659	1.705	0.364	8.122	15.866	14.793	3.70514	0.00497624
Os09g35010	dehydration response element B1A	12.626	5.872	6.282	90.962	136.078	101.38	3.71792	6.41483e-17
Os11g30760	Beta-1,3-N-Acetylglucosaminyltransferase family protein	2.423	4.962	1.653	14.64	60.741	41.548	3.71837	5.4504e-06
Os07g49110	D-alanine--D-alanine ligase family	12.723	15.387	13.018	163.967	185.584	189.733	3.72369	2.48221e-29
Os01g67810	exocyst subunit exo70 family protein F1	3.302	3.087	2.591	37.765	44.41	39.194	3.75332	2.72384e-08
Os04g29090	D-arabinono-1,4-lactone oxidase family protein	0.645	1.224	0.318	8.375	10.366	9.209	3.75901	0.0214016
Os03g48780	germin-like protein 4	1.503	3.04	1.099	24.762	28.639	26.78	3.75919	8.87329e-06
Os07g46920	NAD(P)-binding Rossmann-fold superfamily protein	1.103	3.43	2.211	7.864	46.708	26.4	3.76098	0.000203611
Os09g10010		8.542	5.184	11.034	86.159	132.174	122.259	3.77031	7.40095e-18
Os09g30490	Calcium-binding EF-hand family protein	2.984	1.358	0.916	20.032	27.099	22.093	3.79076	5.659e-05
Os03g55776		41.572	27.257	34.926	439.572	575.755	458.617	3.8304	1.8663e-48
Os11g45990	Zinc finger (C3HC4-type RING finger) family protein	1.532	3.212	4.121	7.521	67.067	53.222	3.8364	2.10427e-05
Os02g50374		2.187	1.206	3.561	17.804	47.485	35.156	3.84192	4.5083e-06
Os01g63190	laccase 7	22.088	23.347	17.786	227.089	364.848	319.838	3.8603	2.42976e-34
Os01g04330	EF hand calcium-binding protein family	25.691	24.704	16.204	282.138	381.193	312.363	3.8675	4.32031e-39
Os11g04720	response regulator 9	8.164	12.026	10.48	145.005	147.635	144.279	3.86897	1.42097e-25
Os06g47130	synaptotagmin A	1.591	3.088	1.41	27.088	30.495	31.616	3.89507	2.68739e-06
Os04g10350	2-oxoglutarate (2OG) and Fe(II)-dependent oxygenase superfamily protein	3.111	7.081	4.56	76.551	73.076	73.426	3.89837	2.98508e-14
Os03g39110		0.687	1.499	0.22	11.8	9.475	9.396	3.91052	0.0136701
Os09g15670	highly ABA-induced PP2C gene 2	0.687	0.452	0.664	10.557	9.65	8.781	3.91094	0.0134444
Os12g09700	Mannose-binding lectin superfamily protein	1.661	0.366	0.914	0.559	26.92	17.191	3.91244	0.0119094
Os12g33130		1.28	5.181	4.005	78.868	23.739	50.91	3.94846	8.77043e-08
Os01g12920	Thioesterase superfamily protein	3.306	1.934	1.692	37.201	42.365	28.977	3.95171	2.10277e-07
Os03g14654	Bifunctional inhibitor/lipid-transfer protein/seed storage 2S albumin superfamily protein	95.806	79.356	52.921	998.466	1283.48	1238.97	3.95248	9.62616e-58
Os01g64310	NAC domain containing protein 90	0.321	0.974	0.602	7.535	13.168	10.191	3.95927	0.01213
Os05g38860		2.75	4.768	1.508	59.775	46.918	49.276	3.96743	2.92942e-10
Os05g46340		3.49	5.66	4.094	69.119	65.831	69.226	3.97631	2.59199e-13
Os03g06730	Plant protein of unknown function (DUF247)	0.945	0.691	0.567	14.218	18.292	15.524	4.00449	0.000938364
Os12g37260	lipoxygenase 2	11.089	11.432	8.895	169.886	175.364	164.514	4.04437	1.2923e-29
Os02g40530	myb domain protein 79	0.967	1.165	0.63	15.13	21.878	13.05	4.06345	0.000811355
Os02g57350	Heavy metal transport/detoxification superfamily protein	0.408	1.734	1.044	5.536	26.046	17.993	4.06483	0.00198337
Os05g37190	WIP domain protein 4	0.591	0.096	0.288	4.808	6.734	5.937	4.07041	0.0416479
Os05g19010		3.089	1.953	0.988	27.198	45.065	30.705	4.106	6.42003e-07
Os04g48930	ferric reduction oxidase 1	8.441	3.418	2.696	61.962	95.783	82.543	4.10983	5.00375e-14
Os02g53400	WCRKC thioredoxin 1	0.94	0.907	1.385	17.087	20.176	15.181	4.11984	0.000532696
Os02g18990	GDSL-like Lipase/Acylhydrolase superfamily protein	0.67	0.698	0.357	10.335	14.041	10.74	4.13355	0.00664415
Os04g23550	basic helix-loop-helix (bHLH) DNA-binding superfamily protein	1.008	0.564	0.498	5.814	14.757	13.881	4.13404	0.00815501
Os06g10020		0	0.455	0.639	7.036	8.061	3.574	4.1481	0.0364343
Os06g39120		14.5	38.299	22.714	389.932	493.227	449.109	4.15548	6.55649e-41
Os02g02000	hydroperoxide lyase 1	2.022	1.687	0.46	21.419	25.9	25.473	4.17409	3.35619e-05
Os12g32610		4.41	2.39	2.418	36.773	56.006	50.658	4.17438	2.04736e-09
Os03g60560	C2H2-type zinc finger family protein	1.059	1.461	0.493	7.703	17.119	11.088	4.17455	0.00658365
Os09g28620	alpha/beta-Hydrolases superfamily protein	1.908	1.865	1.446	30.851	35.247	28.348	4.23688	1.23992e-06
Os03g26530	3-ketoacyl-CoA synthase 12	2.671	0.213	0.839	28.843	23.131	23.99	4.25152	2.18488e-05
Os11g34110	Protein of unknown function (DUF1624)	0.739	0.841	0.473	11.665	13.275	13.071	4.252	0.00420726
Os03g03810	low-molecular-weight cysteine-rich 69	2.02	6.284	1.896	58.328	69.817	63.155	4.26001	3.01705e-12
Os04g02880		49.9	35.431	25.369	635.721	779.586	709.908	4.27653	3.31647e-59
Os10g39150	photosystem I P subunit	59.68	69.258	48.776	951.605	1343.89	1152.69	4.28077	1.06566e-73
Os08g37940	Haloacid dehalogenase-like hydrolase (HAD) superfamily protein	5.063	5.548	3.534	88.625	103.698	102.81	4.30696	1.52389e-18
Os09g28640	alpha/beta-Hydrolases superfamily protein	0.473	1.954	1.569	22.256	33.735	25.205	4.34487	1.22146e-05
Os09g04370		0.649	0	0	5.302	9.936	6.616	4.36023	0.0212104
Os05g12630	BURP domain-containing protein	3.988	12.1	3.479	185.811	90.97	116.811	4.37758	4.13205e-17
Os10g38710	glutathione S-transferase TAU 16	14.368	14.319	9.552	231.3	299.547	259.533	4.38403	1.74873e-39
Os10g09240		2.405	1.368	2.051	40.567	32.889	30.958	4.39628	3.09218e-07
Os03g13210	Peroxidase superfamily protein	2.455	4.246	3.435	42.995	80.271	67.331	4.40494	2.00321e-11
Os04g27670	terpene synthase 21	0.089	0.27	0.759	0.58	13.996	7.539	4.42549	0.0320118
Os06g02555	Protein kinase superfamily protein	0	0.915	0	8.753	7.632	6.727	4.48498	0.0139139
Os04g43200	seed gene 1	0.068	0.667	0.231	7.409	8.632	7.621	4.48538	0.0139139
Os03g60570	C2H2-type zinc finger family protein	4.089	2.93	2.132	46.324	89.896	72.788	4.54218	3.63547e-12
Os01g67820	exocyst subunit exo70 family protein F1	0.444	0.547	0.26	6.875	9.662	8.421	4.54436	0.0119289
Os12g38170	Pathogenesis-related thaumatin superfamily protein	3.376	5.815	0.66	45.436	104.323	85.327	4.55344	3.62639e-12
Os09g21180	homeobox 1	0.148	1.235	1.431	12.787	17.772	17.211	4.58981	0.00124383
Os05g06920	Ca2+-activated RelA/spot homolog	2.264	2.609	1.78	51.993	75.61	61.928	4.76715	7.62926e-12
Os03g14642	Bifunctional inhibitor/lipid-transfer protein/seed storage 2S albumin superfamily protein	2.1	2.516	1.697	48.538	76.593	66.465	4.78234	8.56856e-12
Os01g13690	D-aminoacid aminotransferase-like PLP-dependent enzymes superfamily protein	10.084	12.343	7.438	237.126	283.369	289.114	4.80642	4.09067e-41
Os11g24070	lipid transfer protein 12	5.322	4.25	4.54	62.718	207.885	142.278	4.8881	1.63614e-16
Os10g25230	jasmonate-zim-domain protein 11	0.986	0.898	0.589	20.662	40.453	29.927	4.9277	6.52412e-06
Os12g35330	Thioredoxin superfamily protein	0.158	0	0.27	4.411	6.793	6.52	5.03245	0.00943424
Os07g48040	Peroxidase superfamily protein	0.052	0.318	0.089	3.28	7.738	7.111	5.03278	0.0105948
Os07g46320	Uncharacterised protein family (UPF0114)	0.31	0.752	0.317	10.717	12.931	12.074	5.07026	0.00218459
Os03g58320	Aldolase-type TIM barrel family protein	0.051	0.232	0	0.931	10.784	6.584	5.11156	0.0143143
Os04g48350	C-repeat/DRE binding factor 2	2.319	2.384	1.532	70.968	75.027	62.828	5.12667	1.2168e-12
Os04g49450		1.651	1.903	1.863	70.004	66.716	72.655	5.13352	9.61589e-13
Os04g57880	DNAJ heat shock N-terminal domain-containing protein	0.175	0.265	0.213	6.358	6.783	6.616	5.18407	0.00524456
Os12g05690		0	0.096	0	6.281	8.435	5.942	5.18415	0.0053463
Os03g61900		0.217	0	0	5.476	9.504	5.002	5.18452	0.00608362
Os10g41550	chloroplast beta-amylase	4.02	3.302	2.243	93.83	114.947	118.896	5.192	1.12322e-18
Os11g04020	zinc induced facilitator-like 1	0	0.053	0.06	9.916	3.839	6.552	5.25347	0.00492415
Os04g21350		0	0.42	0	1.565	12.5	6.835	5.25573	0.00727011
Os03g19427	nicotianamine synthase 4	4.347	2.436	2.781	123.147	111.605	109.507	5.2646	1.21393e-19
Os03g19420	nicotianamine synthase 3	3.119	1.984	2.231	109.662	84.943	83.504	5.32063	1.03474e-15
Os02g52000	Phosphate-responsive 1 family protein	0.419	0.238	0.089	10.25	6.448	6.852	5.38501	0.00269304
Os02g48770	S-adenosyl-L-methionine-dependent methyltransferases superfamily protein	0.087	0.492	0.258	4.328	11.089	7.512	5.38644	0.00323703
Os06g49070		0.122	0.278	0	6.914	8.7	7.748	5.44718	0.00202553
Os12g02470	WRKY family transcription factor	0	0.073	0.041	4.484	11.512	7.809	5.44792	0.00269429
Os01g45274	carbonic anhydrase 2	118.298	221.999	170.757	6006.55	8909.48	7898.21	5.4857	2.88599e-102
Os11g26790	Dehydrin family protein	0.572	0.651	0.163	10.282	51.642	29.571	5.52901	6.7512e-05
Os05g12640	BURP domain-containing protein	3.432	5.684	1.707	207.474	147.411	156.704	5.54158	2.86543e-25
Os05g50700	WRKY family transcription factor	0.4	0.303	0.298	8.773	9.245	7.56	5.56239	0.00128752
Os11g02540	WRKY DNA-binding protein 70	0.05	0.151	0.085	4.56	12.66	7.56	5.56328	0.00167724
Os03g52860	PLAT/LH2 domain-containing lipoxygenase family protein	0.397	0.1	0.29	12.372	6.96	8.953	5.66881	0.000924707
Os05g46480	Late embryogenesis abundant protein (LEA) family protein	0.082	0	0.14	1.858	16.706	9.462	5.67097	0.0022822
Os05g05100		0	0	0	6.299	11.375	12.248	5.72056	0.000813981
Os03g16170	highly ABA-induced PP2C gene 2	0.163	0.618	0.347	23.894	16.22	17.781	5.75774	0.000175667
Os03g53540	Protein of unknown function (DUF1677)	0	0.456	0.308	6.273	11.95	11.77	5.76953	0.000678099
Os01g60600	WRKY DNA-binding protein 46	0.138	0.383	0.117	4.83	13.769	10.988	5.76979	0.000791948
Os01g50910	Late embryogenesis abundant protein (LEA) family protein	0	0.406	0.391	1.196	19.791	9.808	5.81812	0.00225769
Os01g41420	Transmembrane amino acid transporter family protein	0.807	0.355	0.422	13.648	27.98	21.282	5.87811	0.000124251
Os02g14440		1.638	1.981	0.48	46.918	104.739	83.21	5.88138	4.40822e-11
Os05g10310	HAD superfamily, subfamily IIIB acid phosphatase	2.665	4.519	3.41	185.372	254.11	218.685	5.90714	6.28551e-30
Os08g36920	redox responsive transcription factor 1	0.465	0.265	0.446	8.24	15.848	10.473	5.95007	0.000313488
Os09g36700	Ribonuclease T2 family protein	1.016	6.362	1.897	120.095	238.526	199.259	5.95938	1.30041e-22
Os08g04500	terpene synthase 21	0.057	0.282	0.049	8.031	15.878	14.866	6.14805	0.000133434
Os11g07930	NAD(P)-binding Rossmann-fold superfamily protein	0.05	0.343	0.3	10.127	19.773	14.329	6.32205	5.85187e-05
Os11g10590		0	0	0	10.797	17.743	16.16	6.35431	4.45094e-05
Os05g28210	Stress induced protein	0	0	0	5.546	24.989	15.739	6.41782	7.12121e-05
Os01g53090	pathogenesis-related family protein	0.373	0.236	0.212	16.129	17.253	15.361	6.44697	2.5059e-05
Os01g03360		0.323	1.126	1.927	70.753	107.723	86.412	6.46974	3.01338e-11
Os12g18410		2.096	0.681	1.277	45.644	181.43	133.231	6.49728	1.6657e-12
Os05g31670	AWPM-19-like family protein	0.189	0.215	0.161	4.69	25.709	18.525	6.50721	6.07366e-05
Os03g08310		0.64	0.763	0.312	35.471	98.902	72.678	6.69864	6.34225e-08
Os06g03670	dehydration response element B1A	0.23	0.174	0.326	15.842	29.174	18.45	6.8398	4.64326e-06
Os05g42060	UDP-glucosyl transferase 73B3	0.067	0.434	0.172	23.159	25.571	27.302	7.11005	8.24554e-07
Os12g36210	Serine protease inhibitor, potato inhibitor I-type family protein	0	0	0	15.822	36.846	23.322	7.1107	1.43026e-06
Os09g36680	ribonuclease 3	2.742	7.827	1.615	527.126	703.572	630.733	7.16681	5.70355e-53
Os02g46030	Homeodomain-like superfamily protein	0.369	0.178	0.486	23.212	30.424	28.359	7.2021	5.2943e-07
Os09g28440	redox responsive transcription factor 1	0.419	0	0	14.046	41.402	34.253	7.33873	5.98308e-07
Os01g03680		0	0.208	0.234	3.42	52.87	34.007	7.35587	0.00302466
Os02g45450	C-repeat-binding factor 4	0.366	0.444	0.125	35.68	34.478	33.994	7.56235	6.4231e-08
Os01g03320		0	0	0	15.999	51.851	37.004	7.57734	1.9189e-07
Os06g19095		0.279	0	0	24.287	65.194	62.034	8.10137	8.82008e-09
Os01g03310		0.679	0.966	0.072	141.735	227.061	185.172	8.11844	1.43912e-12
Os08g28400		0.112	0	0.096	55.727	70.691	72.533	8.5061	2.55202e-10
Os01g06310		0	0	0	143.772	12.05	59.252	8.60783	8.66433e-05
Os06g49190	Bifunctional inhibitor/lipid-transfer protein/seed storage 2S albumin superfamily protein	0	0.263	0.148	68.225	88.155	76.678	8.72642	6.11082e-11
Os09g36930	plasma membrane intrinsic protein 3	0.226	0.945	0.338	404.508	583.809	500.267	10.4407	4.51817e-16
[truncated: 2 more rows]
