# Supplementary material for: Planthopper salivary sheath protein LsSP1 contributes to manipulation of rice plant defenses
Source: Nat Commun. 2023 Feb 10;14:737. doi: 10.1038/s41467-023-36403-5 (PMC9911632; doi:10.1038/s41467-023-36403-5)
Supplement: Supplementary file 6 — Supplementary Data 5 [file 41467_2023_36403_MOESM6_ESM.xlsx]

## Sheet: Supplementary Data 5
Supplementary Data 5. Differentially expressed genes in koOry plants after infestation by dsLsSP1-treated Laodelphax striatellus
Gene_ID	Description	untreated			dsLsSP1-infested			log2Fold Change	Adjusted p-value 1
		R1	R2	R3	R1	R2	R3
Os07g34520	isocitrate lyase	22.718	32.25	27.149	0	0	0.025	-7.24184	6.74339e-07
Os09g11480	Integrase-type DNA-binding superfamily protein	93.414	79.97	85.722	0.688	0.566	0.448	-7.04182	1.97366e-09
Os11g03580	--	16.325	23.993	16.633	0	0.239	0.208	-6.7177	1.28403e-05
Os03g17570	pseudo-response regulator 7	130.677	156.986	129.077	1.113	2.15	1.721	-6.40826	3.84606e-18
Os03g54130	senescence-associated gene 12	70.331	85.749	69.881	2.084	1.39	0.981	-5.8467	1.03768e-11
Os07g05360	photosystem II subunit R	4033.6	3331.39	3904.22	41.065	102.261	61.547	-5.80334	3.91634e-133
Os07g01440	uclacyanin 1	23.283	11.976	23.601	0	0.915	0.356	-5.80187	0.000258282
Os02g44310	Bifunctional inhibitor/lipid-transfer protein/seed storage 2S albumin superfamily protein	16.758	2.471	9.789	0	0.197	0	-5.73634	0.00302646
Os09g11460	Integrase-type DNA-binding superfamily protein	231.182	197.541	209.259	2.964	5.658	4.431	-5.64185	5.68266e-33
Os09g17740	photosystem II light harvesting complex gene B1B2	8267.42	11094	8812.88	153.265	251.438	177.811	-5.62256	9.81466e-179
Os10g26940	polygalacturonase 2	368.942	437.895	424.39	6.127	13.229	7.444	-5.59069	2.87759e-58
Os01g31360	--	41.753	52.199	44.108	1.262	1.279	1.317	-5.54989	7.22302e-08
Os06g36330	MATE efflux family protein	6.913	10.687	7.266	0.476	0.278	0.277	-5.52898	0.00307888
Os03g43440	CBL-interacting protein kinase 4	73.961	97.651	77.685	2.537	1.941	1.407	-5.40743	5.15589e-14
Os10g40530	Bifunctional inhibitor/lipid-transfer protein/seed storage 2S albumin superfamily protein	256.838	62.865	171.687	4.485	3.572	4.317	-5.37897	2.71925e-18
Os03g39610	photosystem II light harvesting complex gene 2.2	6063.18	9262.53	7116.48	108.354	284.012	159.974	-5.36946	8.36755e-30
Os03g27019	dentin sialophosphoprotein-related	123.669	143.912	130.36	3.084	3.695	2.964	-5.34064	2.29359e-22
Os05g38680	Plant protein 1589 of unknown function	15.27	32.059	30.213	0.133	1.162	1.123	-5.29354	0.000111605
Os01g17396	--	22.657	30.003	22.088	0.087	0.55	0.921	-5.25523	0.000100467
Os09g39720	2-oxoglutarate (2OG) and Fe(II)-dependent oxygenase superfamily protein	10.104	13.628	13.615	1.357	0.435	0.264	-5.17005	0.0025705
Os04g56430	cysteine-rich RLK (RECEPTOR-like protein kinase) 10	1098.05	1188.51	1111.25	33.302	36.797	31.664	-5.08378	1.62649e-139
Os01g62810	Regulator of chromosome condensation (RCC1) family protein	8.713	14.128	10.927	0.48	0.415	0.536	-5.0103	0.00453471
Os02g10390	photosystem I light harvesting complex gene 3	1992.12	2811.79	2256.35	54.192	114.324	76.226	-4.87989	1.29975e-94
Os08g39370	tonoplast dicarboxylate transporter	146.326	152.437	140.949	4.299	6.566	4.631	-4.80357	2.77257e-26
Os05g49240	RAD-like 6	31.991	58.528	40.13	0.631	1.36	2.662	-4.73962	5.10729e-08
Os07g05365	photosystem II subunit R	33.35	33.786	29.869	1.075	2.189	1.035	-4.62531	1.78838e-06
Os07g49460	pseudo-response regulator 7	29.615	32.167	29.673	1.224	1.814	1.335	-4.54891	3.32928e-06
Os12g41090	CBL-interacting protein kinase 4	12.652	16.34	13.157	0.369	0.749	0.782	-4.41823	0.00378005
Os01g41710	photosystem II light harvesting complex gene B1B2	6778.97	9240.87	7120.55	304.239	481.986	350.113	-4.37386	9.93191e-110
Os07g48570	cycling DOF factor 2	23.793	29.366	27.541	1.164	2.018	1.232	-4.36534	1.47616e-05
Os04g40990	malate synthase	44.581	61.698	49.674	3.413	2.416	2.577	-4.32156	4.17256e-10
Os06g39370	Galactose oxidase/kelch repeat superfamily protein	110.303	117.999	106.229	4.323	8.658	5.14	-4.23903	2.2695e-20
Os10g41100	CONSTANS-like 5	27.19	48.712	34.336	1.41	3.232	2.071	-4.22331	5.26663e-07
Os04g33830	photosystem I subunit O	2361.97	3679.39	2749.29	128.102	221.356	161.923	-4.1303	2.28994e-75
Os12g06660	actin 7	110.064	84.822	98.627	9.332	1.63	7.505	-3.97764	6.22529e-17
Os01g08700	gigantea protein (GI)	141.55	138.694	137.556	8.502	10.599	8.433	-3.92872	2.23996e-25
Os10g40510	Bifunctional inhibitor/lipid-transfer protein/seed storage 2S albumin superfamily protein	214.188	199.292	202.473	5.564	26.198	10.498	-3.89531	8.73303e-26
Os12g12090	--	78.852	64.992	81.892	6.17	5.256	5.063	-3.84506	4.41685e-14
Os06g04210	--	18.943	16.905	19.543	0.685	1.201	2.467	-3.83279	0.000546791
Os11g02610	Phototropic-responsive NPH3 family protein	31.539	42.661	31.478	3.363	2.421	2.533	-3.75509	7.06891e-07
Os04g46830	Bifunctional inhibitor/lipid-transfer protein/seed storage 2S albumin superfamily protein	1101.78	555.792	887.533	77.994	45.328	68.752	-3.75353	2.71768e-43
Os08g33820	light-harvesting chlorophyll-protein complex I subunit A4	2895.08	4011.32	3289.93	213.706	314.285	243.305	-3.7508	4.51604e-88
Os05g28830	TRICHOME BIREFRINGENCE-LIKE 33	13.919	12.95	12.097	1.281	1.16	1.009	-3.72599	0.00580193
Os06g35480	Peroxidase superfamily protein	12.968	4.726	7.688	0.51	0.331	0.585	-3.72503	0.0417921
Os10g18820	Disease resistance-responsive (dirigent-like protein) family protein	14.325	3.4	9.114	0.464	0.581	0.702	-3.72142	0.0486586
Os04g59200	Peroxidase superfamily protein	86.605	79.544	83.899	9.557	1.532	7.966	-3.67619	2.76738e-14
Os07g37550	light-harvesting chlorophyll B-binding protein 3	2311.33	3164.37	2564.85	193.399	253.082	215.699	-3.62839	2.62654e-93
Os06g21820	IAA carboxylmethyltransferase 1	7.689	16.515	10.05	1.168	1.241	0.975	-3.57246	0.0128358
Os04g05580	Concanavalin A-like lectin protein kinase family protein	9.277	13.626	12.179	1.361	0.937	0.776	-3.57102	0.0113755
Os12g06250	--	21.141	22.125	26.99	2.12	1.407	3.265	-3.5704	0.000112208
Os07g48450	NAC (No Apical Meristem) domain transcriptional regulator superfamily protein	83.602	86.203	82.797	8.09	6.544	7.532	-3.48526	3.15689e-15
Os01g10400	metallothionein 3	1469.98	1001.68	1318.1	58.869	192.116	92.96	-3.48193	4.14802e-10
Os01g62060	Plant protein 1589 of unknown function	472.073	482.821	493.364	16.307	77.053	39.026	-3.47692	9.36933e-08
Os07g46950	NAD(P)-binding Rossmann-fold superfamily protein	13.1	20.912	19.34	1.581	1.624	1.162	-3.4323	0.00131795
Os04g37619	zeaxanthin epoxidase (ZEP) (ABA1)	61.995	68.768	61.852	5.556	6.978	5.993	-3.37032	1.54737e-11
Os09g35880	B-box type zinc finger family protein	118.202	125.315	142.75	9.322	16.399	13.275	-3.36942	1.6323e-20
Os05g31140	Glycosyl hydrolase superfamily protein	1190.02	1136.57	1216.24	77.578	162.901	108.013	-3.36711	2.23164e-50
Os11g31090	HXXXD-type acyl-transferase family protein	56.414	66.668	57.946	8.313	3.818	6.137	-3.35672	1.40594e-10
Os01g11160	cationic amino acid transporter 5	7.87	12.138	9.972	2.391	0.47	1.394	-3.3503	0.0286944
Os09g36220	pseudo-response regulator 5	42.258	40.083	37.628	4.853	3.178	4.379	-3.34791	1.97261e-07
Os01g50840	Kelch repeat-containing F-box family protein	30.908	34.449	32.644	4.057	3.271	3.356	-3.31874	3.57982e-06
Os07g47830	pectin methylesterase 3	14.286	12.993	12.092	2.332	1.429	1.192	-3.31133	0.00811797
Os04g59020	Vacuolar iron transporter (VIT) family protein	18.057	13.455	17.326	0.778	1.956	1.578	-3.28725	0.00273007
Os01g68650	Protein of unknown function (DUF506)	56.827	61.13	59.973	8.243	4.931	5.754	-3.25392	2.05325e-10
Os02g33580	UDP-Glycosyltransferase superfamily protein	24.085	31.62	28.039	2.956	3.486	2.718	-3.24877	2.89088e-05
Os12g40920	basic leucine zipper 9	11.472	7.322	10.157	1.487	1.448	1.05	-3.24658	0.0351974
Os06g21590	photosystem I light harvesting complex gene 1	3079.9	4291.27	3446.37	335.394	471.639	383.34	-3.21012	2.42318e-68
Os02g32990	--	86.427	120.444	95.643	10.09	12.38	12.367	-3.17752	1.39716e-15
Os07g06850	alpha/beta-Hydrolases superfamily protein	15.07	14.022	15.182	2.175	1.569	1.45	-3.16244	0.00502358
Os05g07820	Leucine-rich repeat transmembrane protein kinase	11.868	11.079	11.931	1.934	0.741	1.255	-3.15494	0.0155841
Os04g25650	cysteine-rich RLK (RECEPTOR-like protein kinase) 10	30.651	29.727	34.657	5.569	2.056	3.304	-3.15161	1.17543e-05
Os02g46980	Tetratricopeptide repeat (TPR)-like superfamily protein	39.713	61.985	46.484	6.57	6.353	4.179	-3.14889	4.33444e-08
Os04g58710	AMP-dependent synthetase and ligase family protein	299.61	370.01	323.643	28.15	56.385	32.542	-3.11156	5.17322e-31
Os01g53020	DNAJ heat shock N-terminal domain-containing protein	20.462	26.327	21.368	2.943	2.401	3.369	-3.09303	0.000351513
Os11g29680	Protein of unknown function (DUF579)	16.183	23.117	18.574	4.068	1.373	2.067	-3.07836	0.00136798
Os05g31470	--	9.665	4.504	17.999	0.205	1.995	1.953	-3.06588	0.0377998
Os02g33780	--	16.413	10.546	14.259	1.881	1.29	1.992	-3.06085	0.00876935
Os02g32550	--	13.014	20.826	15.027	2.063	2.924	1.125	-3.05591	0.00392421
Os10g05820	proline-rich protein 4	11.971	21.61	13.579	3.268	1.2	1.697	-3.02866	0.0050442
Os10g38940	beta-hydroxylase 1	16.905	33.843	19.501	3.342	2.937	2.752	-3.00787	0.000457308
Os04g09570	--	15.768	12.572	17.514	0.595	3.407	1.877	-2.99332	0.00502195
Os01g64120	ferredoxin 3	143.088	165.482	144.97	23.019	12.794	23.077	-2.96772	2.21313e-20
Os03g15230	Regulator of Vps4 activity in the MVB pathway protein	11.807	13.849	11.722	2.082	1.417	2.364	-2.9529	0.0137855
Os03g41330	LOB domain-containing protein 37	50.44	42.366	44.831	5.646	6.913	5.239	-2.95286	1.27882e-07
Os04g44924	NAD(P)-binding Rossmann-fold superfamily protein	7.072	12.694	9.66	1.579	1.153	1.347	-2.93459	0.0392264
Os08g08120	B-box type zinc finger family protein	42.196	63.492	60.226	6.546	9.164	6.325	-2.9328	2.00082e-08
Os02g13370	oxidative stress 3	17.357	23.308	19.873	2.036	4.186	2.155	-2.93229	0.0012483
Os10g32810	beta-amylase 1	25.886	29.313	26.919	4.123	3.693	3.08	-2.92383	8.11003e-05
Os07g40300	zinc finger protein 7	16.983	25.21	24.729	2.294	2.652	4.098	-2.92247	0.0006244
Os05g07940	Lactoylglutathione lyase / glyoxalase I family protein	326.564	356.263	352.105	44.339	51.141	44.471	-2.92195	1.33998e-41
Os02g30320	chaperone protein dnaJ-related	395.726	503.388	408.91	45.388	72.225	59.214	-2.91945	7.29284e-37
Os11g13890	light harvesting complex of photosystem II 5	2221.74	3039.23	2446.91	295.01	423.237	335.227	-2.89758	1.96719e-54
Os01g68720	--	20.539	10.788	19.009	1.632	2.898	1.779	-2.88806	0.0043307
Os03g08624	NAD(P)-binding Rossmann-fold superfamily protein	18.001	20.041	18.515	2.861	2.824	2.398	-2.85848	0.00173479
Os02g04510	high chlorophyll fluorescence phenotype 173	24.247	31.382	28.517	4.48	4.472	3.973	-2.83353	9.15783e-05
Os06g09240	UDP-glucosyl transferase 78D2	17.403	12.395	13.452	2.589	1.275	1.733	-2.83312	0.0115331
Os05g39580	Polyketide cyclase/dehydrase and lipid transport superfamily protein	54.043	60.698	60.507	5.778	12.157	8.223	-2.78391	1.01427e-08
Os01g52240	photosystem II light harvesting complex gene B1B2	4478.63	2131.57	3217.92	503.755	493.062	469.304	-2.76817	1.14897e-33
Os11g15040	S-adenosyl-L-methionine-dependent methyltransferases superfamily protein	360.76	410.086	384.825	50.811	66.04	56.971	-2.75751	1.1942e-39
Os06g36030	SWIM zinc finger family protein / mitogen-activated protein kinase kinase kinase (MAPKKK)-related	6.976	14.782	11.166	1.282	1.897	2.498	-2.74966	0.037019
Os09g23560	elicitor-activated gene 3-1	23.131	24.75	22.522	1.605	5.704	3.438	-2.71477	0.000751291
Os09g27650	C2H2-like zinc finger protein	19.102	10.715	14.962	3.3	2.168	1.847	-2.70886	0.0103254
Os04g51980	HXXXD-type acyl-transferase family protein	7.157	15.653	8.823	1.508	1.637	1.136	-2.70592	0.0449827
Os07g05480	photosystem I subunit K	2841.23	4160.41	3373.61	476.656	642.803	507.732	-2.69787	3.96874e-47
Os04g27190	terpene synthase 21	65.823	77.012	71.755	9.231	14.384	11.38	-2.68616	3.21224e-10
Os02g44990	Protein of unknown function (DUF295)	20.189	20.946	21.653	2.113	5.02	2.502	-2.67983	0.0016085
Os04g43550	--	17.066	28.981	28.206	2.659	5.56	3.232	-2.64988	0.000881914
Os08g43390	cytochrome P450, family 78, subfamily A, polypeptide 6	25.695	22.256	25.543	4.072	4.513	2.727	-2.6489	0.000510745
Os09g35790	heat shock transcription factor B2A	28.263	27.464	24.8	5.957	3.712	3.185	-2.64724	0.000291631
Os04g38410	light harvesting complex photosystem II subunit 6	2397.01	3253.74	2577.87	405.365	488.075	447.388	-2.64483	1.22533e-56
Os03g08470	related to AP2 2	305.393	248.614	275.443	40.973	47.961	45.569	-2.64317	3.42261e-30
Os07g49000	Heat shock protein DnaJ with tetratricopeptide repeat	17.825	9.936	14.61	2.555	2.073	1.922	-2.6431	0.014569
Os08g35860	cytokinin oxidase 7	25.844	31.332	27.603	3.843	4.634	4.693	-2.62797	0.00016121
Os04g31760	--	64.295	67.116	59.606	11.086	8.611	11.988	-2.60366	4.22676e-09
Os04g32110	ACT domain repeat 6	45.67	61.457	47.729	10.041	8.179	7.83	-2.60243	2.35917e-07
Os10g40520	Bifunctional inhibitor/lipid-transfer protein/seed storage 2S albumin superfamily protein	391.477	336.747	359.332	57.924	62.199	63.517	-2.58767	6.55785e-37
Os08g02210	--	54.36	81.644	64.346	7.947	12.541	13.256	-2.58293	1.7071e-08
Os07g29310	SAUR-like auxin-responsive protein family	41.798	54.472	44.8	10.422	5.673	8.069	-2.58158	1.08638e-06
Os04g01160	Zinc finger (C3HC4-type RING finger) family protein	15.709	13.201	11.763	2.55	2.005	2.202	-2.57576	0.0179661
Os03g62270	MATE efflux family protein	13.934	13.274	13.537	2.226	2.626	1.969	-2.57487	0.0173484
Os03g02020	Stress responsive alpha-beta barrel domain protein	34.01	44.136	33.173	6.502	6.101	5.638	-2.57321	1.79276e-05
Os02g18410	plasma-membrane associated cation-binding protein 1	468.01	272.89	387.477	69.113	59.157	65.27	-2.57119	6.81854e-25
Os05g35650	Major facilitator superfamily protein	11.317	13.282	10.525	1.56	1.746	2.121	-2.57049	0.032208
Os01g65830	Plant stearoyl-acyl-carrier-protein desaturase family protein	14.121	9.095	12.054	2.447	1.657	1.577	-2.56864	0.0339038
Os02g47780	alpha/beta-Hydrolases superfamily protein	18.878	24.772	20.334	3.514	3.732	3.425	-2.56685	0.00180893
Os08g36480	nitrate reductase 1	11.373	19.353	16.395	2.806	2.789	2.22	-2.55015	0.0128358
Os03g02040	Remorin family protein	499.225	593.309	550.755	94.091	102.475	89.528	-2.54807	6.62227e-44
Os09g36240	DNA photolyases;DNA photolyases	23.302	30.697	25.501	3.619	5.884	4.08	-2.54036	0.000449368
Os11g45890	--	178.894	160.553	177.433	42.666	23.869	23.571	-2.53201	2.18004e-17
Os01g42294	Leucine-rich repeat protein kinase family protein	89.568	72.761	86.744	15.769	13.466	14.689	-2.5315	4.86918e-11
Os02g07930	B-box 32	97.865	132.169	110.256	20.224	21.876	17.62	-2.52874	1.12812e-13
Os06g20150	Peroxidase superfamily protein	32.459	32.897	30.864	7.795	4.688	4.149	-2.52347	0.000100084
Os08g10010	Plant stearoyl-acyl-carrier-protein desaturase family protein	20.582	27.775	23.717	5.084	3.614	3.789	-2.51595	0.000881022
Os06g21380	Peptidase S41 family protein	28.841	37.127	34.863	5.487	6.582	5.507	-2.51402	5.93929e-05
Os05g48330	Eukaryotic aspartyl protease family protein	18.215	19.41	19.434	3.201	3.862	2.694	-2.51064	0.0043397
Os03g59180	--	27.877	33.618	33.47	4.742	6.423	5.895	-2.50825	9.72774e-05
Os07g31960	UDP-Glycosyltransferase superfamily protein	54.145	26.483	42.964	7.21	8.396	7.135	-2.50627	2.86496e-05
Os12g32260	--	10.155	15.879	12.624	4.156	1.482	2.004	-2.50623	0.030244
Os04g49110	SCARECROW-like 8	24.25	24.946	22.921	4.495	4.653	3.928	-2.49491	0.000937677
Os06g10750	nodulin MtN21 /EamA-like transporter family protein	59.171	78.379	61.668	11.352	12.136	13.274	-2.49327	1.04576e-08
Os09g23540	elicitor-activated gene 3-1	43.21	36.638	40.838	9.36	3.922	8.926	-2.48568	1.48283e-05
Os12g38290	metallothionein 2A	11.516	10.648	10.42	1.779	2.598	0.942	-2.48379	0.0482334
Os12g10880	--	20.737	35.797	25.419	3.186	8.064	3.598	-2.47644	0.000960521
Os10g40830	Matrixin family protein	34.066	37.824	35.688	6.854	7.984	5.245	-2.45833	3.75123e-05
Os01g60830	--	65.136	101.041	87.248	12.272	19.21	15.947	-2.45454	1.5031e-09
Os07g42510	ethylene-responsive element binding protein	127.96	157.705	138.753	31.997	21.113	26.226	-2.45437	1.0801e-15
Os12g37900	--	9.915	18.74	14.451	3.153	1.944	2.893	-2.45423	0.0213376
Os09g36040	Rhodanese/Cell cycle control phosphatase superfamily protein	266.363	305.02	285.352	46.618	59.588	52.315	-2.45414	8.43405e-28
Os01g57030	--	33.269	36.317	32.594	9.847	3.068	5.63	-2.45173	0.000137329
Os12g28880	Bifunctional inhibitor/lipid-transfer protein/seed storage 2S albumin superfamily protein	23.024	25.251	26.522	4.934	3.355	5.805	-2.44792	0.000960521
Os07g38960	photosystem I light harvesting complex gene 2	1676.89	2302.24	1826.54	284.96	461.34	340.708	-2.44257	4.84941e-32
Os04g41560	B-box zinc finger family protein	236.941	297.913	257.373	39.569	61.624	46.523	-2.43567	2.35082e-22
Os05g37030	--	16.772	6.1	14.275	1.529	1.985	2.698	-2.42518	0.0462317
Os02g33060	--	42.291	51.314	49.243	12.914	5.029	8.605	-2.42205	5.39197e-06
Os04g59210	Peroxidase superfamily protein	18.447	16.794	16.891	2.581	3.808	3.331	-2.40349	0.00838939
Os05g29170	--	91.886	88.931	103.855	22.765	15.911	16.379	-2.39901	2.39728e-11
Os09g25000	ARM repeat superfamily protein	10.328	15.32	11.282	2.825	1.725	1.818	-2.38979	0.0418803
Os11g36940	O-Glycosyl hydrolases family 17 protein	11.141	13.945	11.497	3.486	1.897	2.354	-2.38933	0.0405997
Os02g41550	cryptochrome 2	69.562	76.632	69.336	14.417	13.917	14.219	-2.38851	2.78502e-09
Os04g02510	C2H2-like zinc finger protein	21.695	24.119	25.573	5.832	3.565	4.475	-2.38847	0.00142619
Os03g64150	MATE efflux family protein	12.525	10.949	12.096	2.509	2.25	1.97	-2.38799	0.0399411
Os09g06770	RING/U-box superfamily protein	9.815	16.232	14.82	1.477	4.482	3.311	-2.38287	0.0318642
Os03g53360	HXXXD-type acyl-transferase family protein	46.167	44.195	43.01	10.221	6.801	8.822	-2.38083	5.14545e-06
Os03g28080	RING/U-box superfamily protein	36.416	51.546	42.632	9.636	7.739	7.806	-2.35981	1.17332e-05
Os08g37970	myb domain protein 93	10.554	13.138	11.043	2.727	1.512	1.845	-2.34841	0.0465723
Os02g47510	nine-cis-epoxycarotenoid dioxygenase 4	33.051	34.107	32.779	6.373	7.05	6.614	-2.34748	0.000113921
Os04g38910	receptor-like kinase 1	15.824	14.977	14.455	3.576	2.911	1.669	-2.34743	0.0191763
Os04g33460	starch branching enzyme 2.2	14.808	10.769	13.952	3.484	1.625	3.074	-2.34715	0.030244
Os03g06610	--	16.491	15.525	18.436	2.1	3.766	4.214	-2.34684	0.0125211
Os09g31130	tonoplast dicarboxylate transporter	34.376	34.066	31.605	3.693	10.274	6.367	-2.34629	0.000208654
Os01g56420	Ctr copper transporter family	13.396	11.339	16.08	1.422	5.374	2.214	-2.3443	0.0400994
Os08g35160	Chaperone DnaJ-domain superfamily protein	27.967	29.874	31.252	6.288	5.87	6.384	-2.33144	0.000338758
Os07g37040	Octicosapeptide/Phox/Bem1p family protein	24.758	21.981	22.142	6.428	3.511	3.781	-2.32681	0.00229129
Os03g17790	Low temperature and salt responsive protein family	28.394	45.593	39.291	5.227	10.176	7.643	-2.32263	0.000120175
Os05g43870	interactor of constitutive active rops 1	12.315	19.982	16.77	3.859	2.546	3.242	-2.31982	0.0156099
Os08g33540	Ribosomal protein L12/ ATP-dependent Clp protease adaptor protein ClpS family protein	65.471	87.672	82.149	13.94	18.285	15.91	-2.31749	4.53015e-09
Os07g05110	patatin-like protein 6	9.444	18.235	12.053	4.448	2.32	2.153	-2.31368	0.0429482
Os08g40180	hydroxy methylglutaryl CoA reductase 1	27.648	16.112	23.675	6.078	2.794	4.597	-2.30496	0.00387088
Os01g74410	myb domain protein 59	545.89	567.228	565.644	68.071	175.225	103.221	-2.30179	6.39637e-16
Os03g17350	ABC-2 type transporter family protein	16.366	25.035	17.049	3.829	4.095	4.29	-2.30017	0.00758291
Os10g28360	RmlC-like cupins superfamily protein	157.7	168.003	167.06	37.766	34.037	29.836	-2.2987	1.48098e-17
Os07g42590	F-box family protein	30.495	23.798	27.729	6.251	6.118	4.507	-2.29483	0.000804091
Os09g32100	Protein of unknown function, DUF599	50.852	53.886	54.234	7.159	14.285	12.366	-2.29345	1.95323e-06
Os09g13920	--	100.76	149.354	133.732	30.5	25.565	23.567	-2.28966	1.67599e-12
Os02g13660	protodermal factor 1	168.594	276.457	218.308	71.505	12.924	54.53	-2.27494	0.00676281
Os05g03450	Concanavalin A-like lectin protein kinase family protein	17.859	21.209	18.428	5.362	3.071	3.915	-2.27466	0.00787851
Os09g36080	cytochrome P450, family 71, subfamily B, polypeptide 34	10.555	14.844	11.979	2.479	3.659	2.06	-2.27323	0.0439933
Os03g22050	SOS3-interacting protein 1	45.258	57.699	52.03	12.006	11.134	9.701	-2.25797	2.33736e-06
Os07g37156	--	18.452	14.01	14.632	3.322	3.87	2.709	-2.25714	0.0191971
Os10g28210	Protein of unknown function (DUF506)	17.968	31.459	26.339	7.943	2.84	4.942	-2.25694	0.00318749
Os07g07920	Bifunctional inhibitor/lipid-transfer protein/seed storage 2S albumin superfamily protein	65.694	79.402	70.222	15.988	16.278	14.39	-2.25064	1.78543e-08
Os01g70970	Protein kinase superfamily protein	51.364	22.097	34.193	6.714	7.981	8.344	-2.2411	0.000482516
Os04g55159	--	2714.27	2387.5	2560.7	549.386	627.209	474.735	-2.2389	1.03222e-50
Os11g13670	carboxyesterase 18	42.266	41.327	41.76	9.959	8.76	7.533	-2.23636	2.39181e-05
Os05g41990	Peroxidase superfamily protein	153.503	150.562	152.673	35.088	31.41	32.932	-2.23552	2.25261e-16
Os05g35470	alpha/beta-Hydrolases superfamily protein	129.977	178.744	152.732	33.959	37.463	28.868	-2.23405	2.56471e-14
Os06g21230	--	13.048	10.246	14.061	3.186	2.998	2.137	-2.23368	0.0487024
Os03g06570	IQ-domain 19	87.737	88.004	79.511	19.211	20.342	17.162	-2.21816	8.5061e-10
Os02g38120	Phototropic-responsive NPH3 family protein	36.57	28.163	31.417	7.045	7.483	6.648	-2.21751	0.000353692
Os01g04230	leucine-rich repeat transmembrane protein kinase family protein	12.976	14.826	13.085	3.82	2.058	2.793	-2.21452	0.0363487
Os06g13830	glycosyl hydrolase 9B8	31.112	42.287	36.381	8.22	8.315	7.725	-2.20965	0.000134787
Os03g56944	hydroxyproline-rich glycoprotein family protein	32.39	59.454	36.101	12.631	7.899	7.351	-2.20956	0.000160931
Os09g27730	HVA22 homologue E	23.008	12.133	14.932	4.002	2.955	3.945	-2.20889	0.0204564
Os10g25830	Mitochondrial substrate carrier family protein	22.386	29.217	26.189	5.603	5.852	4.98	-2.20544	0.00179479
Os03g25790	O-Glycosyl hydrolases family 17 protein	21.304	30.08	21.085	6.257	5.347	4.616	-2.19699	0.0031576
Os05g38350	glycerol-3-phosphate acyltransferase 5	15.08	20.393	14.371	3.676	3.478	4.167	-2.1825	0.0202507
Os07g32010	UDP-glucosyl transferase 71C4	29.389	28.696	30.643	6.725	6.547	5.535	-2.17911	0.000672098
Os12g40900	AUX/IAA transcriptional regulator family protein	124.471	85.258	103.909	23.957	22.654	23.623	-2.16483	2.29025e-10
Os09g10054	Disease resistance protein (CC-NBS-LRR class) family	14.294	14.86	14.932	3.876	2.093	3.67	-2.16422	0.0315024
Os12g26690	--	14.507	34.33	20.985	6.964	4.043	5.141	-2.15814	0.00763819
Os03g50280	Glycolipid transfer protein (GLTP) family protein	90.861	42.131	77.139	14.593	20.06	13.165	-2.15155	4.97878e-06
Os02g52930	nodulin MtN21 /EamA-like transporter family protein	14.989	19.059	13.575	2.613	4.503	2.617	-2.15113	0.0243335
Os04g40510	Cellulase (glycosyl hydrolase family 5) protein	20.382	42.607	27.747	6.425	7.526	6.925	-2.143	0.00181942
Os05g19910	HXXXD-type acyl-transferase family protein	11.563	14.401	13.061	1.971	3.684	2.915	-2.14062	0.0492051
Os04g31120	Galactose oxidase/kelch repeat superfamily protein	81.139	98.122	84.996	16.357	24.623	19.952	-2.13918	5.48516e-09
Os08g24790	Auxin-responsive family protein	47.474	92.15	71.669	17.245	14.923	16.651	-2.13406	1.81133e-06
Os01g21560	alpha/beta-Hydrolases superfamily protein	20.969	38.875	26.477	6.809	6.589	5.69	-2.13176	0.00196659
Os02g32009	--	20.668	25.291	27.229	5.092	6.445	5.931	-2.12795	0.00325446
Os04g35010	basic helix-loop-helix (bHLH) DNA-binding superfamily protein	363.992	357.577	359.628	95.675	81.757	74.218	-2.12778	3.78178e-27
Os08g03610	LSD1 zinc finger family protein	37.018	58.441	42.493	10.88	14.092	6.736	-2.12415	8.27745e-05
Os06g19750	--	230.232	252.414	228.102	64.628	49.213	52.172	-2.12295	9.38704e-20
Os08g34550	RING/U-box superfamily protein	30.486	32.92	31.435	7.521	7.61	5.766	-2.12075	0.000622852
Os01g19220	beta-D-xylosidase 4	26.52	15.479	22.048	4.99	4.907	5.022	-2.11703	0.00859206
Os02g55134	cytochrome c oxidase 17	23.085	14.984	13.419	2.515	3.343	6.209	-2.11306	0.02593
Os10g28120	--	189.777	218.662	189.597	39.023	54.317	47.62	-2.1125	8.60874e-17
Os02g44300	Plant VAMP (vesicle-associated membrane protein) family protein	29.563	15.79	21.947	4.654	5.874	4.928	-2.11103	0.0070692
Os05g07060	FASCICLIN-like arabinogalactan-protein 11	165.955	224.36	187.172	48.957	39.781	48.307	-2.10138	1.55836e-15
Os01g61330	Ankyrin repeat family protein	40.675	32.229	36.344	8.532	8.801	7.926	-2.09253	0.000234071
Os03g19200	Heat shock protein DnaJ with tetratricopeptide repeat	35.975	26.108	29.896	7.409	7.824	7.245	-2.0886	0.000954522
Os08g41489	--	17.277	34.099	19.748	2.386	9.757	4.801	-2.08793	0.0148115
Os07g04960	hydroxyproline-rich glycoprotein family protein	43.72	69.907	56.87	14.622	11.111	14.822	-2.08777	7.93663e-06
Os07g47210	GDSL-like Lipase/Acylhydrolase superfamily protein	28.056	40.239	32.202	8.96	6.319	9.226	-2.08626	0.000654353
Os03g51980	--	17.826	40.607	23.623	5.59	7.63	6.224	-2.0808	0.0044853
Os04g53850	NAD(P)-binding Rossmann-fold superfamily protein	17.559	19.308	17.015	4.652	4.145	3.757	-2.08048	0.016234
Os04g37550	Eukaryotic aspartyl protease family protein	24.567	31.856	25.597	8.12	5.762	5.7	-2.07977	0.00191721
Os11g35540	--	82.955	61.303	87.113	10.469	31.214	14.847	-2.06625	1.00182e-05
Os01g04800	AP2/B3 transcription factor family protein	128.841	175.462	154.617	49.888	24.05	38.454	-2.06279	1.40594e-10
Os10g42900	peptide transporter 2	12.722	13.788	13.982	3.858	3.433	2.932	-2.06156	0.0470043
Os01g24440	glycine-rich protein	41.647	53.378	48.238	12.017	13.264	10.374	-2.05644	2.70414e-05
Os10g37400	Protein of unknown function, DUF538	54.922	85.072	63.994	21.274	15.027	14.144	-2.05586	1.93033e-06
Os05g34830	NAC (No Apical Meristem) domain transcriptional regulator superfamily protein	16.032	16.156	16.735	3.486	4.456	4.625	-2.05524	0.0262342
Os07g41590	carboxyesterase 18	50.415	49.642	49.869	12.418	13.022	11.754	-2.04478	1.20851e-05
Os02g41840	Protein of unknown function, DUF584	62.147	125.991	90.991	14.896	33.709	19.8	-2.0415	5.00121e-06
Os07g35979	--	488.873	505.238	515.983	138.329	128.502	108.44	-2.03502	3.72638e-30
Os03g43810	phytochrome interacting factor 3-like 5	14.152	20.683	16.669	4.803	3.714	4.127	-2.0269	0.0239162
Os09g06464	CONSTANS-like 2	16.235	21.916	18.02	3.508	5.928	4.27	-2.02574	0.0180573
Os03g01470	--	18.972	10.318	15.018	3.826	3.492	4.22	-2.02432	0.0473737
Os08g39590	Leucine-rich repeat protein kinase family protein	32.023	15.175	24.646	5.925	5.788	5.707	-2.02346	0.00826561
Os11g42030	Protein of unknown function (DUF594)	34.622	26.886	32.932	7.648	7.7	7.843	-2.00966	0.00101742
Os01g11340	cytochrome P450, family 710, subfamily A, polypeptide 1	31.875	26.461	28.532	7.204	8.592	6.362	-2.00787	0.00191721
Os04g11980	--	71.81	80.752	80.324	22.26	17.952	19.247	-2.00759	6.708e-08
Os04g52164	HXXXD-type acyl-transferase family protein	175.906	185.718	165.693	50.216	44.793	38.831	-2.00414	5.26137e-15
Os09g17329	Ankyrin repeat family protein	29.067	40.209	32.545	8.185	8.314	9.992	-1.99875	0.000774286
Os06g50230	--	342.414	465.269	411.16	99.473	112.189	100.452	-1.99568	5.82004e-22
Os03g46150	Bifunctional inhibitor/lipid-transfer protein/seed storage 2S albumin superfamily protein	46.816	68.59	60.057	15.206	13.723	16.101	-1.99435	7.45124e-06
Os07g37240	light harvesting complex photosystem II	2990.8	4000.06	3368.32	816.031	967.96	866.389	-1.99293	4.45201e-36
Os01g45360	Uncharacterised protein family (UPF0497)	14.024	14.985	14.149	4.24	4.378	3.469	-1.99238	0.046828
Os07g07930	Bifunctional inhibitor/lipid-transfer protein/seed storage 2S albumin superfamily protein	298.888	305.705	309.185	91.458	63.377	80.282	-1.99199	1.17233e-20
Os11g47460	myb domain protein 59	50.949	57.14	56.37	11.526	15.942	13.715	-1.99063	8.82375e-06
Os03g18600	Polyketide cyclase/dehydrase and lipid transport superfamily protein	362.541	407.434	375.184	92.737	103.58	97.386	-1.98719	9.54768e-26
Os10g07290	beta-1,3-glucanase_putative	45.279	24.36	36.494	8.3	10.524	7.665	-1.98246	0.00121928
Os05g27790	Uncharacterised protein family (UPF0497)	58.536	73.508	57.05	14.915	19.489	15.442	-1.98114	2.91819e-06
Os06g08570	Tetratricopeptide repeat (TPR)-like superfamily protein	24.961	38.214	30.093	8.082	8.129	7.998	-1.98099	0.00165407
Os06g30730	ABC-2 type transporter family protein	19.235	22.023	21.056	5.022	5.543	5.135	-1.97977	0.0120348
Os10g26500	Homeobox-leucine zipper protein family	67.88	39.785	51.358	13.929	13.671	12.895	-1.9794	3.88708e-05
Os07g46380	Glycosyltransferase family 61 protein	28.965	49.456	38.14	11.998	10.377	7.859	-1.97813	0.000568758
Os09g32730	RING/U-box superfamily protein	33.238	28.465	27.829	8.693	7.789	6.47	-1.97726	0.00188451
Os04g55180	alpha/beta-Hydrolases superfamily protein	31.357	44.582	36.481	7.746	11.835	8.9	-1.97537	0.000555702
Os02g33380	cell wall / vacuolar inhibitor of fructosidase 2	9.611	25.986	17.997	4.933	5.089	4.366	-1.97536	0.0349639
Os07g39590	ARM repeat superfamily protein	43.296	48.661	43.028	10.62	12.986	11.306	-1.97324	7.15726e-05
Os01g12160	Auxin-responsive GH3 family protein	21.347	26.115	22.414	7.029	5.282	5.988	-1.9653	0.00808787
Os06g49780	--	96.984	97.382	100.519	31.448	24.514	20.856	-1.96332	4.20886e-09
Os01g14530	AWPM-19-like family protein	33.203	31.353	23.706	7.052	6.634	9.313	-1.96196	0.00234719
Os05g39990	expansin A1	297.888	241.951	272.87	65.965	71.015	75.786	-1.95732	2.11209e-19
Os10g36650	actin 7	148.393	80.631	122.311	31.055	26.842	34.251	-1.95591	2.57809e-08
Os03g14900	NB-ARC domain-containing disease resistance protein	16.205	17.248	16.158	4.088	3.649	4.782	-1.94027	0.034116
Os10g10130	wall associated kinase 5	25.169	27.793	25.544	8.426	4.958	7.552	-1.93817	0.00453096
Os02g45930	oxidative stress 3	211.935	262.607	231.339	51.058	71.781	65.334	-1.93466	1.58976e-15
Os12g41660	--	22.03	18.853	18.908	8.084	2.742	5.345	-1.93339	0.020269
Os03g48060	Class I glutamine amidotransferase-like superfamily protein	69.794	70.367	65.061	18.159	18.893	17.809	-1.9237	8.55045e-07
Os03g40830	Subtilase family protein	69.204	81.597	75.236	22.766	19.636	18.29	-1.91553	3.89593e-07
Os01g68020	BTB and TAZ domain protein 2	79.453	107.101	87.887	20.03	31.398	22.781	-1.91428	1.45033e-07
Os01g34560	3-ketoacyl-CoA synthase 5	122.195	73.765	104.161	24.55	32.454	23.901	-1.91233	1.21835e-07
Os07g38030	GRAS family transcription factor	15.72	16.635	15.461	6.234	4.286	3.348	-1.91057	0.0429466
Os02g13600	--	16.306	23.125	19.506	5.123	6.367	5.376	-1.90877	0.0200589
Os11g14140	Galactose oxidase/kelch repeat superfamily protein	173.06	221.295	188.421	60.483	51.093	46.726	-1.90758	7.84512e-14
Os10g27330	glycerol-3-phosphate acyltransferase 6	23.16	23.013	24.088	7.318	6.057	5.535	-1.90698	0.00854153
Os02g55870	glucuronidase 3	70.785	61.709	66.437	17.487	17.879	18.835	-1.90694	1.61584e-06
Os01g39000	--	104.642	88.295	98.224	25.905	26.512	26.077	-1.90605	6.75875e-09
Os02g42380	TCP family transcription factor	60.621	39.012	50.51	16.355	13.372	11.838	-1.90527	8.66933e-05
Os03g49830	Protein of unknown function (DUF3049)	34.503	28.268	29.468	9.489	7.814	7.61	-1.90488	0.00203344
Os01g37910	gamma vacuolar processing enzyme	180.982	206.752	188.861	49.376	52.686	55.382	-1.90378	3.92633e-15
Os08g10080	NAC domain containing protein 1	24.099	20.348	22.328	6.184	6.2	5.962	-1.89954	0.0116988
Os11g38650	UDP-glucosyl transferase 72B3	45.893	52.069	51.859	16.398	12.074	13.22	-1.8974	4.8801e-05
Os04g47250	cytochrome P450, family 86, subfamily A, polypeptide 4	49.803	44.793	43.824	13.705	11.098	13.383	-1.89678	9.19827e-05
Os09g28500	Calcium-binding EF hand family protein	19.233	32.04	22.158	7.423	6.977	6.369	-1.89501	0.00999606
Os04g59190	Peroxidase superfamily protein	182.934	185.806	163.849	38.423	59.609	47.501	-1.89315	1.82677e-12
Os08g45030	ATP binding cassette subfamily B1	23.289	17.523	21.443	7.395	5.319	4.911	-1.8919	0.01682
Os04g56990	myb-like HTH transcriptional regulator family protein	30.499	39.581	32.341	7.902	10.964	9.35	-1.89107	0.00134125
Os12g37510	UDP-Glycosyltransferase superfamily protein	112.981	84.128	98.264	30.183	24.586	26.24	-1.88967	1.90996e-08
Os05g35460	SEC14 cytosolic factor family protein / phosphoglyceride transfer family protein	127.392	122.959	125.353	32.658	36.14	33.969	-1.88956	4.89332e-11
Os06g43044	GDSL-like Lipase/Acylhydrolase superfamily protein	52.23	46.432	47.052	15.682	11.786	12.22	-1.88354	7.61139e-05
Os04g49370	oxidative stress 3	143.404	187.885	172.47	33.851	59.37	46.235	-1.88074	1.58718e-10
Os09g34230	UDP-glycosyltransferase 74 F1	11.89	38.114	21.913	9.218	4.21	6.718	-1.87833	0.0280176
Os03g17850	Nucleotide-diphospho-sugar transferases superfamily protein	41.206	57.962	44.662	14.307	12.243	13.766	-1.87501	0.000122944
Os07g04950	hydroxyproline-rich glycoprotein family protein	57.607	99.384	73.084	23.251	19.591	20.799	-1.87295	4.08033e-06
Os01g07420	alpha/beta-Hydrolases superfamily protein	34.426	48.512	38.929	15.994	8.432	9.854	-1.87088	0.000803618
Os01g51540	cytidine deaminase 1	33.543	36.763	33.478	13.234	7.705	8.06	-1.86885	0.00134624
Os12g08920	Peroxidase superfamily protein	42.913	33.873	34.468	10.473	10.841	10.257	-1.86513	0.000777636
Os03g57980	Bifunctional inhibitor/lipid-transfer protein/seed storage 2S albumin superfamily protein	12.022	20.283	18.372	4.152	4.572	5.406	-1.86297	0.0442496
Os02g46460	nitrate transporter 1.5	51.854	54.857	49.784	11.119	20.482	12.807	-1.8599	7.81212e-05
Os04g52320	Pectin lyase-like superfamily protein	29.787	28.505	29.577	10.034	7.583	7.073	-1.85741	0.00305651
Os03g19090	Protein of unknown function (DUF1645)	55.025	42.553	47.787	16.758	13.14	11.121	-1.85729	0.000117143
Os04g33370	cytochrome P450, family 77, subfamily A, polypeptide 4	33.896	24.866	29.862	10.308	7.271	7.936	-1.85703	0.00348978
Os03g61740	NAD(P)-binding Rossmann-fold superfamily protein	77.919	123.417	96.493	39.257	15.561	28.758	-1.85072	4.60091e-06
Os12g25690	UDP-glucose 6-dehydrogenase family protein	268.988	158.29	229.626	68.252	52.587	64.793	-1.845	3.48089e-11
Os01g57040	--	66.537	75.52	64.686	22.057	14.571	21.687	-1.84463	3.52618e-06
Os05g28520	Leucine-rich repeat protein kinase family protein	59.717	132.223	86.415	29.036	25.918	23.509	-1.84335	1.01496e-05
Os06g04889	--	154.678	150.559	151.938	43.916	43.712	42.123	-1.84228	1.49857e-12
Os01g65630	--	30.449	38.489	27.401	11.359	7.982	8.32	-1.8419	0.0028458
Os05g45450	Protein of unknown function, DUF584	22.979	27.782	22.807	4.834	11.165	4.617	-1.84168	0.0130904
Os01g61200	GDSL-like Lipase/Acylhydrolase family protein	30.67	19.802	23.22	4.173	11.41	5.811	-1.83982	0.0157017
Os03g12250	receptor-like kinase 1	154.945	130.587	144.774	44.493	40.508	37.677	-1.83407	1.96382e-11
Os01g43430	--	21.133	25.644	23.229	8.052	6.649	5.289	-1.83335	0.0125987
Os05g27350	--	45.303	18.178	34.928	12.404	7.956	8.19	-1.83077	0.00686519
Os06g35770	--	35.142	52.631	41.21	13.348	12.391	12.266	-1.82869	0.000454538
Os02g43660	Cupredoxin superfamily protein	96.703	114.435	95.214	32.014	21.797	34.465	-1.82503	5.17127e-08
Os08g43430	alpha/beta-Hydrolases superfamily protein	31.178	46.049	34.207	12.31	9.475	11.432	-1.82178	0.00133444
Os12g12560	Zinc-binding dehydrogenase family protein	20.49	22.955	23.082	5.169	7.663	5.681	-1.82153	0.0165022
Os01g51060	peptidase M20/M25/M40 family protein	20.885	17.964	19.632	5.427	4.677	7.222	-1.82065	0.0249154
Os01g67090	IQ-domain 13	36.883	63.399	48.711	15.165	14.904	13.106	-1.81982	0.000240729
Os02g44654	cytochrome P450, family 86, subfamily A, polypeptide 4	52.105	37.391	46.154	15.892	11.072	12.446	-1.81644	0.000332795
Os08g44270	Cysteine proteinases superfamily protein	157.392	316.326	219.674	63.535	70.217	66.645	-1.81339	2.54423e-09
Os10g39170	Peroxidase superfamily protein	55.167	44.463	46.351	14.683	10.555	15.802	-1.8133	0.000155735
Os03g23980	NAD(P)-binding Rossmann-fold superfamily protein	27.831	29.737	27.515	8.579	9.466	6.662	-1.80796	0.00456628
Os07g07480	HNH endonuclease	36.627	40.601	31.652	10.841	10.272	11.428	-1.80772	0.00110462
Os08g41290	auxin-responsive family protein	220.711	118.507	178.648	62.366	34.352	54.633	-1.80616	8.28332e-08
Os03g07360	cycling DOF factor 2	36.686	48.345	42.5	12.192	14.112	11.284	-1.80511	0.000456286
Os04g38320	--	26.162	20.711	25.023	8.749	5.367	7.17	-1.80332	0.0128808
Os09g23110	Major facilitator superfamily protein	42.239	48.968	45.984	14.045	14.23	11.739	-1.8019	0.00020876
Os11g41150	SPIRAL1-like2	349.201	689.764	523.652	152.895	155.125	149.232	-1.80171	2.81337e-12
Os02g49680	calcium sensing receptor	206.178	301.891	241.25	65.267	85.231	68.85	-1.80022	1.26477e-12
Os03g02470	--	31.454	39.644	37.52	12.194	8.022	12.243	-1.79507	0.00150237
Os12g26510	--	13.955	30.84	22.964	7.721	6.901	5.227	-1.79297	0.0254742
Os06g13230	--	226.645	263.489	241.198	90.919	56.666	66.897	-1.79238	2.23505e-13
Os02g44670	Late embryogenesis abundant (LEA) hydroxyproline-rich glycoprotein family	37.148	22.057	32.749	8.346	10.057	8.693	-1.79235	0.00495881
Os03g20500	F-box family protein	46.122	47.055	42.787	16.452	11.807	11.986	-1.79156	0.000254353
Os06g16350	Peroxidase superfamily protein	22.896	48.159	34.002	11.632	9.509	9.055	-1.7878	0.00410888
Os03g09220	Protein phosphatase 2C family protein	114.875	135.148	123.218	31.566	41.614	36.162	-1.78724	1.63763e-09
Os11g45710	Glycosyl hydrolase superfamily protein	25.357	25.848	27.347	6.335	9.373	7.774	-1.78692	0.00860325
Os04g46130	uclacyanin 1	190.956	270.944	207.225	71.455	61.925	65.408	-1.78361	1.39333e-12
Os07g37350	ARM repeat superfamily protein	28.085	35.823	33.944	9.463	11.342	8.533	-1.78244	0.0027236
Os11g34870	--	30.977	38.616	38.399	9.612	11.551	10.178	-1.78054	0.00149418
Os12g38810	--	16.957	26.487	21.051	7.614	4.193	7.126	-1.77993	0.0259002
Os03g03790	acyl activating enzyme 12	14.107	25.929	17.385	8.067	3.756	4.754	-1.77388	0.0450591
Os05g37930	--	105.602	113.657	111.124	37.66	27.309	34.069	-1.76767	1.20347e-08
Os05g48890	FASCICLIN-like arabinogalactan protein 13 precursor	56.114	36.027	44.603	16.765	10.201	13.997	-1.76569	0.00062089
Os10g32580	GDSL-like Lipase/Acylhydrolase superfamily protein	50.474	53.271	47.014	17.406	13.367	15.237	-1.76323	0.000132063
Os05g32544	Glycosyltransferase family 61 protein	42.611	44.679	41.681	15.938	12.477	11.054	-1.76293	0.000465437
Os03g64020	PGR5-LIKE A	99.772	126.298	106.861	31.251	36.508	32.482	-1.76148	1.93863e-08
Os01g70410	Protein kinase superfamily protein	23.754	24.888	24.077	6.513	6.675	7.683	-1.75623	0.0122768
Os09g37394	SAUR-like auxin-responsive protein family	15.381	21.462	16.661	4.487	4.55	7.027	-1.75471	0.0481363
Os03g45370	calcium exchanger 7	14.379	20.598	18.273	4.698	6.723	4.204	-1.75356	0.0494909
Os03g08250	Protein of unknown function (DUF1677)	241.673	233.503	226.404	64.051	79.64	67.72	-1.75247	3.85464e-15
Os01g25484	nitrite reductase 1	392.736	500.586	430.543	142.605	125.098	133.278	-1.751	6.16286e-20
Os11g25560	basic helix-loop-helix (bHLH) DNA-binding superfamily protein	27.046	46.062	36.039	11.781	11.418	9.878	-1.75082	0.00258718
Os02g14160	Peroxidase superfamily protein	214.47	160.057	196.834	60.832	57.786	53.841	-1.7473	3.48472e-12
Os06g04169	alpha/beta-Hydrolases superfamily protein	38.565	44.521	41.312	13.072	14.043	11.291	-1.74352	0.000658002
Os01g60860	ARM repeat superfamily protein	25.019	36.128	30.655	11.483	8.839	7.973	-1.7428	0.00537442
Os03g10860	--	61.881	110.12	93.872	27.835	29.261	24.457	-1.74215	6.51634e-06
Os03g48810	Xanthine/uracil permease family protein	22.478	31.684	27.535	9.328	5.735	9.604	-1.74106	0.0101418
Os10g37190	Protein kinase superfamily protein	37.884	40.956	39.49	13.622	10.09	11.915	-1.73899	0.00100001
Os11g45400	glycerol-3-phosphate acyltransferase 3	19.439	28.572	24.335	7.292	7.632	7.274	-1.73691	0.0166512
Os06g11130	alpha/beta-Hydrolases superfamily protein	62.591	77.048	62.041	22.643	21.245	17.591	-1.73029	1.45367e-05
Os02g08220	--	25.883	16.175	22.919	6.879	5.883	6.74	-1.72489	0.0264504
Os02g28170	HXXXD-type acyl-transferase family protein	26.106	18.96	19.588	4.677	8.81	5.919	-1.72426	0.027545
Os01g61160	laccase 12	21.714	33.186	26.204	10.482	6.253	9.203	-1.72362	0.0119052
Os06g44450	CONSTANS-like 2	127.794	122.662	124.856	33.212	50.84	32.468	-1.72089	2.50533e-08
Os04g39100	Peroxidase superfamily protein	29.653	23.37	30.928	8.5	10.315	7.849	-1.71603	0.00867366
Os03g52880	Phototropic-responsive NPH3 family protein	35.851	42.761	37.014	12.124	13.54	10.305	-1.71369	0.00142626
Os06g09340	Plant invertase/pectin methylesterase inhibitor superfamily	25.698	25.421	23.471	7.555	8.389	7.486	-1.71137	0.0139125
Os03g51150	Plant protein of unknown function (DUF946)	30.011	43.04	35.667	12.694	9.914	10.658	-1.70764	0.00251187
Os05g50260	Pectin lyase-like superfamily protein	78.153	76.331	79.89	23.882	26.168	23.436	-1.70574	1.87309e-06
Os02g16030	Late embryogenesis abundant (LEA) hydroxyproline-rich glycoprotein family	41.13	46.075	43.525	17.001	13.422	10.949	-1.70184	0.00072706
Os02g32650	Family of unknown function (DUF662)	40.744	61.527	49.963	16.352	14.251	18.469	-1.69961	0.000347846
Os06g46500	SKU5 similar 5	73.932	30.534	60.698	19.571	15.544	16.165	-1.69782	0.00106984
Os07g48680	RING/U-box superfamily protein	23.272	25.454	22.176	6.178	8.189	7.645	-1.69553	0.0192017
Os05g08770	Leucine-rich repeat (LRR) family protein	87.824	50.262	75.314	25.078	18.795	22.791	-1.69299	5.65e-05
Os06g04590	SAUR-like auxin-responsive protein family	25.66	23.323	24.026	8.588	5.941	8.256	-1.69216	0.0166512
Os01g45700	--	320.7	291.792	301.263	103.066	80.154	104.912	-1.69209	2.22342e-16
Os04g10214	--	108.749	92.326	109.643	42.092	28.172	27.563	-1.69145	3.41867e-07
Os04g37820	UDP-glucosyl transferase 85A2	18.568	20.201	17.66	6.33	7.181	4.75	-1.68829	0.0417503
Os07g32570	APS reductase 3	31.729	31.848	34.36	10.818	9.839	9.767	-1.68606	0.00378864
Os02g57480	HXXXD-type acyl-transferase family protein	18.474	22.97	19.392	7.81	4.904	5.618	-1.68592	0.0380186
Os03g09850	Auxin-responsive family protein	27.845	26.216	27.865	10.425	7.313	8.845	-1.68298	0.0101962
Os06g38430	--	18.065	21.584	23.012	5.824	7.821	5.848	-1.68059	0.0315986
Os04g25060	Receptor-like protein kinase-related family protein	52.402	43.975	49.081	12.867	21.874	11.438	-1.67993	0.000782321
Os02g24700	SAUR-like auxin-responsive protein family	144.402	114.808	138.739	40.149	47.394	39.994	-1.67235	4.89745e-09
Os10g05950	proline-rich protein 2	806.102	290.625	555.334	172.262	169.445	185.977	-1.67085	1.76929e-07
Os01g06580	FASCICLIN-like arabinogalactan-protein 11	205.898	251.522	228.301	76.674	70.104	73.117	-1.66704	1.74806e-13
Os07g40870	hydroxyproline-rich glycoprotein family protein	57.82	107.615	77.28	25.09	32.305	21.211	-1.66605	7.1096e-05
Os01g44069	glycerol-3-phosphate acyltransferase 1	21.338	16.11	18.502	6.683	6.409	5.419	-1.6622	0.0487147
Os08g37300	Bifunctional inhibitor/lipid-transfer protein/seed storage 2S albumin superfamily protein	109.721	204.266	159.621	47.476	48.602	57.214	-1.65892	2.36218e-07
Os11g42970	--	33.497	30.138	32.91	9.007	10.408	11.631	-1.65611	0.00529078
Os08g39330	--	286.059	139.398	209.002	99.703	31.462	73.992	-1.65488	8.53032e-05
Os06g46680	cytochrome P450, family 77, subfamily B, polypeptide 1	58.288	52.604	56.216	18.908	16.848	17.775	-1.65428	0.000109245
Os02g53180	ethylene-forming enzyme	301.468	482.92	390.268	103.466	155.108	122.461	-1.65338	7.51843e-11
Os01g10180	--	26.09	19.179	22.746	9.331	7.09	5.784	-1.65283	0.0272937
Os09g31080	--	1091.54	702.858	934.258	279.573	316.658	285.745	-1.6515	2.18768e-17
Os07g32020	UDP-glucosyl transferase 71B6	134.132	205.452	159.843	53.902	55.248	52.52	-1.64993	5.28255e-09
Os06g43170	Leucine-rich repeat protein kinase family protein	22.954	29.116	25.382	9.968	7.466	7.99	-1.64965	0.0164161
Os10g26850	--	161.566	207.921	190.487	72.473	55.426	55.189	-1.64807	1.96363e-10
Os03g57990	Bifunctional inhibitor/lipid-transfer protein/seed storage 2S albumin superfamily protein	23.896	32.1	27.37	8.999	9.039	9	-1.64654	0.0117926
Os08g31030	Glucose-methanol-choline (GMC) oxidoreductase family protein	42.11	44.106	40.28	13.871	12.239	14.786	-1.64591	0.0010903
Os06g04870	Homeobox-leucine zipper protein 4 (HB-4) / HD-ZIP protein	69.808	39.529	58.628	22.411	16.481	16.904	-1.64384	0.000457308
Os08g37890	--	28.308	33.503	33.298	11.159	9.279	10.708	-1.64202	0.00618992
Os06g28630	--	30.782	24.479	37.154	12.187	9.21	8.999	-1.64138	0.0090705
Os03g57970	Bifunctional inhibitor/lipid-transfer protein/seed storage 2S albumin superfamily protein	167.887	213.919	189.799	71.91	49.22	65.889	-1.64012	3.38879e-10
Os01g71170	arabinogalactan protein 26	262.993	175.801	209.85	81.223	68.535	62.36	-1.63862	2.65131e-10
Os09g37480	SAUR-like auxin-responsive protein family	38.76	38.586	37.606	12.432	11.102	15.441	-1.63608	0.00202009
Os03g10700	--	132.257	141.412	135.982	46.352	51.096	37.251	-1.6351	5.6664e-09
Os01g10490	protodermal factor 1	118.426	57.336	90.371	43.848	16.839	25.641	-1.63197	0.000534976
Os12g05715	--	27.814	14.054	22.472	8.094	6.266	6.505	-1.6318	0.0442496
Os11g37960	pathogenesis-related 4	58.427	59.085	56.169	18.642	18.926	18.518	-1.62741	9.8241e-05
Os02g44320	Bifunctional inhibitor/lipid-transfer protein/seed storage 2S albumin superfamily protein	5210.56	4725.77	4909.57	1404.87	1936.67	1548.23	-1.6264	2.14836e-25
Os05g44200	GDSL-like Lipase/Acylhydrolase superfamily protein	241.694	110.764	186.596	56.833	63.913	57.08	-1.62382	1.06582e-06
Os01g62290	heat shock protein 70	38.942	34.465	35.796	13.412	11.493	11.838	-1.62372	0.00301719
Os06g14810	3-ketoacyl-CoA synthase 6	79.941	46.427	63.6	24.703	19.908	18.281	-1.61669	0.000259177
Os10g14920	nodulin MtN21 /EamA-like transporter family protein	44.911	37.25	44.243	17.339	12.052	12.95	-1.61031	0.00164394
Os03g55830	Phototropic-responsive NPH3 family protein	27.937	21.364	26.222	9.91	6.84	7.719	-1.61014	0.0215829
Os04g37480	NAD(P)-linked oxidoreductase superfamily protein	75.534	65.923	75.552	25.062	23.419	25.339	-1.6036	1.54118e-05
Os09g32964	root hair specific 19	61.308	75.44	67.148	20.918	27.523	19.251	-1.60323	6.5561e-05
Os01g44960	alpha/beta-Hydrolases superfamily protein	39.783	49.938	43.663	18.857	9.277	16.646	-1.60181	0.00209052
Os03g12390	MAP kinase kinase 7	43.061	51.976	42.272	13.855	17.441	14.502	-1.60042	0.00100001
Os02g39710	CONSTANS-like 5	144.71	184.266	157.226	57.17	55.934	51.445	-1.5935	1.3061e-09
Os01g50200	UDP-glucosyl transferase 88A1	22.098	27.839	24.155	10.798	5.541	8.243	-1.59273	0.02631
Os01g15830	Peroxidase superfamily protein	133.108	192.999	164.617	63.399	47.992	55.065	-1.59169	1.62504e-08
Os04g58734	--	161.701	180.639	165.853	57.199	64.516	50.161	-1.59069	4.13154e-10
Os04g41810	Cytochrome b561/ferric reductase transmembrane with DOMON related domain	220.641	129.806	181.313	58.047	56.302	65.564	-1.58763	4.17049e-08
Os08g36310	cytochrome P450, family 76, subfamily C, polypeptide 4	30.755	34.404	32.392	7.779	12.569	12.012	-1.5808	0.00832462
Os06g21140	--	59.661	72.541	68.934	21.335	27.221	21.307	-1.57514	6.86337e-05
Os03g56220	Protein of unknown function (DUF1005)	59.014	44.865	53.933	15.358	23.655	15.038	-1.5725	0.000805668
Os01g69270	HCP-like superfamily protein with MYND-type zinc finger	18.532	27.525	26.221	10.151	8.027	7.489	-1.57245	0.0297743
Os03g14880	--	19.577	28.241	22.054	10.273	7.452	7.295	-1.5713	0.034116
Os01g11730	GDSL-like Lipase/Acylhydrolase superfamily protein	60.971	59.129	61.162	20.643	19.93	21.063	-1.57119	0.000109112
Os02g39850	hydroxycinnamoyl-CoA shikimate/quinate hydroxycinnamoyl transferase	127.101	176.898	144.671	51.88	56.459	46.356	-1.57006	3.18809e-08
Os02g02410	Heat shock protein 70 (Hsp 70) family protein	329.92	191.134	277.164	113.062	59.222	101.715	-1.56765	3.83616e-07
Os03g52239	BEL1-like homeodomain 4	41.59	64.08	50.646	19.745	17.322	17.335	-1.5667	0.000788782
Os03g53845	--	60.855	55.663	68.917	22.484	24.982	16.95	-1.56361	0.000171139
Os03g53150	indoleacetic acid-induced protein 16	335.714	318.966	330.984	111.036	117.904	111.911	-1.55705	9.12291e-17
Os07g02810	SKU5 similar 17	55.832	28.502	45.042	16.064	16.339	13.092	-1.55395	0.004172
Os06g50040	SAUR-like auxin-responsive protein family	91.203	99.556	90.416	33.791	32.804	31.131	-1.5456	1.89825e-06
Os01g60770	expansin A1	160.338	197.851	191.231	61.688	64.041	66.061	-1.54175	3.71964e-10
Os04g44950	NAD(P)-binding Rossmann-fold superfamily protein	34.43	27.657	38.16	11.919	10.013	12.621	-1.53976	0.00864395
Os04g51454	--	61.31	62.091	53.644	19.327	22.544	20.096	-1.53886	0.00022306
Os02g20850	RAC-like 3	33.054	33.677	29.74	12.993	10.496	10.977	-1.53862	0.00904568
Os07g08750	with no lysine (K) kinase 1	29.528	31.113	29.997	10.745	10.351	10.948	-1.53366	0.0116377
Os10g02270	--	58.615	119.306	85.936	31.734	29.057	32.331	-1.53317	0.000150428
Os06g41450	VQ motif-containing protein	39.313	41.579	44.166	13.26	16.677	13.889	-1.53146	0.00255265
Os01g52260	serine acetyltransferase 1;1	44.014	42.475	38.836	12.113	19.292	12.967	-1.53097	0.00317097
Os07g47510	Rubber elongation factor protein (REF)	261.545	303.552	261.619	101.925	93.135	96.639	-1.52999	1.72437e-13
Os04g29550	--	75.355	75.711	78.645	20.468	37.273	23.622	-1.52982	9.27473e-05
Os04g45910	--	106.225	87.405	101.883	34.146	34.681	34.802	-1.52902	1.64934e-06
Os07g10420	--	78.122	90.724	88.863	29.29	33.516	28.013	-1.5289	8.73457e-06
Os06g40500	phosphatidic acid phosphatase-related / PAP2-related	64.871	79.96	58.875	23.804	25.701	21.851	-1.52872	0.000119029
Os09g25570	Eukaryotic aspartyl protease family protein	45.85	33.007	39.537	14.313	13.795	14.248	-1.52715	0.00378864
Os01g07240	--	70.422	74.786	70.424	28.069	21.509	25.6	-1.5265	4.51253e-05
Os05g30350	beta glucosidase 11	36.156	38.351	39.265	14.272	12.328	14.004	-1.52418	0.00430062
Os06g39470	HXXXD-type acyl-transferase family protein	28.27	47.554	34.047	13.011	12.392	13.511	-1.52348	0.00860325
Os05g50500	Plant basic secretory protein (BSP) family protein	24.967	28.961	25.217	10.585	8.315	8.707	-1.52294	0.0236828
Os06g39750	3-ketoacyl-CoA synthase 11	121.689	127.755	131.027	42.338	46.385	47.173	-1.52237	4.56858e-08
Os06g47310	Protein of unknown function (DUF579)	40.445	54.848	46.223	19.299	15.853	14.73	-1.52229	0.00167147
Os10g36703	SAUR-like auxin-responsive protein family	76.964	61.767	69.87	18.832	32.685	22.333	-1.52163	0.000193955
Os01g64860	Subtilisin-like serine endopeptidase family protein	34.01	69.519	45.379	17.244	19.609	16.358	-1.51866	0.00390228
Os04g45834	Protein of unknown function, DUF584	55.539	44.189	48.939	18.511	15.635	17.825	-1.51648	0.000996323
Os12g03800	--	118.559	119.821	122.728	60.269	26.229	42.792	-1.51575	1.33378e-05
Os03g60340	TRICHOME BIREFRINGENCE-LIKE 33	189.38	249.618	215.232	83.135	77.011	72.75	-1.51542	2.07936e-10
Os03g15530	Protein of unknown function (DUF3049)	44.728	44.231	42.575	17.063	16.445	13.642	-1.51527	0.00186003
Os09g37330	SAUR-like auxin-responsive protein family	19.356	26.745	27.178	7.641	9.663	7.924	-1.51506	0.03586
Os11g18730	Glycosyl hydrolase family protein	116.503	101.813	111.768	31.142	52.5	35.187	-1.51194	4.34744e-06
Os07g43700	malate dehydrogenase	29.803	36.322	31.866	9.925	12.558	11.748	-1.51117	0.0102349
Os06g04250	EXORDIUM like 3	31.228	24.062	29.083	11.674	8.571	9.322	-1.51052	0.0204435
Os02g50540	--	187.428	226.079	196.767	71.054	85.354	61.558	-1.51	1.00411e-09
Os01g55110	RING/U-box superfamily protein	47.423	53.697	47.248	19.151	16.217	17.879	-1.50789	0.00102509
Os03g20420	alpha-L-arabinofuranosidase 1	20.16	23.775	22.627	7.726	7.738	7.861	-1.50708	0.0431185
Os06g14530	--	25.122	21.358	20.75	9.22	7.065	7.873	-1.50673	0.0439555
Os04g33860	--	85.063	88.332	80.867	30.832	31.257	28.843	-1.50657	8.96735e-06
Os05g30190	F-box family protein	21.391	30.866	26.043	9.827	11.428	7.045	-1.50404	0.0317762
Os04g55520	DREB and EAR motif protein 3	110.779	132.733	114.57	40.974	46.932	41.057	-1.50246	3.29532e-07
Os03g50310	B-box type zinc finger protein with CCT domain	38.763	64.283	48.543	14.315	25.684	15.293	-1.49208	0.00393828
Os02g43300	GT-2-like 1	24.117	23.247	21.657	9.259	7.798	7.57	-1.49033	0.0410054
Os01g36220	basic leucine-zipper 44	25.499	35.712	29.877	12.437	10.594	10.426	-1.48995	0.0171698
Os10g19200	--	42.881	36.584	33.349	11.687	15.039	13.797	-1.48775	0.00620786
Os04g37500	glutamate decarboxylase 4	27.194	42.009	29.907	12.585	10.75	11.692	-1.48672	0.0140477
Os03g02240	Duplicated homeodomain-like superfamily protein	173.364	169.66	168.933	67.484	63.682	55.38	-1.48623	1.44718e-09
Os04g44850	galacturonosyltransferase-like 4	47.628	57.907	47.618	20.225	16.183	20.368	-1.48615	0.00106984
Os07g38730	tubulin alpha-5	451.757	383.533	426.907	168.956	132.987	157.615	-1.48274	1.92386e-15
Os01g50440	AWPM-19-like family protein	38.117	38.936	41.363	14.247	16.068	13.154	-1.48152	0.00448894
Os07g04150	Protein of unknown function (DUF1005)	43.764	40.936	41.148	13.893	17.825	14.464	-1.47858	0.00337425
Os06g04150	magnesium-protoporphyrin IX methyltransferase	146.585	183.418	161.745	71.782	54.93	53.302	-1.4772	3.98002e-08
Os08g42870	Plant protein of unknown function (DUF936)	21.198	27.117	22.84	9.727	7.565	8.208	-1.47583	0.0420057
Os01g52770	GDSL-like Lipase/Acylhydrolase superfamily protein	213.349	99.696	165.176	61.622	50.855	62.193	-1.47343	1.64102e-05
Os03g20700	magnesium-chelatase subunit chlH, chloroplast, putative / Mg-protoporphyrin IX chelatase, putative (CHLH)	129.474	149.23	140.656	47.054	56.631	50.092	-1.46956	7.08108e-08
Os06g02540	--	115.514	110.441	114.435	45.599	37.578	41.297	-1.4693	5.78299e-07
Os10g35820	--	63.07	55.012	56.101	23.502	20.564	19.108	-1.46824	0.000478339
Os12g41600	SAUR-like auxin-responsive protein family	131.713	177.544	148.998	55.986	58.825	54.5	-1.46779	7.53358e-08
Os04g46110	--	108.199	107.975	96.438	51.666	26.629	37.252	-1.45433	2.76076e-05
Os04g40730	beta-ketoacyl reductase 1	154.778	282.053	208.111	83.689	78.906	76.503	-1.45384	5.23426e-07
Os06g49640	Uncharacterised protein family (UPF0114)	204.132	245.216	232.218	69.652	101.199	81.73	-1.45374	1.97642e-09
Os01g59180	F-box family protein	72.825	78.753	73.576	26.454	33.103	25.055	-1.45306	7.85753e-05
Os03g03860	--	31.088	20.654	25.758	10.568	8.831	8.789	-1.45215	0.0356741
Os11g04010	metacaspase 9	16.108	47.128	28.167	12.111	9.787	11.986	-1.44951	0.0498715
Os11g07680	Disease resistance-responsive (dirigent-like protein) family protein	66.338	122.014	90.385	38.525	33.968	30.855	-1.446	0.000180256
Os01g16030	ADP-ribosylation factor A1F	139.302	127.742	144.937	56.985	46.046	51.015	-1.44526	1.0217e-07
Os04g41229	basic helix-loop-helix (bHLH) DNA-binding superfamily protein	33.78	47.615	41.45	12.714	18.137	15.447	-1.44487	0.00630861
Os05g43310	photosystem II reaction center W	79.873	92.784	78.077	30.558	33.75	29.121	-1.44281	3.38064e-05
Os01g42960	tetratricopetide-repeat thioredoxin-like 1	31.701	19.129	29.264	10.573	10.274	9.412	-1.43904	0.0385307
Os10g18340	--	936.248	1253.78	1034.12	351.731	455.977	403.64	-1.43746	5.03817e-15
Os03g16610	laccase 17	27.509	41.016	31.658	11.789	13.005	13.177	-1.43692	0.0148396
Os01g39110	indeterminate(ID)-domain 7	24.641	26.449	22.987	11.458	7.453	9.893	-1.42872	0.0439555
Os04g31460	--	47.267	71.532	57.761	23.285	21.734	21.86	-1.42835	0.00105966
Os05g11810	Arabidopsis thaliana gibberellin 2-oxidase 1	62.044	56.623	58.071	24.685	22.15	19.812	-1.42691	0.000565459
Os07g42520	Disease resistance-responsive (dirigent-like protein) family protein	115.689	168.942	128.877	51.577	52.535	52.494	-1.42568	1.35675e-06
Os02g44108	expansin B4	120.893	112.793	114.158	51.881	33.085	47.081	-1.42488	3.75107e-06
Os03g56810	tubulin beta 8	260.198	198.106	243.742	91.919	87.469	87.075	-1.42476	3.21224e-10
Os09g27240	Mitochondrial substrate carrier family protein	29.406	29.041	28.873	13.266	10.342	10.2	-1.42437	0.0239818
Os02g55910	monogalactosyldiacylglycerol synthase 2	48.926	33.595	41.074	13.567	16.952	15.837	-1.42392	0.0063364
Os03g14500	--	23.583	27.739	27.1	9.687	11.588	7.781	-1.42213	0.0367238
Os03g63540	hydroxyproline-rich glycoprotein family protein	77.794	168.107	113.016	55.282	37.517	44	-1.41861	0.00028394
Os08g04430	--	68.317	58.249	71.471	25.876	25.938	22.756	-1.41802	0.000307203
Os09g35760	Homeobox-leucine zipper family protein / lipid-binding START domain-containing protein	30.026	26.329	28.199	11.005	11.213	9.562	-1.41739	0.027545
Os07g44890	carboxyesterase 18	20.15	42.188	27.031	12.754	10.643	9.765	-1.41621	0.0406193
Os02g39080	--	102.439	104.231	106.221	47.458	38.936	33.433	-1.41617	6.88365e-06
Os06g11490	Cupredoxin superfamily protein	595.307	716.565	646.674	252.225	237.631	257.91	-1.41541	6.21671e-18
Os01g40310	Protein of unknown function (DUF1118)	186.165	268.001	245.102	81.859	102.321	83.392	-1.41431	2.07591e-08
Os11g15230	--	50.931	46.973	59.11	21.795	18.455	19.878	-1.41309	0.00155429
Os09g24970	Plant protein of unknown function (DUF868)	34.494	36.397	32.406	14.354	13.944	10.755	-1.41261	0.013698
Os02g58310	--	31.282	41.836	42.263	12.978	14.913	15.893	-1.41209	0.00945919
Os01g18744	HXXXD-type acyl-transferase family protein	36.196	39.508	39.226	13.974	16.451	14.373	-1.41155	0.00773802
Os10g02040	Peroxidase superfamily protein	421.172	383.872	400.642	147.62	157.655	155.528	-1.40944	7.72921e-16
Os04g44510	GRAM domain-containing protein / ABA-responsive protein-related	121.382	140.199	120.487	36.926	59.609	48.609	-1.40907	4.57955e-06
Os10g36400	Plant protein of unknown function (DUF641)	25.56	24.983	21.691	10.257	9.454	8.975	-1.40825	0.0463937
Os12g08770	photosystem I reaction center subunit PSI-N, chloroplast, putative / PSI-N, putative (PSAN)	1865.91	3324.72	2373.18	804.022	1135.01	966.772	-1.4069	2.18523e-09
Os08g13840	WRKY DNA-binding protein 11	51.445	71.177	52.04	24.438	22.079	20.99	-1.40367	0.00128074
Os04g34600	--	45.99	31.686	46.919	9.906	23.134	15.047	-1.40349	0.0141589
Os10g35840	Glutamyl-tRNA reductase family protein	225.605	281.216	236.411	88.541	102.402	95.167	-1.40342	3.1675e-10
Os01g05840	NAD(P)-binding Rossmann-fold superfamily protein	150.509	122.208	135.322	57.126	46.008	53.853	-1.40321	4.34995e-07
Os09g10750	Rhodanese/Cell cycle control phosphatase superfamily protein	134.753	160.64	146.989	58.467	56.255	57.456	-1.39944	9.97537e-08
Os04g56060	Protein kinase superfamily protein	44.16	56.236	45.16	19.591	16.203	19.973	-1.39944	0.00308185
Os04g46560	Lactate/malate dehydrogenase family protein	25.254	27.975	26.855	11.222	8.747	11.393	-1.39396	0.0367136
Os06g07600	Raffinose synthase family protein	36.467	36.982	37.671	9.707	19.449	14.285	-1.39262	0.0139145
Os05g28730	RING/FYVE/PHD zinc finger superfamily protein	71.956	71.387	71.435	25.255	29.093	29.223	-1.3918	0.00017237
Os03g19990	DPP6 N-terminal domain-like protein	31.424	25.905	27.689	7.083	16.047	9.718	-1.38855	0.0431854
Os03g43990	Phototropic-responsive NPH3 family protein	40.221	30.029	37.598	15.438	12.56	13.707	-1.38747	0.0129813
Os02g14170	Peroxidase superfamily protein	85.319	123.356	100.393	48.118	36.224	35.973	-1.38696	4.70582e-05
Os09g39410	fatty acid reductase 4	110.814	132.841	123.451	51.328	40.461	51.622	-1.38642	2.366e-06
Os06g44500	Galactose oxidase/kelch repeat superfamily protein	80.019	98.789	92.824	34.17	41.103	31.38	-1.38503	4.95549e-05
Os01g13210	plasma-membrane associated cation-binding protein 1	652.02	696.549	702.71	263.597	274.136	262.241	-1.38451	4.61461e-20
Os12g01560	TRICHOME BIREFRINGENCE-LIKE 34	46.218	51.159	48.627	20.042	18.277	19.079	-1.38292	0.0025609
Os01g72834	RNA-binding (RRM/RBD/RNP motifs) family protein	44.262	37.466	41.954	16.499	15.21	17.007	-1.3828	0.00670223
Os01g59150	beta-6 tubulin	555.199	430.979	512.597	203.146	187.136	195.02	-1.38236	1.19725e-14
Os12g25700	UDP-glucose 6-dehydrogenase family protein	105.855	74.627	87.574	37.586	30.402	36.701	-1.38236	7.71686e-05
Os06g29730	--	301.786	221.849	302.365	110.701	102.174	110.088	-1.37922	7.02069e-10
Os04g58390	allantoinase	56.465	61.57	58.472	29.975	14.864	23.821	-1.37802	0.00205775
Os08g44680	photosystem I subunit D-2	2226.06	2832.34	2445.5	892.112	1093.38	956.303	-1.37697	6.64319e-18
Os01g27360	Glutathione S-transferase family protein	23.978	32.728	27.121	13.214	7.935	11.704	-1.37534	0.0405997
Os02g10760	Integrase-type DNA-binding superfamily protein	48.837	37.722	48.211	17.255	20.453	16.457	-1.37317	0.00522489
Os04g55670	Nucleotide-diphospho-sugar transferases superfamily protein	84.747	95.276	83.611	37.779	33.591	32.041	-1.36999	4.49305e-05
Os02g01960	Tetratricopeptide repeat (TPR)-like superfamily protein	69.886	61.511	66.221	32.216	21.89	24.144	-1.36969	0.00058839
Os04g54810	beta-D-xylosidase 4	120.201	154.517	127.668	57.94	51.252	49.538	-1.36832	1.58581e-06
Os07g45100	DNAse I-like superfamily protein	22.577	29.555	28.335	9.345	11.202	12.012	-1.36592	0.0424881
Os04g50120	PLATZ transcription factor family protein	127.661	119.28	126.906	37.523	62.26	47.736	-1.36175	8.16752e-06
Os08g13280	--	37.734	41.81	36.356	19.82	10.365	16.015	-1.36162	0.0148115
Os01g17240	phosphate transporter 4;1	36.362	43.367	36.84	15.894	15.398	14.6	-1.36063	0.0101671
Os08g32085	homeobox 1	55.161	62.227	57.229	28.211	23.225	17.513	-1.36031	0.00157086
Os05g44070	RAB GTPase homolog A1B	87.591	62.737	75.637	31.362	25.453	34.119	-1.35992	0.000349066
Os07g40450	--	28.68	23.948	24.758	12.1	9.466	9.838	-1.35675	0.0474064
Os09g34320	S-adenosyl-L-methionine-dependent methyltransferases superfamily protein	25.193	54.864	33.317	17.207	13.912	13.646	-1.35672	0.0290212
Os01g46169	GDSL-like Lipase/Acylhydrolase superfamily protein	71.869	84.277	75.104	30.691	31.578	28.508	-1.35408	0.000160931
Os05g15630	Uncharacterised protein family (UPF0497)	30.492	59.739	35.176	19.199	13.815	16.529	-1.35056	0.0202637
Os03g11210	Protein of unknown function, DUF538	89.519	68.351	90.46	36.504	28.689	33.273	-1.34985	0.000172512
Os05g05670	2-oxoglutarate (2OG) and Fe(II)-dependent oxygenase superfamily protein	257.134	287.843	238.043	99.492	114.142	100.445	-1.34862	4.04986e-10
Os01g15320	ralf-like 33	129.113	128.315	133.371	56.591	48.094	51.113	-1.34767	8.59273e-07
Os09g28910	beta carbonic anhydrase 5	92.497	99.888	93.477	33.304	43.786	37.123	-1.34721	3.81404e-05
Os12g09300	--	52.025	40.64	44.207	19.127	18.959	17.281	-1.34154	0.00547207
Os08g06630	sigma factor A	32.36	39.693	34.732	13.967	15.249	14.485	-1.34124	0.0163436
Os11g05290	Stress responsive A/B Barrel Domain	366.096	82.478	257.636	92.592	90.257	99.559	-1.34025	0.00523205
Os02g14910	Basic-leucine zipper (bZIP) transcription factor family protein	53.116	28.522	40.178	15.352	17.591	16.255	-1.33962	0.0159275
Os07g40910	hydroxyproline-rich glycoprotein family protein	37.063	118.123	78.458	31.408	33.24	29.73	-1.33817	0.0105584
Os02g51320	basic helix-loop-helix (bHLH) DNA-binding superfamily protein	174.65	97.22	148.32	58.327	58.422	53.007	-1.33692	3.38064e-05
Os06g07030	DREB and EAR motif protein 3	57.515	62.155	56.03	26.582	21.173	23.495	-1.33591	0.00133444
Os04g58200	protochlorophyllide oxidoreductase A	428.861	420.919	395.811	195.686	138.945	167.54	-1.33507	6.68259e-12
Os06g39260	UDP-galactose transporter 3	71.079	39.173	56.186	27.299	15.355	24.61	-1.33406	0.00767943
Os06g04850	homeobox from Arabidopsis thaliana	40.567	27.124	35.664	13.558	13.559	14.356	-1.33249	0.0219609
Os07g37310	Protein of unknown function (DUF1223)	37.881	73.29	57.318	23.302	24.756	19.907	-1.33175	0.00612325
Os10g35670	RING/U-box superfamily protein	48.498	58.646	55.858	22.021	23.73	20.232	-1.33004	0.00239908
Os03g48920	--	40.392	55.868	46.662	19.007	21.057	18.034	-1.32809	0.00580915
Os03g08490	Integrase-type DNA-binding superfamily protein	56.031	66.282	63.102	22.954	29.877	21.634	-1.3278	0.00133251
Os04g33310	--	24.319	34.015	28.081	11.76	12.489	10.605	-1.32342	0.0423491
Os06g37020	Protein of unknown function (DUF761)	27.968	47.947	36.539	16.246	16.914	13.14	-1.32328	0.0219609
Os01g65380	SEC14 cytosolic factor family protein / phosphoglyceride transfer family protein	98.81	78.496	90.568	36.883	34.595	36.88	-1.32289	7.83359e-05
Os01g47780	FASCICLIN-like arabinogalactan-protein 11	1047.69	911.881	999.261	356.163	448.634	399.506	-1.32053	9.54589e-17
Os05g28630	Plant protein of unknown function (DUF828)	66.249	86.563	77.408	31.791	29.459	32.691	-1.31747	0.000349066
Os05g04820	myb domain protein 61	150.495	200.617	170.469	75.975	69.339	68.476	-1.31701	3.55645e-07
Os12g13100	--	31.336	43.095	41.181	12.423	17.761	17.475	-1.31664	0.0180682
Os02g50174	Caleosin-related family protein	55.058	48.076	56.15	21.505	20.368	23.042	-1.31584	0.00270766
Os04g31410	--	126.126	282.063	191.509	92.284	66.867	86.658	-1.31542	0.000174548
Os03g45920	tubulin beta chain 2	129.582	186.664	153.518	70.222	57.53	65.366	-1.31421	2.7373e-06
Os03g53520	Protein of unknown function (DUF581)	27.536	27.832	26.928	12.864	9.428	12.091	-1.31386	0.046112
Os11g25780	Octicosapeptide/Phox/Bem1p family protein	105.615	118.276	112.615	42.525	47.91	47.099	-1.31377	8.15665e-06
Os09g39560	Haloacid dehalogenase-like hydrolase (HAD) superfamily protein	71.876	82.13	73.188	30.03	30.573	31.947	-1.3134	0.000271243
Os06g39240	multiprotein bridging factor 1C	28.874	31.934	29.419	13.726	13.87	9.382	-1.30781	0.0397728
Os11g26880	ralf-like 33	81.776	44.18	70.729	24.935	26.791	28.592	-1.30588	0.00311995
Os04g57770	--	60.992	62.213	64.183	30.152	26.102	21.316	-1.30556	0.00133444
Os07g02340	Uncharacterised protein family SERF	65.116	45.899	64.17	18.616	31.117	22.315	-1.30459	0.00410898
Os01g15770	TRAM, LAG1 and CLN8 (TLC) lipid-sensing domain containing protein	60.391	99.936	74.938	32.201	32.36	32.936	-1.30378	0.000933631
Os06g47600	Pathogenesis-related thaumatin superfamily protein	54.405	22.443	37.625	21.386	10.671	15.419	-1.30254	0.04781
Os10g41430	cyclin p4;1	57.846	36.556	43.216	17.259	20.77	18.747	-1.29973	0.009984
Os04g42020	CONSTANS-like 5	103.334	147.495	115.641	44.828	61.612	45.448	-1.29361	6.42725e-05
Os04g51710	Ubiquitin-specific protease family C19-related protein	47.767	42.482	52.399	20.579	17.766	19.62	-1.29236	0.00617537
Os03g55350	Subtilase family protein	46.83	29.697	40.977	17.543	15.77	15.486	-1.29226	0.018194
Os09g30486	FASCICLIN-like arabinoogalactan 7	53.48	79.161	59.56	29.959	22.28	27.55	-1.29054	0.00245856
Os03g20760	Bifunctional inhibitor/lipid-transfer protein/seed storage 2S albumin superfamily protein	99.646	122.537	100.275	52.373	42.533	39.653	-1.28507	4.90487e-05
Os08g39694	cytochrome P450, family 76, subfamily C, polypeptide 2	37.272	39.964	37.725	12.687	22.09	13.31	-1.285	0.0219609
Os05g01140	S-adenosyl-L-methionine-dependent methyltransferases superfamily protein	67.21	60.064	66.715	21.641	34.492	24.525	-1.2843	0.00171002
Os03g58350	AUX/IAA transcriptional regulator family protein	118.371	80.395	115.27	44.893	44.106	42.085	-1.28079	0.000107207
Os04g43990	Protein of unknown function, DUF584	96.733	113.935	98.763	46.22	40.625	42.957	-1.28007	3.72311e-05
Os06g44620	4-coumarate:CoA ligase 1	55.694	74.11	63.034	29.178	26.212	25.584	-1.2791	0.0015266
Os01g55150	Basic-leucine zipper (bZIP) transcription factor family protein	123.978	77.125	102.387	39.445	43.474	44.526	-1.27861	0.000208547
Os02g51110	NOD26-like intrinsic protein 4;2	34.674	26.828	31.325	11.461	13.903	13.821	-1.27839	0.0388811
Os01g63690	ortholog of sugar beet HS1 PRO-1 2	54.721	56.747	57.053	15.213	34.28	22.353	-1.2751	0.0080833
Os01g71350	beta-1,3-glucanase 2	75.524	61.223	70.298	26.164	32.721	27.92	-1.27498	0.00100001
Os03g08500	ethylene-responsive element binding protein	361.999	414.3	362.836	147.789	189.67	140.633	-1.27489	6.03469e-10
Os10g11980	HXXXD-type acyl-transferase family protein	48.445	27.869	38.453	19.588	11.583	15.873	-1.27291	0.0301625
Os11g01570	TRICHOME BIREFRINGENCE-LIKE 34	48.961	55.66	54.116	23.636	21.412	22.262	-1.27285	0.0037383
Os03g17690	ascorbate peroxidase 1	371.749	251.521	314.821	169.527	84.139	141.804	-1.27173	1.5381e-05
Os06g08080	Inorganic H pyrophosphatase family protein	312.31	339.565	316.731	152.627	112.67	142.81	-1.27102	5.01812e-10
Os10g36500	Plant invertase/pectin methylesterase inhibitor superfamily protein	100.752	112.861	106.024	44.537	49.675	39.822	-1.27058	3.41097e-05
Os06g11135	carboxyesterase 13	46.822	41.744	34.199	19.84	16.597	15.051	-1.26776	0.0163436
Os01g70100	DHHC-type zinc finger family protein	34.789	26.675	34.739	16.66	12.42	12.293	-1.26744	0.0385144
Os03g22510	--	48.674	81.594	64.884	25.863	30.855	25.64	-1.26621	0.00337187
Os06g05930	--	703.903	1472.77	1071.52	472.409	460.103	446.36	-1.26545	1.15044e-06
Os04g58800	MMS ZWEI homologue 3	147.068	129.175	142.005	55.77	60.089	60.702	-1.26484	1.84493e-06
Os04g57560	polyamine oxidase 4	149.199	119.191	137.472	66.362	42.909	62.579	-1.26138	2.31481e-05
Os03g22620	terpene synthase 21	41.633	38.283	39.656	17.265	17.266	17.297	-1.25975	0.0146133
Os07g41200	--	56.946	61.518	54.563	25.366	24.148	25.228	-1.25949	0.00243905
Os06g40150	Integrase-type DNA-binding superfamily protein	114.913	84.905	105.703	36.79	49.72	43.075	-1.25905	0.000138347
Os03g24590	Mitochondrial transcription termination factor family protein	42.535	54.308	44.172	22.414	22.911	15.474	-1.25845	0.0109211
Os09g25810	nodulin MtN21 /EamA-like transporter family protein	35.347	25.747	33.031	15.132	12.47	12.91	-1.25765	0.0416283
Os01g13080	60S acidic ribosomal protein family	255.08	176.452	220.156	102.328	86.822	87.834	-1.25741	3.92314e-07
Os09g32670	UDP-D-glucuronate 4-epimerase 6	36.292	41.067	37.942	17.03	16.025	15.879	-1.25676	0.0180616
Os04g46220	ethylene responsive element binding factor 2	108.137	146.044	118.911	52.833	54.656	51.27	-1.25654	2.35888e-05
Os03g02920	Peroxidase superfamily protein	159.769	119.896	145.064	54.745	69.682	55.935	-1.25549	1.05014e-05
Os12g37970	myb domain protein 48	57.497	71.451	69.292	24.978	32.586	25.798	-1.2551	0.0018603
Os08g04130	Ca(2)-dependent phospholipid-binding protein (Copine) family	33.926	34.329	35.052	13.172	15.963	15.062	-1.25228	0.0283079
Os04g05050	Pectin lyase-like superfamily protein	109.73	126.191	116.511	53.986	44.965	52.125	-1.25146	1.71932e-05
Os07g42200	Protein kinase superfamily protein	28.113	33.439	30.067	15.429	11.804	12.139	-1.24864	0.0453587
Os10g30870	--	99.238	132.354	111.032	52.863	50.006	43.902	-1.24453	5.88668e-05
Os08g44850	Calcium-dependent lipid-binding (CaLB domain) family protein	243.516	237.306	243.015	107.24	111.759	91.658	-1.24418	5.49156e-09
Os03g03164	KNOTTED-like homeobox of Arabidopsis thaliana 7	77.263	179.311	119.726	57.098	51.847	53.148	-1.24314	0.00157086
Os03g01800	xyloglucan endotransglucosylase/hydrolase 32	69.454	130.541	96.585	51.506	32.962	43.372	-1.2428	0.00185473
Os04g52370	N-acetylglucosamine-1-phosphate uridylyltransferase 2	118.764	164.373	142.131	64.545	57.506	59.619	-1.24228	1.13318e-05
Os06g36560	myo-inositol oxygenase 1	113.879	336.863	208.343	71.837	120.769	91.119	-1.24205	0.00378237
Os09g04790	fibrillin	146.62	152.777	153.489	61.68	68.136	65.086	-1.2415	9.89126e-07
Os11g15340	S-adenosyl-L-methionine-dependent methyltransferases superfamily protein	29.292	42.084	37.928	11.326	19.647	15.627	-1.23904	0.0381231
Os01g18800	CBL-interacting protein kinase 1	85.374	101.869	90.583	37.732	43.867	37.857	-1.23779	0.000179499
Os03g17520	phosphatidylglycerolphosphate synthase 1	56.363	59.877	60.266	23.937	23.665	28.099	-1.23738	0.00279859
Os01g44110	Protein kinase superfamily protein	83.482	58.979	78.168	33.057	29.096	33.367	-1.2363	0.0012273
Os12g36810	Pectin lyase-like superfamily protein	45.446	31.654	40.926	15.569	17.236	18.024	-1.23479	0.0215829
Os01g04710	Eukaryotic aspartyl protease family protein	123.836	127.102	123.015	59.058	52.616	50.391	-1.23275	1.00604e-05
Os09g10274	--	501.923	1173.31	799.913	375.21	343.466	358.402	-1.23046	2.56632e-05
Os08g44780	--	92.624	81.033	86.34	43.868	28.669	40.11	-1.22823	0.000481369
Os07g41360	reversibly glycosylated polypeptide 3	151.64	108.439	125.52	61.5	44.607	61.401	-1.22554	6.42725e-05
Os06g02370	--	202.794	166.579	192.477	90.702	64.842	89.437	-1.22356	1.52269e-06
Os05g41030	Bifunctional inhibitor/lipid-transfer protein/seed storage 2S albumin superfamily protein	57.005	75.34	72.226	38.959	24.198	26.456	-1.22353	0.00350612
Os05g38040	--	172.356	213.169	198.961	64.648	109.91	80.457	-1.2203	1.47726e-05
Os04g55600	--	157.232	150.724	160.547	62.441	73.16	69.611	-1.21908	1.35813e-06
Os08g13430	--	97.989	144.415	122.523	57.718	44.104	58.27	-1.21718	0.000136327
Os10g40934	2-oxoglutarate (2OG) and Fe(II)-dependent oxygenase superfamily protein	72.106	70.961	74.165	27.856	35.6	31.238	-1.21667	0.00107774
Os01g21960	Protein kinase superfamily protein	47.673	54.583	51.649	25.697	19.312	23.426	-1.21512	0.0074524
Os02g02400	catalase 2	676.524	826.982	728.86	310.852	336.789	332.065	-1.21425	9.87629e-14
Os02g42440	GRAM domain-containing protein / ABA-responsive protein-related	26.535	37.088	36.213	13.231	15.662	15.306	-1.21028	0.0439555
Os12g43510	--	60.538	131.551	85.933	41.618	43.24	38.291	-1.20947	0.00404469
Os10g27310	--	303.826	347.908	335.907	150.641	143.749	139.768	-1.20942	2.22312e-10
Os02g03294	cyclin p4;1	44.561	68.841	47.231	23.861	23.697	23.4	-1.20822	0.010114
Os12g29330	NAC domain containing protein 83	50.485	54.874	47.152	22.232	20.582	23.871	-1.20805	0.00774773
Os06g24070	GBF\'s pro-rich region-interacting factor 1	160.888	197.525	169.318	70.772	84.992	77.493	-1.2061	1.76395e-06
Os03g30840	--	43.594	37.32	39.479	18.892	14.801	18.968	-1.20464	0.0219609
Os03g14030	Pathogenesis-related thaumatin superfamily protein	110.152	200.392	144.442	78.36	62.22	61.367	-1.20335	0.000295049
Os03g50520	DYNAMIN-like 1C	70.649	55.722	63.481	34.144	21.786	28.141	-1.20322	0.00398565
Os08g40500	--	185.855	193.486	196.673	97.151	73.897	84.105	-1.20167	3.9783e-07
Os02g28900	UDP-glucosyl transferase 85A3	43.962	40.224	38.38	18.793	18.269	16.887	-1.20129	0.0198052
Os03g22720	--	227.201	184.516	206.827	98.238	88.996	87.262	-1.2008	1.78599e-07
Os02g56250	Plant-specific GATA-type zinc finger transcription factor family protein	149.357	129.093	137.044	62.033	64.859	56.888	-1.19834	7.90242e-06
Os02g02870	cold shock domain protein 1	245.468	186.768	216.853	98.876	96.149	93.202	-1.19689	2.21197e-07
Os05g03174	Nucleotide-diphospho-sugar transferases superfamily protein	110.156	142.447	127.706	60.324	48.685	59.514	-1.19574	4.61206e-05
Os03g06680	Protein of unknown function (DUF506)	98.754	121.767	106.715	55.309	41.208	49.852	-1.19453	0.000135204
Os01g48130	NAC domain containing protein 73	40.163	73.307	52.779	26.642	21.221	26.244	-1.19352	0.0143632
Os11g05010	Heavy metal transport/detoxification superfamily protein	49.226	48.936	47.804	23.37	20.501	21.159	-1.19314	0.00945919
Os03g18110	Plant protein of unknown function (DUF828)	76.83	55.817	69.421	31.641	30.267	28.468	-1.19098	0.0026834
Os11g43520	Thioredoxin superfamily protein	205.311	187.541	197.089	74.417	100.917	88.286	-1.19033	7.91216e-07
Os04g53180	--	73.934	63.17	75.947	29.043	36.263	29.875	-1.18931	0.00178321
Os05g31280	Gibberellin-regulated family protein	51.349	58.147	58.687	23.539	25.606	25.491	-1.18912	0.00540419
Os03g50560	RNA-binding (RRM/RBD/RNP motifs) family protein	48.848	54.441	48.671	21.764	21.885	24.056	-1.18647	0.00859732
Os08g41110	DNAJ heat shock N-terminal domain-containing protein	46.964	37.949	46.55	19.3	21.041	18.572	-1.18636	0.0169251
Os01g43230	Homeodomain-like superfamily protein	77.152	85.165	74.736	29.463	41.769	34.606	-1.1861	0.00122801
Os05g48160	2Fe-2S ferredoxin-like superfamily protein	47.625	60.213	46.377	19.67	24.692	23.774	-1.18441	0.0106625
Os03g12530	Cation efflux family protein	40.041	45.663	43.468	22.899	14.973	19.651	-1.17995	0.0214744
Os08g37040	alpha/beta-Hydrolases superfamily protein	53.616	28.113	45.147	23.182	17.479	16.608	-1.17983	0.0385307
Os01g52110	CHY-type/CTCHY-type/RING-type Zinc finger protein	768.369	726.642	772.835	290.118	405.534	322.631	-1.17856	6.53398e-11
Os03g14669	nuclear factor Y, subunit C4	84.374	106.388	89.548	36.292	47.34	43.247	-1.17787	0.000523368
Os12g34524	Peroxidase superfamily protein	32.221	57.882	42.958	20.947	20.241	19.289	-1.17564	0.0294502
Os03g02685	peptidoglycan-binding LysM domain-containing protein	123.349	142.442	122.946	55.01	61.71	58.365	-1.17456	2.69325e-05
Os03g22790	beta-amylase 3	62.891	75.215	69.511	25.404	40.549	27.937	-1.17069	0.00436972
Os01g70110	NAC domain containing protein 83	55.092	62.564	51.875	34.172	20.007	23.266	-1.16955	0.0103968
Os06g51260	--	33.789	46.866	36.192	16.798	18.665	17.437	-1.16881	0.0330156
Os03g56670	photosystem I subunit F	1320.01	1764.9	1413.49	585.823	777.684	672.519	-1.16878	4.03734e-10
Os05g03190	IQ-domain 2	178.448	178.432	175.933	88.308	72.036	81.225	-1.16837	1.04087e-06
Os03g16980	UDP-XYL synthase 6	945.149	698.723	867.014	423.964	318.993	395.196	-1.16706	5.95167e-10
Os07g33350	HSP20-like chaperones superfamily protein	123.175	201.864	148.441	71.041	69.94	74.115	-1.16486	0.000112327
Os07g02200	early nodulin-like protein 20	223.093	143.727	195.107	93.497	75.446	87.439	-1.16474	2.1024e-05
Os08g17680	stromal cell-derived factor 2-like protein precursor	84.266	65.831	74.046	41.445	28.28	33.411	-1.16048	0.00242437
Os03g45220	--	217.663	223.82	258.244	115.234	100.043	103.799	-1.15938	1.24058e-07
Os10g40730	expansin B2	414.489	361.788	375.644	189.92	164.292	170.675	-1.15922	2.29254e-10
Os02g03040	arginine/serine-rich splicing factor 35	94.6	85.68	85.792	44.358	35.332	43.111	-1.15583	0.000566954
Os08g32080	homeobox 1	270.168	303.989	269.978	158.939	101.973	125.143	-1.15562	8.86383e-07
Os01g73170	Peroxidase superfamily protein	150.136	98.784	123.464	62.502	46.089	61.324	-1.15491	0.00031947
Os05g01480	RAB GTPase 11C	90.865	64.17	76.681	36.712	32.952	36.22	-1.1549	0.00194604
Os09g13570	basic leucine-zipper 44	234.861	271.431	268.341	128.884	107.898	117.385	-1.1548	5.46284e-08
Os11g09020	amino acid permease 2	48.709	48.782	45.934	23.466	20.992	21.93	-1.15134	0.0134009
Os01g61760	ROP interactive partner 3	43.187	58.021	47.393	23.754	21.884	22.478	-1.14858	0.0152708
Os03g51960	Thioredoxin superfamily protein	85.032	87.681	84.255	36.003	46.954	35.344	-1.14795	0.000975728
Os04g32950	calnexin 1	384.856	215.681	322.194	169.541	103.968	149.601	-1.14722	0.000106878
Os10g35630	Cystathionine beta-synthase (CBS) family protein	64.213	49.545	60.495	25.303	30.509	23.522	-1.14523	0.00811245
Os04g48160	IQ-domain 22	146.56	161.992	137.569	74.575	70.784	60.251	-1.14351	1.91319e-05
Os06g13600	ARM repeat superfamily protein	37.859	38.907	38.045	18.452	18.284	17.029	-1.14314	0.0327502
Os02g57240	potassium channel beta subunit 1	128.798	78.828	106.345	52.743	40.74	51.216	-1.13945	0.00111133
Os03g19780	basic helix-loop-helix (bHLH) DNA-binding superfamily protein	55.249	44.165	47.631	22.947	23.812	21.165	-1.137	0.0150913
Os09g31970	hydroxy methylglutaryl CoA reductase 1	91.813	59.041	73.989	31.947	40.844	30.545	-1.13696	0.00460903
Os11g07670	Disease resistance-responsive (dirigent-like protein) family protein	222.427	231.366	228.911	106.856	101.568	106.582	-1.13562	7.72495e-08
Os01g52710	galacturonosyltransferase 15	40.094	45.995	37.168	13.927	25.272	17.718	-1.13468	0.0405997
Os09g27830	PDI-like 2-2	86.808	48.868	71.296	39.583	23.181	32.748	-1.13353	0.0130223
Os01g18050	beta-6 tubulin	360.664	318.477	334.927	188.564	119.279	163.147	-1.13258	5.39386e-07
Os06g41060	basic helix-loop-helix (bHLH) DNA-binding superfamily protein	145.6	92.843	120.701	57.766	54.434	55.284	-1.13251	0.000368793
Os01g46350	TRICHOME BIREFRINGENCE-LIKE 38	76.017	84.008	80.224	33.384	39.819	39.227	-1.12511	0.00146347
Os03g16780	XB3 ortholog 1 in Arabidopsis thaliana	53.275	48.832	47.896	22.619	25.828	20.984	-1.12456	0.0145371
Os02g52490	--	55.27	86.783	70.45	29.362	40.594	28.975	-1.12447	0.00854153
Os01g42870	HXXXD-type acyl-transferase family protein	37.922	41.479	42.97	19.36	20.381	18.126	-1.12327	0.0306332
Os12g17570	GDSL-like Lipase/Acylhydrolase superfamily protein	37.774	35.423	35.625	16.707	17.259	16.642	-1.12112	0.0436913
Os11g47330	ATP-citrate lyase A-3	42.526	65.222	51.772	29.727	20.327	24.834	-1.12061	0.0196203
Os01g13740	GBF\'s pro-rich region-interacting factor 1	49.631	67.902	57.153	31.57	24.446	25.551	-1.12055	0.0107787
Os05g34710	--	75.409	88.963	82.638	37.626	38.453	40.03	-1.11645	0.00131595
Os05g42000	Peroxidase superfamily protein	52.093	77.389	57.794	30.181	28.095	30.174	-1.11447	0.00935836
Os11g10460	Peroxidase superfamily protein	189.612	201.001	193.231	88.189	95.127	92.094	-1.11213	9.82187e-07
Os06g05740	--	57.989	29.976	48.428	26.099	16.55	21.337	-1.11189	0.0473798
Os02g09850	glutamine dumper 2	40.511	46.768	50.027	18.01	24.972	21.96	-1.11131	0.0247882
Os08g42040	glycosylphosphatidylinositol-anchored lipid protein transfer 1	530.546	456.976	503.407	254.064	226.23	222.544	-1.10989	8.60556e-11
Os08g40160	Photosystem II reaction center PsbP family protein	104.889	132.326	109.61	48.457	66.154	50.474	-1.10675	0.000497071
Os01g15970	--	79.066	92.484	88.836	43.003	37.125	43.387	-1.10611	0.00114545
Os03g49990	GRAS family transcription factor family protein	133.933	98.932	114.001	58.789	56.096	49.205	-1.10585	0.00032901
Os01g12650	VIRB2-interacting protein 1	126.205	66.396	104.101	60.148	29.183	50.88	-1.10541	0.0119826
Os08g26870	Wound-responsive family protein	75.072	93.167	79.645	34.526	45.097	38.474	-1.09725	0.00226687
Os09g13870	lipid phosphate phosphatase 3	116.375	128.968	130.502	57.203	61.374	60.758	-1.09642	9.01676e-05
Os05g09704	HAD superfamily, subfamily IIIB acid phosphatase	235.201	441.502	331.47	160.284	165.364	156.275	-1.09485	7.39531e-05
Os07g46520	Haloacid dehalogenase-like hydrolase (HAD) superfamily protein	44.555	37.555	43.194	15.544	23.659	20.23	-1.09474	0.0381672
Os01g65790	Plant invertase/pectin methylesterase inhibitor superfamily	50.13	38.756	41.485	22.424	19.565	19.663	-1.09329	0.0316934
Os07g44180	Low temperature and salt responsive protein family	438.176	369.389	443.751	200.923	193.734	202.33	-1.09225	1.30431e-09
Os12g05550	Glycosyltransferase family 29 (sialyltransferase) family protein	51.757	56.331	48.654	29.455	22.602	23.031	-1.09198	0.0159758
Os02g53200	O-Glycosyl hydrolases family 17 protein	81.578	93.814	83.108	51.58	34.673	37.099	-1.08922	0.0025128
Os03g21620	serine/threonine protein kinase 2	50.479	42.511	48.845	25.182	20.256	23.197	-1.08777	0.0230183
Os10g37240	Duplicated homeodomain-like superfamily protein	106.153	98.398	102.857	52.848	49.64	43.707	-1.08765	0.000458441
Os04g48790	Rho GTPase activating protein with PAK-box/P21-Rho-binding domain	54.798	51.755	58.127	23.776	28.431	26.912	-1.0876	0.0123202
Os02g03710	response to low sulfur 1	82.213	47.615	78.647	31.217	37.699	30.544	-1.08674	0.0122766
Os07g40890	hydroxyproline-rich glycoprotein family protein	96.384	218.15	140.453	73.686	74.858	69.148	-1.08654	0.00415677
Os03g08100	alpha/beta-Hydrolases superfamily protein	64.648	65.573	64.732	34.048	26.798	33.343	-1.08622	0.00595694
Os05g05940	Rubber elongation factor protein (REF)	101.083	117.433	105.475	64.514	45.583	43.693	-1.08571	0.000911769
Os05g20050	RAB GTPase homolog A2B	155.758	199.7	181.483	90.657	79.534	86.573	-1.08408	1.5847e-05
Os08g40060	--	59.706	79.881	69.79	33.716	30.474	36.773	-1.08279	0.0059814
Os01g70180	Exostosin family protein	45.275	43.171	42.844	24.783	18.578	19.088	-1.08192	0.0325536
Os10g32980	cellulose synthase A4	82.629	124.057	96.271	53.327	43.105	49.637	-1.08067	0.00176778
Os09g29270	--	114.686	94.39	112.994	67.026	39.963	47.881	-1.08054	0.00152761
Os02g52150	HSP20-like chaperones superfamily protein	54.689	50.216	46.282	26.516	18.498	27.624	-1.07504	0.0251017
Os01g10950	Peptide-N4-(N-acetyl-beta-glucosaminyl)asparagine amidase A protein	79.578	81.342	76.791	36.12	42.125	36.619	-1.07464	0.00235755
Os03g45340	HSP20-like chaperones superfamily protein	48.257	59.036	49.529	27.616	24.183	23.854	-1.07309	0.0184774
Os03g17660	--	50.538	57.978	54.259	24.816	27.625	26.391	-1.07063	0.014727
Os12g03110	mini zinc finger 2	147.545	169.735	152.339	75.378	77.245	76.022	-1.0696	2.544e-05
Os05g34170	beta-6 tubulin	141.258	207.256	162.352	88.386	74.275	85.624	-1.06746	0.000136919
Os11g04880	Ubiquitin-like superfamily protein	402.131	349.954	415.761	180.448	201.405	186.989	-1.06475	8.37296e-09
Os02g43590	ELMO/CED-12 family protein	112.117	99.461	121.674	57.181	51.92	53.039	-1.06464	0.000414517
Os06g02580	high-affinity nickel-transport family protein	62.715	68.698	61.069	32.396	35.194	26.507	-1.06335	0.00860325
Os04g33060	NAD(P)-binding Rossmann-fold superfamily protein	65.56	68.948	65.78	32.168	34.833	31.111	-1.06179	0.00612325
Os02g51414	--	96.024	91.901	84.398	44.28	41.737	47.429	-1.058	0.00133444
Os10g36160	Bifunctional inhibitor/lipid-transfer protein/seed storage 2S albumin superfamily protein	171.741	99.439	131.668	70.567	58.964	67.461	-1.05699	0.00126018
Os05g41670	metacaspase 5	51.737	41.215	45.751	22.842	20.045	25.141	-1.05685	0.0317285
Os06g34450	RING/U-box superfamily protein	45.21	58.404	43.987	26.759	22.075	23.271	-1.05656	0.0292398
Os03g13460	microtubule-associated protein 65-7	89.772	148.951	113.688	62.901	50.654	59.474	-1.05651	0.0019838
Os08g13350	Ubiquitin-specific protease family C19-related protein	69.848	53.968	65.66	35.375	26.703	30.679	-1.05593	0.0108392
Os11g06020	BEL1-like homeodomain 1	43.451	57.197	51.064	26.859	24.186	22.778	-1.0553	0.0252995
Os04g01500	--	147.47	125.885	154.287	65.096	75.564	68.271	-1.05529	0.000103288
Os08g33370	general regulatory factor 7	485.69	417.575	474.076	249.185	192.936	233.515	-1.05316	1.53826e-08
Os03g49720	Plastid-lipid associated protein PAP / fibrillin family protein	49.106	62.959	61.345	24.611	31.475	29.296	-1.05097	0.0164178
Os07g44350	novel plant snare 13	124.449	105.792	124.061	61.802	51.278	60.552	-1.05013	0.000372375
Os05g34500	--	44.107	58.487	40.341	23.285	25.122	22.114	-1.04693	0.0374078
Os02g08150	CONSTANS-like 4	46.372	44.434	43.904	17.165	28.895	20.022	-1.04599	0.0463937
Os05g02310	pyrophosphorylase 4	78.761	161.195	108.197	60.884	49.936	61.262	-1.04519	0.0074524
Os08g06380	cellulose-synthase like D2	256.573	258.723	260.486	137.871	122.923	122.328	-1.04441	2.8891e-07
Os10g05990	proline-rich protein 4	1060.29	1098.7	1069.31	506.283	567.449	521.166	-1.04333	1.06912e-13
Os07g43170	P-loop containing nucleoside triphosphate hydrolases superfamily protein	93.118	58.759	76.898	36.729	40.858	34.92	-1.04294	0.00832462
Os09g33500	Transketolase family protein	132.75	125.57	126.787	63.886	64.74	62.186	-1.04038	0.000139195
Os03g43720	Major facilitator superfamily protein	63.659	64.188	64.291	28.889	37.242	29.126	-1.04004	0.0102733
Os06g45350	ROP binding protein kinases 1	47.585	51.724	51.12	24.732	24.315	25.8	-1.03546	0.0238886
Os06g30950	Nucleotide/sugar transporter family protein	97.713	142.09	110.272	61.17	55.455	57.752	-1.03527	0.00117144
Os05g34770	cytochrome c-2	637.203	450.329	595.036	290.984	264.238	281.394	-1.03315	1.06618e-07
Os01g39860	ACC oxidase 1	68.249	50.55	59.917	25.761	31.865	31.45	-1.03257	0.0164482
Os01g65550	RNA-binding (RRM/RBD/RNP motifs) family protein	121.203	90.087	104.161	55.946	46.099	54.738	-1.02981	0.00140644
Os07g40710	EID1-like 2	99.981	115.361	105.098	51.282	58.818	49.521	-1.02557	0.000934786
Os01g47400	Glycosyl hydrolase superfamily protein	117.458	88.492	96.836	57.673	40.959	52.179	-1.02556	0.00244342
Os07g01370	Peroxidase superfamily protein	64.118	151.81	96.026	52.07	53.644	51.34	-1.01902	0.0199493
Os07g07000	syntaxin of plants 132	80.785	64.454	73.547	36.492	34.707	39.22	-1.01849	0.00706167
Os07g10150	coatomer gamma-2 subunit, putative / gamma-2 coat protein, putative / gamma-2 COP, putative	70.747	55.318	63.061	34.572	25.779	34.307	-1.01792	0.0154956
Os02g03790	--	55.823	48.628	48.113	27.959	23.675	24.757	-1.01616	0.027551
Os05g32500	Protein of unknown function (DUF288)	43.066	45.926	44.477	22.825	21.282	22.783	-1.01515	0.0418182
Os02g44980	Transmembrane amino acid transporter family protein	177.307	215.021	185.455	85.904	104.935	99.905	-1.01345	3.97249e-05
Os02g07410	Single hybrid motif superfamily protein	161.168	155.025	173.509	71.874	89.009	85.823	-1.01323	7.11298e-05
Os03g38730	Peroxisomal membrane 22 kDa (Mpv17/PMP22) family protein	203.213	240.64	226.434	96.531	134.282	107.192	-1.01233	3.44118e-05
Os01g71280	6-phosphogluconate dehydrogenase family protein	59.521	66.882	67.34	34.659	30.705	31.825	-1.01113	0.0112795
Os02g08530	Protein kinase superfamily protein	48.735	66.502	55.696	27.879	28.781	29.808	-1.00978	0.022335
Os09g19890	--	46.231	50.044	54.398	27.143	24.265	25.156	-1.00664	0.0308784
Os11g03420	mini zinc finger 2	204.963	253.352	210.505	107.884	125.212	106.241	-1.00659	1.95918e-05
Os09g25460	hydroxycinnamoyl-CoA shikimate/quinate hydroxycinnamoyl transferase	64.345	75.161	67.914	41.06	31.871	32.291	-1.00556	0.0108973
Os04g59150	Peroxidase superfamily protein	146.712	101.19	122.902	67.184	56.541	64.187	-1.00555	0.00111133
Os02g58214	--	244.667	307.051	288.612	153.569	127.468	146.017	-1.00449	3.96653e-06
Os08g39140	heat shock protein 81-2	108.168	109.013	108.125	59.586	46.727	57.89	-1.00412	0.00102451
Os06g24730	pheophytinase	43.31	44.203	45.441	24.464	21.538	20.682	-1.0039	0.0454687
Os04g36800	3-ketoacyl-acyl carrier protein synthase I	85.205	83.854	88.872	45.295	44.296	41.993	-1.0032	0.0029143
Os04g59440	Chlorophyll A-B binding family protein	320.719	367.437	354.713	151.177	209.828	169.073	-1.00168	3.1177e-06
Os04g52260	Bifunctional inhibitor/lipid-transfer protein/seed storage 2S albumin superfamily protein	180.311	424.122	313.566	156.154	159.17	153.219	-1.00001	0.00315442
Os10g22520	--	70.865	74.155	68.165	165.996	116.129	151.616	1.00013	0.000551564
Os04g46390	DNAJ homologue 2	284.364	366.251	324.548	625.064	711.952	650.501	1.00196	1.74327e-08
Os12g39200	--	45.529	44.776	46.019	73.262	120.715	84.991	1.00211	0.0084726
Os02g07010	--	32.454	21.389	29.604	48.188	69.356	52.072	1.00245	0.0374659
Os08g16914	--	29.612	22.724	18.64	49.414	46.176	52.485	1.00414	0.043512
Os04g23040	--	74.748	91.583	88.317	170.002	179.008	172.572	1.00776	4.8801e-05
Os01g14514	--	34.168	73.378	48.099	88.732	119.326	109.632	1.00966	0.0127442
Os07g43940	O-Glycosyl hydrolases family 17 protein	58.746	75.569	62.801	133.945	137.536	134.726	1.01338	0.000306739
Os09g04730	indole-3-butyric acid response 1	41.147	43.385	42.221	90.689	84.84	83.3	1.01383	0.0029143
Os10g01134	serine carboxypeptidase-like 17	18.48	29.006	23.709	42.259	56.118	48.114	1.01424	0.0483401
Os06g51524	--	22.71	24.772	22.896	42.242	60.26	44.285	1.01538	0.043512
Os02g42990	SAUR-like auxin-responsive protein family	30.187	29.45	26.998	51.42	71.325	54.823	1.01671	0.0222336
Os04g39350	Heavy metal transport/detoxification superfamily protein	72.513	77.085	77.543	124.248	202.424	143.853	1.0195	0.000984647
Os09g29970	movement protein binding protein 2C	28.228	24.366	24.489	50.033	54.137	53.412	1.02153	0.0252362
Os05g46490	Mov34/MPN/PAD-1 family protein	24.826	25.188	26.298	46.202	59.731	51.356	1.02187	0.0282896
Os03g42600	--	39.869	29.539	34.378	65.78	81.107	68.433	1.02342	0.00943343
Os12g36870	seed imbibition 2	20.923	34.583	28.86	59.716	59.206	56.939	1.0235	0.023454
Os09g31430	beta glucosidase 17	25.409	20.528	26.274	55.286	44.253	50.433	1.02371	0.0327103
Os04g49620	Protein of unknown function (DUF581)	29.109	35.923	33.211	62.607	66.379	74.008	1.02452	0.0101461
Os07g30970	Nucleoside diphosphate kinase family protein	206.147	211.399	221.302	380.218	500.768	440.165	1.02523	1.28839e-07
Os05g49020	Ribosomal protein L18ae family	46.592	48.08	45.361	86.147	115.599	87.856	1.02593	0.0027899
Os02g47600	pyrophosphorylase 1	73.914	77.156	68.757	164.44	132.434	161.375	1.02828	0.000118766
Os03g55670	maternal effect embryo arrest 14	22.947	30.569	21.09	47.703	49.501	58.386	1.02984	0.0318798
Os04g35910	Coiled-coil domain-containing protein 55 (DUF2040)	36.559	39.596	32.686	71.221	80.391	77.854	1.03215	0.00529078
Os01g07370	Kinase interacting (KIP1-like) family protein	19.951	21.655	19.093	40.227	46.661	40.495	1.03259	0.0493097
Os05g38570	DHBP synthase RibB-like alpha/beta domain;GTP cyclohydrolase II	24.526	32.217	26.822	55.744	61.458	58.463	1.03297	0.01682
Os03g06620	RmlC-like cupins superfamily protein	120.835	101.441	111.439	209.101	246.541	237.792	1.03466	4.21843e-06
Os04g50864	Protein of unknown function (DUF59)	34.037	30.651	27.356	62.056	68.112	61.614	1.03613	0.011207
Os10g22560	peptide transporter 2	30.98	43.424	39.069	77.123	78.388	80.632	1.03626	0.00508968
Os02g27592	--	40.774	54.733	48.404	110.874	92.843	96.934	1.03716	0.00167569
Os08g36320	glutamate decarboxylase	23.87	28.213	25.688	44.191	68.306	51.026	1.03863	0.0302096
Os03g44010	--	42.203	44.801	41.366	84.343	101.618	82.389	1.04099	0.00258552
Os04g49680	Protein of unknown function (DUF581)	38.266	35.975	44.247	72.868	91.064	83.862	1.04683	0.00365309
Os04g52180	--	339.361	404.11	356.059	651.365	915.218	745.868	1.04783	8.43391e-08
Os04g38330	lipoic acid synthase 1	27.323	32.453	26.704	59.028	63.122	60.102	1.05569	0.0115654
Os03g56869	NagB/RpiA/CoA transferase-like superfamily protein	26.072	30.75	28.868	54.911	66.755	59.879	1.05612	0.0126184
Os03g04770	beta-amylase 1	29.446	35.809	32.876	55.241	88.473	65.104	1.06101	0.0133506
Os03g24860	Major facilitator superfamily protein	16.126	24.178	21.716	42.336	45.204	44.801	1.06408	0.0408647
Os04g55230	Tetratricopeptide repeat (TPR)-like superfamily protein	41.602	58.808	44.685	107.286	99.59	103.548	1.06429	0.00107774
Os06g48200	xyloglucan endotransglucosylase/hydrolase 25	55.704	76.482	61.919	115.084	156.435	141.709	1.06434	0.000446537
Os01g15640	NAC domain containing protein 86	22.251	18.892	19.095	35.338	49.678	42.517	1.06857	0.0453474
Os01g69060	alpha/beta-Hydrolases superfamily protein	16.955	20.504	18.898	35.633	47.351	38.532	1.07258	0.0486032
Os08g05320	dicer-like 3	20.152	20.098	21.074	44.587	43.873	42.045	1.07726	0.0325612
Os05g03590	--	32.327	42.651	40.076	61.236	113.081	72.844	1.0786	0.0125006
Os05g02520	RmlC-like cupins superfamily protein	45.576	55.111	48.436	115.98	98.278	107.373	1.08087	0.000520608
Os02g30050	Ribosomal L29 family protein	471.506	356.374	376.699	764.631	1011.3	816.533	1.08175	2.57809e-08
Os03g19270	Adenine nucleotide alpha hydrolases-like superfamily protein	26.701	45.926	34.582	81.561	73.7	76.575	1.08229	0.00586124
Os08g05510	myb-like transcription factor family protein	22.58	21.673	22.084	45.205	51.362	49.009	1.08859	0.0215829
Os09g14610	dicer-like 2	18.045	17.396	19.191	37.756	41.661	37.494	1.09051	0.044728
Os01g10210	Polyketide cyclase/dehydrase and lipid transport superfamily protein	36.697	53.737	48.232	99.549	105.846	95.695	1.09343	0.000988286
Os06g04020	histone H1-3	231.276	303.936	256.023	560.534	579.821	584	1.09847	7.45717e-10
Os03g16230	NAD(P)-binding Rossmann-fold superfamily protein	43.393	64.521	57.356	113.091	132.562	113.885	1.09966	0.000505654
Os05g51590	DCD (Development and Cell Death) domain protein	43.434	48.534	45.51	92.144	114.501	93.907	1.09997	0.000774286
Os03g21830	appr-1-p processing enzyme family protein	26.523	26.055	29.489	61.361	58.022	59.523	1.1008	0.00811797
Os04g54230	Wound-responsive family protein	18.986	22.659	29.262	52.476	53.648	48.821	1.10114	0.0192017
Os12g41390	homocysteine methyltransferase 2	44.154	51.048	45.989	100.588	104.263	103.189	1.1014	0.000403063
Os11g09680	--	50.366	67.245	50.666	110.658	144.505	111.764	1.10569	0.000513199
Os04g37690	RNA-binding protein 47C\'	283.116	366.239	305.254	648.468	759.096	685.642	1.10756	6.8169e-10
Os03g55430	--	16.816	24.202	21.302	35.053	56.239	45.431	1.10812	0.0388811
Os03g10755	--	17.348	22.043	16.851	40.397	47.522	35.312	1.1097	0.042543
Os09g30412	HEAT SHOCK PROTEIN 81.4	122.111	121.086	127.262	268.852	268.157	275.83	1.11022	2.13446e-08
Os02g26404	--	31.463	28.086	26.318	60.982	66.915	59.1	1.11238	0.00673416
Os09g27050	RELA/SPOT homolog 2	31.41	34.992	30.877	86.034	51.095	77.083	1.11427	0.00820139
Os01g38620	3\'-5\' exonuclease domain-containing protein / K homology domain-containing protein / KH domain-containing protein	150.189	138.888	145.971	303.755	347.553	308.492	1.11714	9.27388e-09
Os05g28090	--	61.049	91.604	71.905	150.29	182.319	165.337	1.11715	6.99606e-05
Os01g62980	Bifunctional inhibitor/lipid-transfer protein/seed storage 2S albumin superfamily protein	41.131	39.232	40.243	97.111	82.255	85.745	1.11721	0.000940646
Os08g29720	manganese tracking factor for mitochondrial SOD2	35.674	34.982	35.297	73.582	84.714	75.201	1.11737	0.00191721
Os06g05480	--	36.382	24.538	30.842	51.143	87.693	63.621	1.11857	0.0128358
Os05g41760	ERF domain protein 12	26.826	24.207	28.956	35.435	85.653	56.018	1.12291	0.0381231
Os08g39860	beta glucosidase 17	24.062	40.482	31.33	68.778	66.905	75.11	1.12431	0.00579159
Os11g47760	heat shock cognate protein 70-1	672.308	661.151	678.354	1518.29	1441.45	1511.96	1.12704	3.93535e-19
Os04g41150	Protein of unknown function (DUF565)	56.986	80.418	69.565	136.995	182.589	142.209	1.13289	0.000110213
Os06g36180	amino acid permease 1	31.042	28.408	27.418	59.295	71.757	61.195	1.13385	0.00540419
Os06g14620	Ferritin/ribonucleotide reductase-like family protein	18.735	17.941	16.878	47.138	30.386	44.222	1.13727	0.0411666
Os09g31478	Auxin efflux carrier family protein	14.954	15.523	16.559	33.917	37.635	36.297	1.14463	0.0436913
Os04g39840	beta glucosidase 13	13.928	19.408	17.707	40.045	38.717	35.929	1.14714	0.0380766
Os06g09090	glutamate receptor 2.5	16.55	19.745	17.88	37.551	45.479	40.708	1.14734	0.0284282
Os04g39900	beta glucosidase 15	20.069	18.06	20.226	36.381	53.917	40.74	1.15128	0.0288307
Os10g39130	AGAMOUS-like 14	20.938	22.456	22.369	46.698	49.837	49.509	1.1518	0.0133284
Os05g01750	Pseudouridine synthase family protein	25.153	26.111	24.788	54.351	59.831	58.435	1.15291	0.00673416
Os12g38210	plant U-box 13	33.306	31.508	30.301	68.202	77.455	69.603	1.15311	0.00217299
Os01g38980	calmodulin-binding family protein	23.151	29.938	26.896	45.23	78.38	58.495	1.15322	0.0135848
Os03g56410	Protein of unknown function (DUF59)	47.087	43.167	47.432	90.117	125.552	93.534	1.15389	0.0005647
Os05g41460	--	99.405	65.963	94.471	176.717	230.86	178.188	1.15459	2.84368e-05
Os01g16130	PIF1 helicase	22.373	26.975	25.909	51.034	59.003	59.744	1.15488	0.00805004
Os05g25920	--	26.635	18.418	23.424	33.179	69.006	51.58	1.15642	0.0340498
Os06g22080	diacylglycerol acyltransferase family	18.848	19.145	21.174	39.761	52.683	40.974	1.1589	0.0224233
Os05g43170	calreticulin 3	31.063	31.188	33.088	75.836	63.821	75.919	1.15906	0.00207893
Os07g07040	--	20.125	14.378	16.175	30.316	49.141	34.75	1.16554	0.0491514
Os01g12910	Thioesterase superfamily protein	15.811	13.35	16.701	35.143	34.055	36.44	1.1656	0.0439555
Os03g55320	Protein phosphatase 2C family protein	33.328	33.407	36.866	64.646	95.945	73.808	1.16572	0.00243093
Os01g04020	Integrase-type DNA-binding superfamily protein	258.253	272.01	260.582	528.67	680.623	598.734	1.16842	3.9956e-11
Os02g43930	DNAJ homologue 2	68.75	62.453	67.402	149.933	149.446	153.642	1.16868	4.64526e-06
Os06g21110	--	11.673	55.84	31.54	88.619	69.925	71.478	1.17185	0.0473798
Os05g10570	--	23.392	35.299	27.243	57.064	73.42	65.065	1.17197	0.00557761
Os11g41990	ARM repeat superfamily protein	50.505	72.664	61.545	141.565	144.011	141.013	1.17264	2.78237e-05
Os07g47340	--	31.134	33.126	36.634	66.592	90.7	74.176	1.17514	0.0018552
Os07g09800	--	24.697	48.066	37.843	77.945	93.351	84.923	1.17909	0.00253075
Os09g07570	ferredoxin thioredoxin reductase catalytic beta chain family protein	82.559	118.225	112.202	226.811	263.207	232.659	1.18208	7.76368e-07
Os05g41640	Phosphoglycerate kinase family protein	326.207	378.473	354.097	825.045	841.316	783.25	1.18507	5.85293e-15
Os02g42810	NAD(P)-binding Rossmann-fold superfamily protein	34.922	62.995	47.103	103.465	122.212	111.971	1.19013	0.000519591
Os10g37880	2-oxoglutarate (2OG) and Fe(II)-dependent oxygenase superfamily protein	31.336	29.154	30.222	63.909	75.799	69.266	1.19053	0.00187278
Os01g68770	selenium-binding protein 1	46.693	60.54	55.302	118.217	136.533	127.173	1.20298	3.32924e-05
Os06g14510	Sugar isomerase (SIS) family protein	24.117	16.063	21.108	46.892	49.409	47.352	1.20459	0.0127302
Os03g36080	--	25.101	25.852	24.487	53.115	60.533	61.685	1.20509	0.00422086
Os06g02220	Phosphorylase superfamily protein	42.196	37.672	41.279	85.341	108.815	89.698	1.20632	0.000310143
Os02g06300	Small GTP-binding protein	19.459	26.719	18.595	50.926	51.587	50.304	1.20859	0.00978494
Os01g36950	DCD (Development and Cell Death) domain protein	222.932	247.491	236.959	486.786	632.363	544.88	1.20981	4.0053e-11
Os04g45940	Alcohol dehydrogenase transcription factor Myb/SANT-like family protein	52.941	41.836	49.556	91.986	149.657	98.864	1.21046	0.00058839
Os09g34910	DEAD box RNA helicase (PRH75)	33.682	29.436	31.78	66.761	80.815	75.842	1.2127	0.00110187
Os01g24090	Tetratricopeptide repeat (TPR)-like superfamily protein	15.271	21.442	19.443	40.309	46.574	42.737	1.21527	0.0175443
Os11g09864	Aluminium induced protein with YGL and LRDR motifs	53.893	72.045	69.181	150.551	160.696	148.773	1.21549	5.28801e-06
Os06g39110	--	224.507	77.128	149.495	252.189	492.277	318.154	1.2155	0.00301768
Os06g04230	--	119.913	83.956	97.475	162.275	323.713	225.407	1.21753	0.000161831
Os03g03510	CBL-interacting protein kinase 9	19.873	22.783	20.934	52.378	48.721	51.061	1.22194	0.00736896
Os12g09584	--	21.02	18.764	16.484	37.461	46.217	49.903	1.22249	0.0165631
Os01g73560	Leucine-rich repeat (LRR) family protein	14.04	12.906	13.267	30.881	32.607	31.207	1.22269	0.0446601
Os12g44370	Metallo-hydrolase/oxidoreductase superfamily protein	25.26	26.851	24.677	55.947	64.993	62.167	1.22347	0.00291557
Os01g72570	CRT (chloroquine-resistance transporter)-like transporter 1	17.121	13.388	15.495	36.729	33.736	35.841	1.2244	0.0311874
Os08g01170	Acyl-CoA N-acyltransferases (NAT) superfamily protein	46.72	65.511	52.85	124.941	143.021	126.944	1.22468	2.86496e-05
Os08g04830	--	23.343	23.861	25.824	54.506	62.028	57.188	1.22795	0.00362045
Os10g05230	RING/U-box superfamily protein	28.936	34.341	33.139	63.552	88.397	76.511	1.22915	0.00118789
Os10g35030	translocon at the inner envelope membrane of chloroplasts 110	96.23	104.202	101.416	230.515	252.4	239.392	1.23676	5.11732e-09
Os08g21879	--	46.489	47.333	43.809	113.013	110.726	105.475	1.23833	3.33567e-05
Os03g44620	DNAJ homologue 2	177.581	148.487	171.138	370.41	434.818	388.306	1.23879	5.59849e-11
Os02g27400	F-box family protein	66.394	74.971	71.781	150.674	193.776	166.71	1.24016	1.5982e-06
Os02g49920	3-ketoacyl-CoA synthase 5	19.212	27.748	19.036	57.665	44.672	55.664	1.24112	0.00832354
Os08g44340	Pyridine nucleotide-disulphide oxidoreductase family protein	13.371	15.841	14.802	39.475	29.758	36.834	1.24191	0.0317285
Os08g19374	RING/FYVE/PHD zinc finger superfamily protein	16.552	20.414	18.635	43.279	45.916	45.54	1.24374	0.0109845
Os02g39570	ACT domain-containing small subunit of acetolactate synthase protein	41.449	61.184	46.888	130.14	107.317	122.798	1.24558	6.42725e-05
Os06g17290	phosphoinositide 4-kinase gamma 7	18.228	18.173	17.396	43.135	41.054	44.101	1.2463	0.013149
Os10g31940	Inosine triphosphate pyrophosphatase family protein	42.954	25.576	34.224	70.551	89.569	87.66	1.24944	0.00095764
Os09g21380	--	13.194	20.564	18.706	52.921	32.912	43.095	1.25588	0.0219609
Os05g15160	Glucose-6-phosphate/phosphate translocator-related	20.235	27.346	23.527	52.743	61.392	58.74	1.25903	0.00346744
Os06g41360	Phosphoribosyltransferase family protein	23.296	23.193	20.278	45.333	62.39	53.588	1.26153	0.00561325
Os07g11110	chloroplast stem-loop binding protein of 41 kDa	67.759	123.841	94.447	231.411	261.884	206.215	1.26278	7.53635e-06
Os02g38190	--	78.904	88.415	76.793	179.623	220.339	196.415	1.26305	1.27632e-07
Os07g36170	GRAS family transcription factor	18.631	19.442	21.081	35.152	64.182	44.81	1.26347	0.0154901
Os04g15690	Thioredoxin superfamily protein	41.347	51.009	40.281	106.126	112.359	104.95	1.26499	4.44087e-05
Os06g08884	--	28.298	35.005	35.087	80.035	85.858	74.474	1.2667	0.00044436
Os02g47470	cytochrome P450, family 707, subfamily A, polypeptide 1	33.684	24.685	31.04	35.451	116.609	67.83	1.26802	0.0243945
Os07g29240	--	14.462	16.1	15.692	36.978	40.121	36.374	1.2712	0.0196355
Os07g07974	TESMIN/TSO1-like CXC 2	13.686	12.821	13.807	33.611	33.599	33.09	1.27536	0.028351
Os03g22200	Nodulin MtN3 family protein	13.292	14.242	13.531	28.121	41.145	31.659	1.27602	0.0345165
Os02g51750	annexin 1	42.893	33.996	40.44	72.808	124.366	90.941	1.27608	0.000622852
Os06g03930	cytochrome P450, family 704, subfamily A, polypeptide 2	17.891	12.292	16.559	38.581	37.761	38.858	1.27869	0.0187493
Os10g32444	--	18.141	22.563	22.535	42.765	64.776	50.208	1.27901	0.00725578
Os03g18264	--	139.665	189.333	175.467	480.123	338.526	427.652	1.27969	6.46286e-09
Os03g08460	Integrase-type DNA-binding superfamily protein	18.565	17.174	16.635	44.302	43.937	43.396	1.28016	0.00968839
Os01g66180	cytochrome c-2	32.742	18.003	32.106	67.493	67.722	70.176	1.28037	0.00207472
Os05g09580	--	18.032	17.129	18.432	36.346	48.598	45.991	1.28066	0.0118459
Os08g36580	--	31.079	33.389	28.772	64.491	94.766	71.089	1.28168	0.000989271
Os03g22890	GTP-binding family protein	44.697	51.344	48.738	101.002	134.336	126.181	1.2907	1.98824e-05
Os01g07970	--	210.637	221.404	196.29	432.212	638.941	491.527	1.29089	8.20217e-10
Os06g06080	Hydrolase-like protein family	15.795	19.188	19.755	43.098	45.604	47.541	1.29101	0.00801198
Os06g07820	BSD domain-containing protein	13.046	12.196	12.713	28.467	38.178	29.115	1.29751	0.0366107
Os01g22010	S-adenosylmethionine synthetase 1	433.408	361.796	398.14	885.966	1128.8	970.632	1.29939	6.79887e-15
Os07g47700	NAD(P)-binding Rossmann-fold superfamily protein	19.33	25.237	19.141	55.694	49.776	52.173	1.3	0.00403833
Os02g01340	ferredoxin-NADP(+)-oxidoreductase 2	200.457	293.844	228.39	574.507	630.094	606.92	1.30091	3.11387e-11
Os12g43380	osmotin 34	74.059	51.362	66.572	85.296	249.747	146.893	1.30667	0.00270505
Os02g17920	Glyoxalase/Bleomycin resistance protein/Dioxygenase superfamily protein	31.025	50.469	42.108	96.125	112.977	101.441	1.30754	0.000102249
Os03g58690	--	16.021	16.515	18.594	34.348	51.694	45.343	1.30838	0.0120715
Os09g29200	glutathione S-transferase TAU 8	100.503	84.005	88.67	215.074	255.232	220.903	1.30991	6.88693e-09
Os12g12580	Zinc-binding dehydrogenase family protein	27.706	37.876	32.106	84.857	82.306	80.938	1.31325	0.000202793
Os12g08130	amino acid permease 2	26.639	21.104	24.03	54.405	67.377	61.074	1.31332	0.00171355
Os04g40530	S-adenosyl-L-methionine-dependent methyltransferases superfamily protein	12.273	13.725	11.164	31.346	32.577	29.776	1.31935	0.031436
Os04g38950	anthranilate synthase beta subunit 1	23.52	25.782	23.75	50.534	76.782	59.81	1.32046	0.00202009
Os01g73200	Peroxidase superfamily protein	16.636	18.383	16.17	45.005	41.894	43.118	1.32406	0.00777665
Os03g17680	--	11.905	30.768	23.193	63.308	45.406	60.605	1.32804	0.00975693
Os03g03390	D111/G-patch domain-containing protein	55.55	55.435	53.906	120.394	169.095	132.776	1.33025	4.38172e-06
Os03g57790	ubiquiting-conjugating enzyme 2	436.582	421.315	439.213	953.533	1294.78	1068.56	1.33073	3.67182e-15
Os03g50080	FKBP-like peptidyl-prolyl cis-trans isomerase family protein	124.383	118.03	112.589	296.806	313.659	299.051	1.33272	5.68706e-12
Os06g41010	A20/AN1-like zinc finger family protein	527.805	564.14	535.041	1270.78	1596.12	1325.99	1.3408	5.87693e-18
Os06g51084	starch branching enzyme 2.2	30.038	31.297	29.336	59.271	99.067	74.232	1.34182	0.000817303
Os09g26620	Dormancy/auxin associated family protein	135.742	156.44	146.22	346.686	407.931	378.767	1.34694	1.15439e-12
Os03g28410	40s ribosomal protein SA B	13.852	8.682	10.507	26.598	32.622	27.638	1.34781	0.0386366
Os01g40094	homology to ABI2	12.429	8.139	11.51	27.703	28.521	26.388	1.35067	0.0439555
Os07g28614	--	54.723	62.82	67.217	151.987	165.537	164.84	1.359	9.69682e-08
Os08g01274	--	6.56	16.186	10.7	26.507	33.201	29.094	1.36161	0.0445015
Os03g16430	RNApolymerase sigma subunit 2	9.247	13.757	11.403	27.497	32.192	29.568	1.36219	0.034716
Os09g25620	Adenosylmethionine decarboxylase family protein	19.758	14.384	16.262	50.625	32.823	47.151	1.36355	0.00965538
Os08g32690	--	31.409	34.251	34.507	82.548	95.932	83.299	1.36442	6.40343e-05
Os10g33370	3-ketoacyl-CoA synthase 12	69.686	71.017	66.818	208.161	151.047	187.583	1.36846	8.28947e-08
Os05g46470	--	21.117	27.395	28.559	72.387	56.686	73.785	1.37203	0.000675777
Os05g51690	CCT motif family protein	17.068	18.573	15.948	41.843	53.102	41.793	1.37245	0.00540419
Os07g48340	calmodulin like 42	42.026	45.618	41.197	86.61	141.395	111.63	1.37353	4.44087e-05
Os01g51754	alpha-amylase-like 3	13.42	10.511	12.312	31.526	31.751	30.951	1.37476	0.0223826
Os03g18850	PYR1-like 2	21.372	42.232	31.999	65.112	106.496	80.198	1.37594	0.00122024
Os04g27250	--	52.374	67.891	57.496	137.302	185.364	146.702	1.38052	1.07208e-06
Os02g54890	UDP-D-glucuronate 4-epimerase 1	52.196	41.734	44.608	91.333	158.31	118.892	1.38101	5.0084e-05
Os04g38390	Lipase/lipooxygenase, PLAT/LH2 family protein	63.991	69.619	62.691	162.205	179.224	181.678	1.38292	1.6414e-08
Os03g02420	RNA-binding KH domain-containing protein	65.187	75.189	67.476	160.609	211.661	177.245	1.38465	6.34715e-08
Os03g60639	--	24.558	32.975	29.711	62.278	100.124	72.265	1.38623	0.000567946
Os08g39300	alanine:glyoxylate aminotransferase	368.289	542.32	422.241	1062.06	1341.08	1152.95	1.39047	8.95182e-13
Os08g16570	--	38.476	60.87	50.943	126.947	142.868	132.179	1.39603	3.10088e-06
Os04g56400	glutamine synthetase 2	271.519	431.749	331.338	858.597	992.761	930.15	1.39977	3.8495e-12
Os01g56890	--	157.547	174.378	151.325	348.64	534.115	414.867	1.4015	3.26896e-10
Os03g26870	Transducin/WD40 repeat-like superfamily protein	15.539	13.047	14.246	42.8	38.244	34.902	1.40649	0.00895588
Os06g47350	RNA polymerase I specific transcription initiation factor RRN3 protein	49.063	60.395	57.917	133.61	166.159	151.369	1.4079	2.20259e-07
Os04g57590	Class I glutamine amidotransferase-like superfamily protein	25.534	26.333	25.535	64.021	74.014	73.127	1.4104	0.000202109
Os01g32780	Adenine nucleotide alpha hydrolases-like superfamily protein	23.764	21.304	22.519	57.77	64.85	61.171	1.41113	0.000552219
Os03g01570	Bestrophin-like protein	11.976	14.51	11.706	36.092	36.075	34.424	1.41652	0.0122768
Os04g45600	subunit NDH-M of NAD(P)H:plastoquinone dehydrogenase complex	33.247	45.13	39.484	94.42	120.346	104.239	1.41696	1.26975e-05
Os10g33920	Nucleotide/sugar transporter family protein	10.944	10.348	9.106	23.806	28.496	30.45	1.42524	0.0329077
Os07g12890	zinc transporter 1 precursor	11.905	8.893	10.33	25.867	30.684	28.418	1.43057	0.0284316
Os07g43730	--	350.253	286.745	373.316	776.9	1122.84	870.046	1.43213	5.24833e-13
Os01g59530	calmodulin 5	61.875	59.878	67.116	153.018	197.473	170.296	1.43547	2.1585e-08
Os12g06220	NDR1/HIN1-like 3	29.027	27.858	25.378	58.256	93.954	73.874	1.4382	0.00033025
Os02g36940	PLANT CADMIUM RESISTANCE 2	60.71	66.57	68.44	165.029	194.467	183.672	1.44479	3.38582e-09
Os06g04480	--	8.058	10.712	8.794	21.929	30.101	25.658	1.45255	0.0380186
Os07g18990	Bifunctional inhibitor/lipid-transfer protein/seed storage 2S albumin superfamily protein	31.322	35.029	27.963	76.615	102.762	82.083	1.4537	4.59155e-05
Os02g30630	chlorsulfuron/imidazolinone resistant 1	53.637	67.068	60.195	168.568	167.618	167.652	1.45428	5.9762e-09
Os12g34880	--	20.831	33.637	18.382	60.029	71.579	72.287	1.45568	0.000697713
Os05g15770	chitinase A	427.082	324.789	384.907	882.516	1264.76	1023.41	1.45619	4.24205e-14
Os03g61150	--	31.843	40.113	37.522	94.631	99.558	113.267	1.45937	4.72118e-06
Os05g40890	--	8.604	12.716	14.117	36.106	30.411	34.652	1.46192	0.0137403
Os03g57220	Aldolase-type TIM barrel family protein	349.262	439.96	386.708	1008.43	1175.15	1116.02	1.46224	1.00121e-19
Os03g22670	alpha/beta-Hydrolases superfamily protein	14.959	18.735	18.337	46.023	54.015	46.115	1.46399	0.00190278
Os05g48800	Drought-responsive family protein	160.432	189.751	172.443	433.533	556.139	476.467	1.46447	1.52009e-14
Os01g72170	glutathione S-transferase TAU 8	24.862	22.697	25.68	52.071	93.221	62.696	1.46743	0.000724056
Os01g68860	zinc finger protein 1	33.961	41.055	39.022	96.771	117.431	106.591	1.46812	2.68733e-06
Os06g17970	NB-ARC domain-containing disease resistance protein	18.79	31.415	24.316	68.747	70.846	69.106	1.47144	0.000217439
Os02g56940	--	153.889	196.667	159.152	438.513	534.133	468.373	1.47272	3.11274e-14
Os01g37690	cation exchanger 3	22.119	20.546	17.816	59.258	50.804	62.651	1.4777	0.000568179
Os02g51020	NDH dependent flow 6	89.581	111.751	95.55	266.401	296.722	282.561	1.47948	1.85838e-12
Os09g38110	RING/U-box superfamily protein	13.387	20.801	17.757	57.601	38.254	51.548	1.48152	0.00291388
Os01g03390	--	172.097	178.077	160.603	470.363	522.365	460.573	1.48231	1.22918e-17
Os07g48280	Protein of unknown function (DUF3133)	23.14	17.432	22.3	37.979	83.785	54.058	1.48267	0.00346744
Os11g40760	--	9.731	14.973	14.974	36.282	44.444	33.774	1.48568	0.00783194
Os01g62460	SCARECROW-like 14	25.414	24.088	25.027	75.831	63.926	71.066	1.4858	9.25255e-05
Os01g47730	RAB GTPase homolog A1F	41.328	29.742	35.225	59.858	152.58	89.233	1.48852	0.00088421
Os12g13120	histidine triad nucleotide-binding 3	16.647	16.983	17.55	44.015	54.092	50.959	1.49366	0.00126734
Os03g57310	syntaxin of plants 121	9.914	8.89	11.09	22.043	33.682	30.053	1.49504	0.0240224
Os02g03570	HSP20-like chaperones superfamily protein	13.943	10.504	13.082	33.414	43.348	33.124	1.49607	0.00826561
Os11g20179	--	17.61	17.174	16.635	42.809	55.244	51.654	1.50337	0.00121342
Os01g41810	cytochrome P450, family 72, subfamily A, polypeptide 15	8.129	12.263	9.918	31.691	25.632	29.031	1.50932	0.019642
Os01g04630	cytochrome P450, family 77, subfamily A, polypeptide 5 pseudogene	50.64	41.857	44.409	141.048	118.928	138.306	1.5129	8.00033e-08
Os07g05570	Early-responsive to dehydration stress protein (ERD4)	14.428	16.9	14.056	39.624	49.215	42.447	1.51612	0.00257573
Os05g33620	--	44.246	65.156	51.549	143.062	179.452	147.705	1.51983	8.65508e-08
Os01g09450	phytochrome-associated protein 1	24.251	18.231	19.006	47.634	71.224	58.825	1.52087	0.000585843
Os01g17065	--	7.164	7.25	10.582	25.924	24.853	22.002	1.52112	0.0368655
Os11g02369	lipid transfer protein 1	91.512	242.561	137.051	359.861	596.314	424.609	1.52154	1.51931e-05
Os12g43100	ARM repeat superfamily protein	9.621	7.58	7.787	20.329	30.081	25.574	1.52308	0.032796
Os02g01100	Transmembrane amino acid transporter family protein	15.639	11.974	14.231	38.579	42.561	41.151	1.52542	0.00318693
Os07g39470	scarecrow-like 5	25.873	19.193	24.655	52.486	85.878	67.301	1.5267	0.000356083
Os04g18090	histone H1-3	203.439	193.605	179.601	649.947	464.785	582.314	1.52979	8.31861e-16
Os01g72950	NAD(P)H:plastoquinone dehydrogenase complex subunit O	94.556	148.635	110.797	318.742	387.274	342.602	1.53678	2.87703e-11
Os03g37570	Zinc-finger domain of monoamine-oxidase A repressor R1	8.745	8.009	6.466	23.853	22.032	21.989	1.53813	0.0411666
Os01g01740	Protein kinase superfamily protein	8.443	7.862	7.647	24.025	22.863	24.144	1.53913	0.0330717
Os05g34270	BAK1-interacting receptor-like kinase 1	9.257	7.696	8.703	26.14	25.903	25.227	1.54115	0.0244441
Os04g57200	Heavy metal transport/detoxification superfamily protein	82.508	80.043	75.023	190.702	304.426	210.395	1.54267	8.10694e-09
Os02g36850	PsbQ-like 2	43.712	43.608	42.862	130.108	140.452	119.403	1.54504	4.35194e-08
Os11g10470	--	26.264	17.381	19.305	44.426	86.241	53.943	1.54667	0.00148653
Os09g16510	WRKY DNA-binding protein 46	17.423	17.155	17.741	40.681	64.949	49.462	1.55145	0.00116617
Os12g17600	ribulose bisphosphate carboxylase small chain 1A	2626.05	5987.6	3995.22	10107.9	15820	11794.3	1.55396	4.40573e-08
Os01g49320	chitinase A	25.927	9.494	19.055	38.469	72.16	51.094	1.55456	0.00557761
Os05g50330	--	16.06	23.885	14.228	45.263	61.581	55.027	1.55883	0.00102509
Os06g01950	Phosphoglycerate mutase family protein	11.544	15.077	13.019	44.25	40.11	35.633	1.559	0.00314162
Os06g44170	NAD(P)-binding Rossmann-fold superfamily protein	7.492	8.113	6.272	20.714	21.618	20.471	1.55918	0.0475296
Os02g37330	Heavy metal transport/detoxification superfamily protein	17.801	18.208	16.528	48.277	57.761	52.73	1.5598	0.000491338
Os01g66000	oxidoreductases, acting on NADH or NADPH, quinone or similar compound as acceptor	52.255	90.744	60.59	186.552	232.782	192.563	1.56084	3.80348e-08
Os03g15080	--	10.916	8.838	13.554	24.633	47.759	28.515	1.56222	0.0150843
Os04g32850	--	220.172	208.039	214.287	720.132	537.256	678.226	1.56538	1.33118e-18
Os06g01850	ferredoxin-NADP(+)-oxidoreductase 2	149.417	204.675	159.603	489.192	536.843	524.071	1.56604	1.83558e-16
Os06g29180	formate dehydrogenase	182.914	169.246	177.075	535.903	530.177	530.528	1.56867	1.62073e-22
Os12g04240	Calcium-binding EF-hand family protein	17.516	19.557	20.565	59.739	56.937	61.634	1.57536	0.000150428
Os05g30500	--	9.45	10.071	7.874	30.703	23.295	27.598	1.57604	0.0184774
Os01g11054	phosphoenolpyruvate carboxylase 1	10.319	13.365	11.5	38.404	35.943	32.755	1.5863	0.00490822
Os12g36880	--	22.86	12.204	16.636	33.309	80.153	46.484	1.59097	0.00523205
Os07g05820	Aldolase-type TIM barrel family protein	173.028	238.213	203.211	561.797	695.128	628.642	1.59313	6.9366e-17
Os12g23180	chloroplast RNA binding	175.508	259.039	199.223	595.14	711.856	645.543	1.59682	7.61223e-16
Os03g05750	Heavy metal transport/detoxification superfamily protein	28.289	18.573	21.491	42.552	103.186	62.85	1.59762	0.00118858
Os05g41780	erf domain protein 9	150.367	110.953	131.668	288.952	536.516	383.225	1.59845	2.58375e-09
Os06g25500	--	19.822	23.582	15.562	52.97	71.746	59.652	1.599	0.000215308
Os03g13810	--	51.288	42.187	46.233	107.071	191.548	129.868	1.60262	1.33321e-06
Os02g39930	temperature-induced lipocalin	63.076	79.593	60.183	217.91	199.088	214.419	1.60956	1.50198e-11
Os01g46380	ketol-acid reductoisomerase	31.095	29.282	31.953	91.864	97.008	97.495	1.61106	6.72717e-07
Os01g70520	beta glucosidase 11	8.623	9.034	9.286	23.867	31.691	28.165	1.61255	0.0141112
Os12g02250	with no lysine (K) kinase 5	16.919	19.823	15.492	56.582	50.682	53.505	1.61308	0.000290419
Os02g36340	GTP cyclohydrolase II	23.206	22.692	21.72	60.571	79.538	71.327	1.61549	3.33567e-05
Os01g11620	GDSL-like Lipase/Acylhydrolase superfamily protein	31.59	19.348	25.259	86.06	66.377	84.817	1.6155	2.86935e-05
Os04g57870	Protein of unknown function (DUF789)	10.788	11.054	10.87	34.422	33.195	35.604	1.6164	0.0046593
Os05g51470	Protein of unknown function (DUF1637)	19.863	17.401	20.03	69.808	46.623	60.926	1.61673	0.000219306
Os01g74020	Homeodomain-like superfamily protein	19.951	15.154	17.889	62.836	45.011	57.596	1.62128	0.000329874
Os05g46520	Pectin lyase-like superfamily protein	18.584	11.109	14.574	36.875	54.859	49.001	1.62401	0.00147991
Os04g52640	Leucine-rich repeat transmembrane protein kinase	14.118	10.267	12.704	35.106	41.829	38.612	1.62407	0.0027002
Os09g39940	uclacyanin 1	11.276	9.487	9.391	29.426	30.71	31.324	1.62463	0.00869703
Os03g04710	Tetratricopeptide repeat (TPR)-like superfamily protein	31.068	27.671	26.002	81.855	98.873	86.125	1.62637	2.25679e-06
Os04g31040	non-photochemical quenching 1	20.854	30.815	25.824	76.594	90.821	77.611	1.63136	8.85475e-06
Os07g17330	B12D protein	22.705	19.043	21.784	69.684	60.988	70.572	1.63264	3.34217e-05
Os09g31502	NAD(P)-binding Rossmann-fold superfamily protein	20.22	21.227	19.647	61.301	72.957	58.72	1.63672	5.73099e-05
Os03g01300	azelaic acid induced 1	26.829	46.582	38.057	117.436	119.807	117.977	1.63775	2.69603e-07
Os01g03330	--	8.398	12.466	8.818	36.194	21.851	34.244	1.63783	0.0118264
Os03g58980	germin-like protein 4	11.046	9.612	8.326	29.226	35.213	28.372	1.64062	0.00860325
Os06g50080	Protein of unknown function (DUF581)	50.16	61.174	55.69	179.534	169.663	181.07	1.64274	2.93091e-11
Os02g10350	Seven transmembrane MLO family protein	13.695	14.001	14.801	40.112	51.753	44.691	1.64696	0.000827489
Os05g44270	VQ motif-containing protein	15.236	14.156	12.912	43.966	48.396	41.793	1.64861	0.000826933
Os11g10320	--	13.57	11.109	21.308	40.023	70.488	37.178	1.65392	0.00281162
Os04g58810	Polynucleotidyl transferase, ribonuclease H-like superfamily protein	38.698	25.749	33.788	83.434	135.416	98.727	1.65581	4.36744e-06
Os07g48090	SOS3-interacting protein 4	25.712	27.136	22.856	87.843	78.218	77.878	1.65687	3.34939e-06
Os11g27730	cytochrome P450, family 71, subfamily A, polypeptide 23	6.853	10.881	8.793	33.293	26.561	27.41	1.66144	0.0105675
Os10g03540	Ribosomal protein L7Ae/L30e/S12e/Gadd45 family protein	4.958	7.228	6.165	15.388	22	20.738	1.66255	0.0494917
Os10g38630	glutathione S-transferase TAU 15	74.129	85.69	76.649	233.903	285.063	245.349	1.66337	8.69348e-14
Os03g10090	polyol/monosaccharide transporter 5	23.025	12.705	17.971	57.873	56.723	59.177	1.6635	0.000157315
Os05g47960	--	10.556	7.333	8.526	15.011	48.188	23.965	1.66678	0.0344048
Os03g04110	lysm domain GPI-anchored protein 2 precursor	15.182	17.877	14.038	44.333	57.632	50.123	1.66795	0.000394821
Os11g11960	NB-ARC domain-containing disease resistance protein	6.61	6.376	7.587	15.942	31.024	21.035	1.67184	0.035084
Os08g37660	early nodulin-like protein 17	60.254	38.524	53.447	139.675	199.612	155.376	1.68	1.1586e-08
Os03g60419	--	45.16	46.128	49.868	149.485	168.096	144.107	1.68409	2.21301e-10
Os03g17700	mitogen-activated protein kinase 3	15.882	13.329	14.971	35.792	63.32	45.486	1.68691	0.00100698
Os07g42650	--	6.145	5.977	6.081	17.867	20.838	20.167	1.68749	0.0392264
Os07g06834	--	53.422	17.103	46.817	116.375	144.081	123.322	1.68888	2.33517e-05
Os07g44920	Disease resistance-responsive (dirigent-like protein) family protein	7.602	6.524	7.72	21.945	31.202	23.084	1.70017	0.0162973
Os01g14440	WRKY family transcription factor	8.534	7.714	9.106	23.175	38.07	24.761	1.70211	0.0115524
Os02g17330	D-aminoacid aminotransferase-like PLP-dependent enzymes superfamily protein	7.105	9.058	6.34	22.008	26.002	24.852	1.70441	0.0179106
Os07g31720	Calcium-dependent lipid-binding (CaLB domain) family protein	223.026	171.737	207.59	652.304	688.608	658.012	1.70446	1.25158e-24
Os10g07340	--	12.639	18.827	14.772	59.636	51.817	44.074	1.70453	0.000298659
Os01g70400	NAD(P)H dehydrogenase 18	88.445	128.053	110.026	366.883	362.995	353.542	1.70703	1.48087e-16
Os01g22900	Plant neutral invertase family protein	24.156	24.338	26.058	68.089	101.561	76.436	1.70883	6.75675e-06
Os12g19470	ribulose bisphosphate carboxylase small chain 1A	1860.04	2940.2	2431.22	7462.32	8883.08	7782.73	1.71198	2.98384e-20
Os02g34810	thylakoidal ascorbate peroxidase	72.047	90.85	79.702	263.454	279.262	269.438	1.71283	9.4894e-16
Os10g39680	basic chitinase	8.639	9.238	9.367	23.212	38.99	28.034	1.71284	0.00885402
Os01g16146	Phenazine biosynthesis PhzC/PhzF protein	7.802	8.043	6.875	28.934	19.021	28.684	1.71634	0.0154409
Os12g31460	Chaperone DnaJ-domain superfamily protein	38.995	49.615	45.33	139.249	159.271	150.93	1.71877	2.766e-10
Os05g05030	--	9.922	18.356	10.668	56.131	36.646	38.45	1.72032	0.00167781
Os01g29830	--	62.912	82.133	80.394	224.939	276.698	254.418	1.72299	9.01819e-14
Os01g63210	SOUL heme-binding family protein	26.017	28.584	22.408	75.895	99.527	83.072	1.72478	1.80426e-06
Os07g01760	alanine-2-oxoglutarate aminotransferase 2	74.386	94.807	82.045	279.52	268.842	295.886	1.72489	4.19432e-16
Os01g03690	Protein kinase superfamily protein	9.08	9.836	6.551	23.864	38.478	26.216	1.73433	0.00915244
Os02g52010	Phosphate-responsive 1 family protein	20.942	12.512	15.191	28.554	89.604	47.096	1.73908	0.00346744
Os02g37700	alpha/beta-Hydrolases superfamily protein	4.604	6.378	5.66	23.284	12.56	21.824	1.74325	0.0430612
Os03g56370	Leucine carboxyl methyltransferase	3.866	6.839	5.933	18.679	20.357	19.322	1.74435	0.0376021
Os03g51390	--	10.23	7.036	9.377	15.8	43.6	29.309	1.75289	0.0166649
Os03g56280	peroxisomal NAD-malate dehydrogenase 2	138.943	207.704	165.657	531.273	647.212	585.329	1.75481	4.61914e-18
Os11g08210	NAC (No Apical Meristem) domain transcriptional regulator superfamily protein	28.541	25.45	28.99	85.494	108.2	91.877	1.75527	2.22331e-07
Os01g37050	RNAse THREE-like protein 2	8.46	5.225	9.617	20.284	31.369	27.575	1.75671	0.0141112
Os03g33090	LOB domain-containing protein 37	7.478	9.941	8.257	18.861	42.652	23.616	1.75855	0.0153343
Os11g44380	PLAC8 family protein	10.187	4.701	9.879	21.262	37.353	28.465	1.75973	0.0117926
Os05g40010	Bifunctional inhibitor/lipid-transfer protein/seed storage 2S albumin superfamily protein	47.37	51.077	57.239	158.72	219.46	155.996	1.76029	2.2186e-10
Os03g32499	Uncharacterised protein family SERF	16.317	8.441	12.434	34.558	45.785	43.434	1.7605	0.00126353
Os06g49220	peptide transporter 2	9.391	13.766	10.505	39.76	37.758	40.086	1.76868	0.00106051
Os08g02070	AGAMOUS-like 12	7.596	9.729	8.816	34.257	24.818	34.975	1.77284	0.00441345
Os08g03350	lysine histidine transporter 1	22.218	13.145	17.178	58.761	63.227	59.266	1.77501	3.92646e-05
Os01g58150	--	6.244	7.912	4.086	21.314	21.987	19.747	1.78097	0.0261287
Os09g12660	ADP glucose pyrophosphorylase 1	20.791	11.441	17.354	40.922	80.866	48.708	1.78115	0.000575186
Os07g47670	Hypoxia-responsive family protein	8.372	6.05	8.182	19.816	33.368	24.101	1.78379	0.0131017
Os05g08860	--	19.416	15.017	17.848	50.202	75.635	56.557	1.79143	5.2088e-05
Os05g38660	--	81.64	50.592	70.017	259.268	211.658	253.355	1.80948	2.70875e-13
Os07g44410	tolB protein-related	5.105	5.633	4.306	25.009	11.814	17.495	1.82027	0.0482844
Os02g33110	cell wall invertase 4	23.977	23.519	26.129	88.081	91.577	86.457	1.82058	1.02382e-07
Os01g12270	--	10.66	14.317	14.729	48.436	53.01	42.63	1.82278	0.000171722
Os10g38740	Glutathione S-transferase family protein	72.582	51.499	62.56	182.388	279.133	212.365	1.82422	2.43563e-11
Os05g50710	Late embryogenesis abundant protein	111.648	69.843	101.363	261.552	435.66	321.136	1.82575	1.71847e-11
Os08g37432	MATE efflux family protein	11.963	9.997	12.859	37.35	50.084	39.842	1.83521	0.000482761
Os11g08100	Eukaryotic aspartyl protease family protein	22.412	17.72	17.353	54.199	85.153	67.974	1.83641	1.313e-05
Os03g08940	--	8.788	5.116	5.427	18.447	29.406	22.257	1.83706	0.0186518
Os04g53620	polyubiquitin 10	98.373	109.394	107.726	365.118	393.438	388.655	1.83887	4.57237e-23
Os12g39840	Adenine nucleotide alpha hydrolases-like superfamily protein	5.066	4.89	4.316	15.14	18.808	16.836	1.83986	0.0428394
Os02g01150	hydroxypyruvate reductase	140.286	169.393	149.369	527.138	601.121	556.714	1.85364	2.81106e-26
Os04g46610	Plastid-lipid associated protein PAP / fibrillin family protein	14.297	27.799	16.437	71.592	71.901	69.975	1.85629	9.57803e-06
Os08g38910	S-adenosyl-L-methionine-dependent methyltransferases superfamily protein	85.495	117.266	94.502	332.57	398.964	364.177	1.85779	1.21682e-18
Os02g45460	--	9.722	17.202	12.291	41.624	50.074	51.895	1.85809	0.000186249
Os09g36600	Major facilitator superfamily protein	8.755	17.043	12.998	48.868	50.792	43.579	1.85821	0.000192545
Os10g35070	alpha-galactosidase 1	8.871	7.498	9.54	24.097	41.519	30.234	1.86115	0.0037383
Os08g42590	--	16.141	12.162	11.622	41.175	59.195	47.756	1.8633	0.000146791
Os07g34589	Translation initiation factor SUI1 family protein	1202.6	1494.85	1355.48	4676.84	5527.65	4821.67	1.86485	1.18204e-37
Os05g33140	basic chitinase	6.3	3.705	3.811	16.057	19.334	16.575	1.86848	0.0381231
Os11g47830	SC35-like splicing factor 30A	5.715	5.998	8.879	20.868	32.679	23.763	1.86928	0.00908721
Os12g02340	lipid transfer protein 2	327.687	277.312	310.474	831.829	1558.65	1009.31	1.87095	2.90865e-15
Os09g33680	beta glucosidase 11	19.354	20.975	18.354	64.509	81.548	68.665	1.87175	1.79427e-06
Os10g23180	ent-kaurenoic acid hydroxylase 2	25.905	17	22.721	82.789	80.993	83.132	1.87919	2.74701e-07
Os08g01780	indole-3-acetic acid inducible 18	6.884	5.647	7.779	28.569	23.15	26.52	1.88581	0.00612325
Os10g02070	Peroxidase superfamily protein	9.019	13.692	11.313	30.727	57.928	38.56	1.88788	0.000876887
Os10g42610	Tetratricopeptide repeat (TPR)-like superfamily protein	18.988	16.273	17.267	71.203	58.257	66.892	1.88849	3.81928e-06
Os07g39350	polyol/monosaccharide transporter 5	31.236	28.479	28.883	89.668	134.683	107.355	1.89136	1.6414e-08
Os03g40670	PLC-like phosphodiesterases superfamily protein	5.448	10.52	6.766	32.997	25.732	28.135	1.89189	0.00492976
Os11g10710	cysteine-rich RLK (RECEPTOR-like protein kinase) 10	3.409	7.384	4.773	24.659	9.767	22.426	1.89671	0.043603
Os08g17390	NDH-dependent cyclic electron flow 1	54.477	67.662	63.86	239.472	236.248	232.955	1.90252	3.43381e-17
Os05g30220	LRR and NB-ARC domains-containing disease resistance protein	6.938	7.573	7.482	28.923	28.292	27.326	1.90708	0.0036678
Os01g61680	--	11.785	14.486	15.976	40.912	65.267	54.788	1.91405	6.53912e-05
Os09g24620	--	33.634	20.276	28.978	90.376	121.091	107.038	1.91412	3.25218e-08
Os03g26210	basic helix-loop-helix (bHLH) DNA-binding superfamily protein	35.667	48.881	45.924	179.026	160.047	163.77	1.91475	4.9955e-13
Os03g14050	Pathogenesis-related thaumatin superfamily protein	23.055	23.181	21.209	66.474	114.32	77.331	1.91557	1.42749e-06
Os04g54640	--	6.482	12.744	11.311	34.24	44.227	38.253	1.92514	0.000809591
Os02g08440	WRKY DNA-binding protein 40	46.636	46.6	44.666	132.947	244.466	166.968	1.94478	4.17675e-10
Os01g09300	2-oxoglutarate (2OG) and Fe(II)-dependent oxygenase superfamily protein	25.188	29.377	31.68	109.264	116.979	112.023	1.94922	3.86836e-10
Os12g39630	Protein kinase superfamily protein	28.024	23.128	19.764	86.032	99.858	93.094	1.94934	2.00888e-08
Os03g04070	NAC domain containing protein 36	4.835	4.651	4.903	16.476	25.288	18.397	1.95149	0.0203183
Os05g25770	WRKY DNA-binding protein 70	36.949	35.259	36.809	133.694	154.627	140.071	1.95167	2.42584e-12
Os04g57400	S-methyl-5-thioribose kinase	40.906	44.078	42.178	158.177	178.386	164.418	1.95176	5.2459e-14
Os01g51570	beta-1,3-glucanase 2	22.624	29.434	23.204	85.134	117.2	93.955	1.95543	2.24496e-08
Os06g46149	--	7.734	7.418	6.352	26.684	25.133	30.782	1.95675	0.00345699
Os03g27990	STRUBBELIG-receptor family 7	6.479	9.132	7.267	26.913	29.911	29.817	1.95741	0.00266694
Os06g35520	Peroxidase superfamily protein	20.228	13.512	18.971	93.468	40.873	76.328	1.95954	3.61597e-05
Os01g63230	O-fucosyltransferase family protein	3.292	3.982	4.001	15.382	13.893	15.061	1.97398	0.0486586
Os01g64680	BolA-like family protein	8.995	5.622	8.242	36.109	30.671	25.287	1.97528	0.00207893
Os06g04990	early nodulin-related	10.964	4.021	12.126	33.396	39.724	35.486	1.97696	0.00129704
Os03g18910	COBRA-like protein-7 precursor	5.654	3.196	4.255	9.503	24.638	17.289	1.97767	0.0436773
Os08g33400	--	8.25	11.969	11.897	40.797	48.481	40.061	1.98583	0.000155933
Os01g45470	--	238.023	210.354	246.438	781.932	1184.62	853.248	1.9992	2.35598e-23
Os07g01480	PsbQ-like 1	55.892	78.525	61.243	247.391	293.958	258.557	2.00324	1.41051e-17
Os09g25060	WRKY DNA-binding protein 40	7.749	8.274	6.732	32.513	31.853	28.696	2.00549	0.0012019
Os08g35750	germin-like protein 1	7.428	27.065	17.086	65.87	70.779	72.681	2.01385	2.95009e-05
Os04g06520	--	8.651	6.713	6.77	28.619	39.146	27.077	2.02218	0.00140277
Os07g05040	Putative membrane lipoprotein	8.938	8.361	10.949	37.626	41.092	36.786	2.02583	0.000238367
Os03g55776	--	45.068	46.396	52.305	123.597	293.365	175.468	2.0269	1.00316e-08
Os01g69070	Auxin efflux carrier family protein	6.393	2.418	4.708	15.577	24.184	14.438	2.03233	0.0299075
Os01g12920	Thioesterase superfamily protein	3.24	5.505	2.572	16.088	20.428	14.401	2.03276	0.033017
Os08g31830	Uncharacterised protein family (UPF0041)	15.437	14.709	14.042	60.219	68.375	55.576	2.03907	1.90461e-06
Os02g52620	--	8.336	18.133	14.884	55.417	64.193	53.232	2.04261	1.56336e-05
Os04g42095	Adenosylmethionine decarboxylase family protein	33.099	31.937	21.722	80.826	166.649	116.903	2.04482	1.0396e-07
Os02g26700	ChaC-like family protein	253.24	276.851	271.337	1058.38	1187.36	1133.58	2.05128	1.44118e-45
Os03g64070	lysine decarboxylase family protein	26.822	52.022	39.993	150.926	196.459	155.632	2.05358	2.7289e-11
Os11g28184	--	5.829	7.725	7.516	37.279	30.381	26.167	2.05379	0.00131595
Os02g43170	salt tolerance homolog2	5.57	3.991	2.944	13.875	23.051	18.098	2.05687	0.022335
Os01g64470	Late embryogenesis abundant (LEA) hydroxyproline-rich glycoprotein family	9.385	7.888	7.791	22.494	53.174	30.958	2.06118	0.00171019
Os08g07390	--	5.454	6.348	4.796	20.717	24.496	22.655	2.06183	0.00661005
Os05g19010	--	4.532	4.269	6.473	18.854	24.852	20.076	2.06898	0.00948037
Os03g52410	--	8.22	2.051	4.935	13.178	28.678	22.026	2.0715	0.0203358
Os05g12630	BURP domain-containing protein	21.842	15.938	12.153	68.46	70.785	74.78	2.07223	4.22744e-07
Os08g14000	alpha/beta-Hydrolases superfamily protein	9.343	21.345	13.79	67.992	57.277	63.549	2.07525	5.07479e-06
Os12g31860	ureide permease 2	34.783	44.908	36.402	152.895	186.604	158.735	2.07939	4.20651e-14
Os02g44230	Haloacid dehalogenase-like hydrolase (HAD) superfamily protein	9.415	10.258	9.9	24.393	64.456	36.859	2.08485	0.000847406
Os04g41960	alkenal reductase	21.972	20.105	20.809	52.484	137.296	83.507	2.09285	4.68466e-06
Os02g10500	--	39.827	53.015	45.218	200.002	200.086	202.917	2.10136	1.63184e-17
Os01g72530	Calcium-binding EF-hand family protein	21.909	21.669	18.503	70.081	119.005	85.914	2.10182	5.79413e-08
Os11g05700	multidrug resistance-associated protein 14	5.765	5.096	5.137	17.538	30.584	20.989	2.10552	0.00671613
Os03g17174	PsbP-like protein 2	30.269	39.65	37.597	144.427	174.725	158.089	2.1175	3.97609e-14
Os04g52504	--	10.681	10.129	16.987	58.599	44.409	65.295	2.11848	9.78927e-06
Os01g72490	Lateral root primordium (LRP) protein-related	4.577	10.627	6.121	41.681	20.502	35.215	2.12624	0.00177093
Os02g37290	Copper transport protein family	7.206	2.956	6.163	14.983	28.723	26.726	2.12673	0.0080833
Os07g09310	thioredoxin 2	7.739	5.744	9.606	33.219	39.304	34.656	2.13217	0.000302041
Os08g34984	Protein of unknown function (DUF581)	89.702	82.863	83.862	391.127	365.223	397.015	2.13989	6.80279e-30
Os04g43680	myb domain protein 15	17.489	13.302	13.13	48.146	84.112	60.73	2.14254	3.20516e-06
Os01g58140	--	18.496	18.27	18.884	46.4	124.778	75.712	2.1443	7.58848e-06
Os02g04130	Protein of unknown function (DUF1645)	22.28	8.85	12.39	45.646	91.502	56.903	2.1593	2.96547e-05
Os10g11889	--	269.513	465.946	399.552	1726.22	1820.53	1628.99	2.16117	3.42153e-27
Os09g07150	--	2.826	8.426	4.892	12.489	39.41	21.548	2.16544	0.0133506
Os09g37910	high mobility group B3	76.965	73.001	91.196	417.446	331.507	354.966	2.16998	1.72606e-25
Os06g42660	glutamine dumper 4	3.343	2.952	5.754	10.51	24.556	18.585	2.17335	0.0215829
Os01g64660	Inositol monophosphatase family protein	67.607	85.815	81.193	325.229	394.135	360.332	2.1735	2.23895e-25
Os03g49630	--	25.497	33.499	27.548	125.668	141.429	127.809	2.17374	4.23532e-13
Os02g37300	Copper transport protein family	13.571	10.753	14.757	42.686	85.825	54.522	2.17879	9.51393e-06
Os01g74040	RING-H2 finger C2A	5.408	3.701	4.012	16.607	26.356	17.414	2.1826	0.0101561
Os05g46020	WRKY DNA-binding protein 51	9.397	12.554	11.218	45.831	54.745	51.833	2.18726	6.23891e-06
Os09g04310	--	3.654	3.338	4.132	19.644	15.008	16.098	2.18747	0.0180242
Os03g01740	--	61.051	45.674	49.228	194.222	299.789	229.283	2.18877	4.96694e-16
Os12g39860	adenine phosphoribosyl transferase 1	179.374	138.27	163.446	703.53	813.414	720.024	2.19613	2.09296e-37
Os03g63970	gibberellin 20 oxidase 2	12.578	14.846	14.183	59.583	69.275	67.125	2.1969	1.61602e-07
Os05g44300	Protein of unknown function (DUF506)	13.961	15.597	18.285	74.022	78.989	71.221	2.19714	2.07874e-08
Os03g47610	thiaminC	27.315	25.936	26.983	119.525	131.058	123.647	2.20361	2.751e-13
Os02g02000	hydroperoxide lyase 1	2.646	4.402	2.754	15.556	18.276	13.037	2.20729	0.0240896
Os03g53020	basic helix-loop-helix (bHLH) DNA-binding superfamily protein	8.384	7.125	12.207	33.558	53.1	40.036	2.21019	8.47978e-05
Os03g58790	P-loop containing nucleoside triphosphate hydrolases superfamily protein	15.499	18.46	15.739	76.878	75.778	77.608	2.21113	8.31292e-09
Os06g16640	Protein of Unknown Function (DUF239)	3.42	11.829	6.926	41.464	26.739	36.002	2.21215	0.000909353
Os01g68300	--	489.039	163.589	370.556	750.299	2713.36	1342.29	2.21259	0.00892346
Os10g39140	2-oxoglutarate (2OG) and Fe(II)-dependent oxygenase superfamily protein	41.376	22.622	30.939	142.604	158.672	148.401	2.21975	1.10944e-13
Os05g12400	BURP domain-containing protein	2.689	20.404	9.744	54.375	49.575	53.656	2.23026	0.000150251
Os11g02389	Bifunctional inhibitor/lipid-transfer protein/seed storage 2S albumin superfamily protein	346.199	249.57	298.053	1066.99	1888.39	1341.39	2.24202	4.79992e-23
Os03g27190	metacaspase 2	7.483	10.249	5.256	37.113	31.849	37.54	2.25494	0.000188207
Os07g35480	O-Glycosyl hydrolases family 17 protein	10.119	16.405	12.305	68.022	52.858	64.099	2.25641	4.76387e-07
Os05g32460	sigma factor binding protein 1	3.159	3.293	3.043	13.176	17.182	13.951	2.26472	0.0264504
Os04g46440	Integrase-type DNA-binding superfamily protein	10.904	7.284	8.147	33.3	57.7	36.378	2.26522	9.40162e-05
Os05g05020	--	6.889	7.363	7.355	40.945	24.822	36.839	2.26736	0.000278798
Os09g29540	wall associated kinase 5	4.543	2.27	3.042	10.195	22.591	15.8	2.27049	0.0261707
Os05g11260	--	4.998	7.064	5.245	24.445	34.767	25.22	2.27983	0.0011105
Os12g38270	--	172.602	204.354	219.467	938.135	1079.15	935.686	2.28365	1.39618e-43
Os09g38320	PHYTOENE SYNTHASE	2.243	4.138	2.176	14.408	10.669	14.577	2.29417	0.0388271
Os02g50372	--	4.91	3.929	2.315	17.067	21.926	16.146	2.29715	0.0115331
Os04g17100	Heavy metal transport/detoxification superfamily protein	32.922	50.93	32.988	174.663	224.228	189.288	2.3033	3.18662e-16
Os05g31620	EF hand calcium-binding protein family	26.039	19.49	23.818	66.385	182.133	98.765	2.3087	2.17922e-07
Os07g30670	NDH-dependent cyclic electron flow 1	59.904	56.104	57.003	273.369	324.713	279.186	2.31698	6.84536e-26
Os11g43860	magnesium/proton exchanger	2.959	3.516	2.014	15.952	15.101	14.529	2.32713	0.0200931
Os04g57410	S-methyl-5-thioribose kinase	5.954	5.544	5.658	30.76	30.409	31.226	2.32802	0.000311819
Os07g41410	--	80.783	69.45	65.886	351.199	386.608	372.252	2.33635	2.40199e-31
Os01g02130	--	2.364	1.504	2.548	12.009	14.239	10.271	2.33821	0.0478228
Os03g13210	Peroxidase superfamily protein	8.067	9.919	8.282	39.316	50.037	44.882	2.34024	1.00138e-05
Os06g42560	tryptophan synthase beta type 2	9.553	15.937	10.74	69.562	53.368	68.02	2.34069	1.83533e-07
Os06g46950	Calcium-binding EF-hand family protein	80.505	42.58	73.843	180.568	526.317	313.916	2.34607	6.41459e-10
Os09g07450	2-oxoglutarate (2OG) and Fe(II)-dependent oxygenase superfamily protein	3.992	5.926	4.89	25.541	27.292	25.118	2.35261	0.00106336
Os01g01280	thylakoid lumenal 17.9 kDa protein, chloroplast	7.908	9.768	10.45	40.884	60.138	44.517	2.35785	5.26557e-06
Os09g28630	alpha/beta-Hydrolases superfamily protein	7.754	9.626	8.563	39.84	55.509	45.134	2.35972	6.23891e-06
Os05g44060	--	6.815	5.759	9.053	30.314	51.955	33.288	2.36285	0.000109245
Os02g11859	--	23.256	13.105	24.658	85.063	127.657	106.422	2.36351	3.21224e-10
Os01g03340	--	54.817	61.882	58.695	367.643	221.013	334.723	2.36497	6.02361e-20
Os07g49110	D-alanine--D-alanine ligase family	13.128	10.359	14.466	57.404	76.297	63.33	2.3811	6.34715e-08
Os07g48010	Peroxidase superfamily protein	3.347	2.362	2.353	14.096	8.367	15.699	2.4137	0.0401411
Os04g54220	--	2.781	2.004	2.468	11.186	13.794	13.424	2.41593	0.0346353
Os03g47280	VQ motif-containing protein	7.021	6.552	6.231	31.532	46.001	30.698	2.4219	7.72413e-05
Os03g51530	--	20.217	16.704	20.512	107.333	111.375	100.397	2.42999	6.7689e-13
Os06g14450	exocyst subunit exo70 family protein F1	3.343	1.641	2.67	12.321	18.663	12.734	2.43598	0.0207559
Os01g51670	--	18.469	13.708	19.496	80.336	109.976	90.583	2.4379	7.73731e-11
Os01g50622	Wound-responsive family protein	9.333	6.576	8.53	42.377	50.619	47.353	2.46079	2.44006e-06
Os10g38710	glutathione S-transferase TAU 16	13.414	29.869	23.685	116.374	140.714	119.727	2.46615	2.18211e-12
Os04g05010	--	21.778	24.848	20.487	99.942	153.357	123.779	2.4675	3.85467e-13
Os02g52210	RING/U-box superfamily protein	7.276	7.874	6.481	18.757	63.522	35.182	2.46753	0.000394821
Os02g49230	CONSTANS-like 9	11.471	13.101	11.25	61.545	71.404	65.362	2.47459	1.05878e-08
Os01g38580	carotenoid cleavage dioxygenase 8	4.601	1.677	3.31	30.022	6.925	20.362	2.48365	0.0163436
Os03g32490	Protein of unknown function (DUF1230)	67.756	110.891	87.891	520.167	487.836	533.321	2.50197	2.23324e-33
Os01g32830	--	18.936	31.922	24.819	137.498	159.357	143.747	2.50744	4.53172e-16
Os03g07400	--	10.413	3.174	8.2	24.07	60.617	37.213	2.51754	0.000200814
Os04g05650	--	12.485	5.628	7.378	41.476	59.616	45.323	2.52249	3.30553e-06
Os03g08330	jasmonate-zim-domain protein 1	26.401	16.456	23.668	77.462	192.423	118.494	2.53015	1.93345e-09
Os02g43360	cytochrome B5 isoform E	20.209	18.071	12.85	47.036	167.614	84.669	2.5344	1.02696e-06
Os01g63190	laccase 7	23.155	25.305	24.683	111.77	182.539	136.749	2.54084	1.94611e-14
Os07g37230	Inositol monophosphatase family protein	1.751	2.37	1.714	12.333	12.007	11.833	2.55945	0.0318798
Os03g02670	UDP-galactose transporter 2	3.755	2.803	4.457	20.459	22.379	24.382	2.55989	0.00166242
Os12g33150	--	14.449	1.716	9.614	39.69	77.451	39.238	2.56508	6.13269e-05
Os02g49720	aldehyde dehydrogenase 2B7	31.539	23.238	28.105	176.697	152.634	170.793	2.56823	1.44347e-19
Os10g38040	peptidoglycan-binding LysM domain-containing protein	14.743	15.198	15.685	83.004	110.488	87.495	2.58115	8.33103e-12
Os02g55970	ENTH/ANTH/VHS superfamily protein	1.758	2.472	1.671	12.701	10.261	13.745	2.59807	0.0282946
Os06g37150	Plant L-ascorbate oxidase	30.315	18.946	26.146	148.611	167.067	146.611	2.60173	4.46383e-18
Os03g26530	3-ketoacyl-CoA synthase 12	0.888	6.286	3.019	24.463	17.312	20.851	2.60361	0.00397481
Os05g46340	--	4.686	5.524	5.439	25.023	41.207	32.655	2.60465	8.72124e-05
Os01g67810	exocyst subunit exo70 family protein F1	5.137	5.304	4.078	18.804	42.66	25.435	2.61226	0.00053246
Os10g30790	phosphate transporter 1;4	12.597	14.574	14.08	70.602	105.165	87.817	2.62729	4.32481e-11
Os12g37260	lipoxygenase 2	10.88	16.509	13.581	100.415	68.318	96.649	2.63017	7.7358e-11
Os07g05840	--	9.657	1.308	4.645	24.937	42.656	32.714	2.63684	0.000392661
Os01g73250	--	157.263	61.32	112.267	504.253	964.19	639.172	2.65406	1.01355e-16
Os07g07715	--	3.62	4.86	3.089	25.622	23.81	27.233	2.65538	0.000432533
Os05g47780	zinc finger protein-related	8.567	10.129	10.411	58.595	64.565	63.727	2.67117	4.38745e-09
Os11g29370	haloacid dehalogenase-like hydrolase family protein	26.413	22.897	24.203	161.513	154.962	159.205	2.67953	1.19469e-20
Os01g01870	basic helix-loop-helix (bHLH) DNA-binding superfamily protein	7.274	7.583	6.063	37.916	57.041	41.68	2.68103	1.68405e-06
Os04g02880	--	46.484	75.02	65.659	384.006	429.964	407.83	2.68204	8.39961e-34
Os05g29810	ethylene-responsive element binding protein	3.964	4.83	5.642	32.455	35.446	31.405	2.68263	4.41013e-05
Os09g28050	Pyridoxal phosphate (PLP)-dependent transferases superfamily protein	51.341	50.253	50.873	305.12	355.565	333.769	2.68553	1.7566e-35
Os01g49470	zinc finger protein-related	8.306	11.297	9.723	64.205	62.121	63.883	2.68588	3.45946e-09
Os07g23120	Nucleotide-diphospho-sugar transferases superfamily protein	15.89	14.973	14.223	92.167	100.88	102.004	2.68733	1.27685e-13
Os05g01380	polygalacturonase inhibiting protein 1	2.395	1.067	2.001	16.42	5.272	12.115	2.69538	0.0499399
Os10g25290	jasmonate-zim-domain protein 1	13.506	4.916	9.144	46.33	85.367	53.654	2.70206	3.84508e-07
Os02g11070	3-ketoacyl-CoA synthase 11	2.599	2.703	2.387	16.326	20.432	16.764	2.70274	0.00453096
Os02g07044	mercaptopyruvate sulfurtransferase 1	4.387	4.396	4.356	23.106	28.723	27.524	2.71185	0.000259252
Os03g04060	basic chitinase	6.316	5.806	6.053	33.86	49.111	39.377	2.73628	4.00954e-06
Os11g30760	Beta-1,3-N-Acetylglucosaminyltransferase family protein	8.747	5.113	7.106	47.845	47.064	47.706	2.74271	3.39422e-07
Os03g09170	related to AP2 4	2.691	1.387	1.851	11.403	17.823	11.834	2.74985	0.0173019
Os12g12000	--	4.604	1.196	2.671	22.243	21.926	18.22	2.76083	0.00214384
Os11g34710	purple acid phosphatase 3	0.76	2.314	2.294	12.938	8.187	14.237	2.77982	0.0296362
Os01g45914	--	2416.14	3426.76	2925.08	19260.7	22086.4	20066.2	2.78195	7.29425e-70
Os03g54000	oligopeptide transporter	47.56	57.075	53.81	375.823	372.224	368.654	2.78674	1.45005e-41
Os04g24140	Ribose 5-phosphate isomerase, type A protein	45.632	49.485	45.029	324.795	369.827	300.075	2.8042	1.19125e-35
Os09g26780	jasmonate-zim-domain protein 1	5.515	3.57	5.954	47.116	21.398	45.557	2.80582	3.12801e-05
Os12g33130	--	14.256	3.217	6.037	48.12	60.524	54.858	2.81099	5.1901e-07
Os02g48390	Phosphoribosyltransferase family protein	22.388	21.612	25.559	151.673	175.126	173.64	2.81425	5.08434e-22
Os07g46920	NAD(P)-binding Rossmann-fold superfamily protein	2.887	0.997	3.12	10.709	23.105	15.808	2.81427	0.00748308
Os09g26570	alpha/beta-Hydrolases superfamily protein	2.483	2.101	2.017	12.995	15.119	15.102	2.81599	0.0102759
Os07g02460	--	4.246	2.101	3.102	20.786	22.19	21.706	2.82779	0.000959308
Os09g28640	alpha/beta-Hydrolases superfamily protein	1.139	1.637	0.606	8.866	11.41	8.793	2.83199	0.0490897
Os10g37760	RHOMBOID-like protein 3	4.747	4.294	3.65	22.232	43.707	29.268	2.84603	8.27745e-05
Os03g61490	--	1.615	1.299	2.916	20.693	5.574	16.715	2.84734	0.0173167
Os12g04500	response regulator 9	8.293	6.76	8.852	63.182	57.763	54.75	2.84922	4.53015e-09
Os01g72380	Protein of unknown function (DUF594)	4.584	4.563	4.058	37.895	28.875	36.338	2.85273	1.42388e-05
Os10g39150	photosystem I P subunit	76.599	111.162	89.706	615.331	759.869	692.168	2.86851	7.14063e-48
Os02g14440	--	4.945	6.019	3.915	35.555	40.807	35.106	2.87497	4.60902e-06
Os08g41880	purple acid phosphatase 27	2.247	1.49	1.331	8.628	11.136	10.359	2.88242	0.0418182
Os12g02980	apyrase 2	10.465	5.256	9.234	75.72	41.311	63.734	2.88884	3.98953e-08
Os01g14890	--	1.34	2.367	1.555	12.47	11.77	14.096	2.89975	0.0165022
Os03g14654	Bifunctional inhibitor/lipid-transfer protein/seed storage 2S albumin superfamily protein	129.019	188.916	152.993	1094.25	1320.5	1191.06	2.91015	1.31439e-57
Os12g32390	--	2.601	1.287	3.018	23.182	14.746	16.179	2.92259	0.00328494
Os08g37940	Haloacid dehalogenase-like hydrolase (HAD) superfamily protein	6.278	9.046	7.126	58.707	56.702	53.964	2.92393	5.83348e-09
Os01g27210	Glutathione S-transferase family protein	17.801	13.487	19.942	135.116	134.063	130.601	2.94657	4.05697e-19
Os12g16240	pinoresinol reductase 1	2.643	2.373	1.286	3.264	30.113	13.907	2.94893	0.0252925
Os01g15270	--	1839.86	1401.04	1628.62	9643.82	16641.6	12037.4	2.95344	2.19217e-48
Os03g48780	germin-like protein 4	2.648	1.798	1.574	18.606	17.082	20.45	2.97438	0.00184214
Os12g02320	Bifunctional inhibitor/lipid-transfer protein/seed storage 2S albumin superfamily protein	44.63	41.453	32.854	287.235	352.623	321.993	2.98999	2.66883e-36
Os06g04240	--	9.817	8.561	13.102	53.992	133.149	72.174	2.99472	1.89232e-09
Os02g50374	--	4.127	4.994	4.582	25.519	56.535	31.178	3.00235	1.36989e-05
Os03g60580	actin depolymerizing factor 4	1.184	0.769	2.061	7.556	14.887	9.62	3.02112	0.0282976
Os01g60640	WRKY DNA-binding protein 46	9.886	7.054	9.77	53.799	98.345	70.93	3.02275	3.23272e-10
Os01g09540	HAD superfamily, subfamily IIIB acid phosphatase	36.727	70.778	53.181	486.512	401.023	458.176	3.03605	6.16863e-37
Os11g07940	--	1.85	1.696	1.2	13.539	14.316	13.89	3.04449	0.00856284
Os01g04330	EF hand calcium-binding protein family	28.253	12.727	21.607	123.79	250.375	159.926	3.06168	7.08774e-16
Os09g25070	WRKY DNA-binding protein 40	4.483	4.783	4.552	34.907	44.509	39.441	3.06243	1.03495e-06
Os02g57060	Peptidase S41 family protein	3.756	3.922	3.214	28.437	36.725	29.7	3.08554	1.64096e-05
Os06g19444	CONSTANS-like 9	7.678	6.927	7.644	60.704	72.886	66.279	3.09544	6.93301e-11
Os06g47130	synaptotagmin A	2.099	2.337	2.789	19.189	21.941	20.185	3.09853	0.00082534
Os01g04280	Calmodulin-binding protein	6.454	3.442	4.652	30.38	52.67	40.498	3.11197	1.62142e-06
Os03g12510	hemoglobin 1	10.642	24.381	18.781	176.706	131.285	171.658	3.12447	4.74384e-20
Os04g48290	MATE efflux family protein	3.254	2.445	3.255	12.421	35.902	22.883	3.12746	0.000753773
Os04g10350	2-oxoglutarate (2OG) and Fe(II)-dependent oxygenase superfamily protein	7.555	5.549	6.29	73.456	39.284	67.127	3.13488	7.81451e-09
Os09g27580	potassium transporter 1	1.891	1.597	1.954	21.525	14.186	18.158	3.14337	0.0019153
Os03g29930	--	2.018	2.65	2.943	19.388	30.907	23.177	3.16535	0.000224941
Os10g42040	--	1.477	0.411	3	3.03	26.057	8.377	3.19266	0.0461262
Os03g06730	Plant protein of unknown function (DUF247)	0.885	1.161	1.064	7.578	10.294	9.58	3.19719	0.0388811
Os04g48350	C-repeat/DRE binding factor 2	3.444	3.985	3.684	20.561	50.822	30.507	3.20376	2.10443e-05
Os12g36910	Calmodulin-binding protein	4.137	3.973	3.661	32.153	43.694	36.517	3.21051	1.34569e-06
Os11g04720	response regulator 9	11.233	14.656	10.712	121.249	116.008	115.058	3.22391	1.09184e-18
Os09g21180	homeobox 1	0.757	0.942	1.034	8.853	11.939	7.826	3.24867	0.0338303
Os04g39010	Copper transport protein family	1.492	2.353	3.607	12.012	34.53	20.639	3.25762	0.000935238
Os09g35010	dehydration response element B1A	7.869	6.495	7.48	33.457	117.22	53.827	3.25902	1.27882e-07
Os01g13690	D-aminoacid aminotransferase-like PLP-dependent enzymes superfamily protein	12.621	14.051	13.423	129.323	143.149	120.424	3.26764	1.34316e-20
Os01g46720	OBP3-responsive gene 1	33.927	55.623	40.68	478.125	362.191	446.044	3.2678	4.18895e-42
Os12g13340	--	59.003	134.938	88.163	864.129	1011.85	922.126	3.28322	1.83554e-40
Os05g36290	actin 7	10.385	10.99	10.815	101.98	107.901	108.517	3.2919	1.29429e-17
Os03g58890	Oxoglutarate/iron-dependent oxygenase	0.997	1.276	0.52	10.131	10.614	9.476	3.2969	0.0280065
Os02g45420	Integrase-type DNA-binding superfamily protein	1.417	1.01	1.842	5.581	20.527	12.586	3.29975	0.0133319
Os01g64310	NAC domain containing protein 90	1.622	0.258	1.278	4.807	15.685	8.782	3.30161	0.0414676
Os09g10010	--	15.422	12.754	15.852	140.183	171.665	130.147	3.30412	5.54749e-22
Os10g42670	xyloglucan endotransglucosylase/hydrolase 30	2.755	6.187	3.465	41.155	40.228	41.184	3.31918	3.1392e-07
Os02g36880	NAC domain containing protein 100	4.998	5.034	7.181	61.685	56.356	57.927	3.34646	2.73458e-10
Os09g28620	alpha/beta-Hydrolases superfamily protein	1.607	2.087	0.577	17.092	18.1	17.212	3.35284	0.00167706
Os04g49690	Malectin/receptor-like protein kinase family protein	2.166	1.222	2.279	9.188	27.064	17.116	3.38396	0.00279
Os03g14642	Bifunctional inhibitor/lipid-transfer protein/seed storage 2S albumin superfamily protein	3.692	4.443	5.095	31.472	68.186	39.297	3.3852	3.3332e-07
Os03g03810	low-molecular-weight cysteine-rich 69	9.302	2.031	6.139	34.417	92.748	53.52	3.39178	1.10373e-07
Os10g35460	COBRA-like extracellular glycosyl-phosphatidyl inositol-anchored protein family	3.359	0.818	1.177	16.585	19.313	18.034	3.4085	0.0013657
Os03g08320	jasmonate-zim-domain protein 1	3.052	3.556	2.883	32.869	41.258	35.352	3.42099	1.07425e-06
Os02g41670	PHE ammonia lyase 1	0.686	0.602	0.579	14.117	6.069	13.122	3.43171	0.0207518
Os01g72370	basic helix-loop-helix (bHLH) DNA-binding superfamily protein	88.15	224.758	149.219	1766.63	1674.74	1736.02	3.45789	1.34755e-41
Os01g31010	--	0.555	0.85	1.168	8.702	14.325	11.292	3.4781	0.0154956
Os03g60570	C2H2-type zinc finger family protein	4.717	2.626	4.403	25.238	74.621	35.929	3.48113	1.52269e-06
Os05g06920	Ca2+-activated RelA/spot homolog	1.168	5.141	2.772	26.175	45.783	31.456	3.49132	6.77203e-06
Os06g39120	--	51.999	33.118	44.468	483.244	481.012	513.761	3.49329	3.92831e-59
Os05g38860	--	3.191	6.316	3.498	38.467	54.757	45.182	3.49802	4.51898e-08
Os09g28210	basic helix-loop-helix (bHLH) DNA-binding superfamily protein	5.453	5.931	5.019	52.853	72.815	58.083	3.49875	1.10363e-10
Os07g04990	NAD(P)-linked oxidoreductase superfamily protein	6.669	8	8.708	78.423	112.107	85.876	3.49914	5.06033e-15
Os07g34260	Chalcone and stilbene synthase family protein	5.981	2.523	4.354	73.891	19.879	58.77	3.52907	7.51347e-07
Os12g32610	--	3.27	2.058	3.548	21.84	55.709	29.233	3.54973	8.27236e-06
Os08g31090	Protein of unknown function (DUF761)	2.307	1.879	1.175	8.873	34.252	17.487	3.56261	0.00148542
Os11g15624	--	36.913	91.665	55.386	774.369	701.924	745.476	3.56518	6.37947e-44
Os01g56450	Protein of unknown function (DUF567)	4.431	5.513	4.31	64.387	45.913	59.938	3.57505	4.73355e-10
Os07g15460	natural resistance-associated macrophage protein 1	36.201	59.589	43.754	610.974	514.684	585.205	3.58427	2.16952e-59
Os07g24830	--	1.556	0.52	1.445	32.909	1.519	18.625	3.72533	0.00745678
Os03g58300	Aldolase-type TIM barrel family protein	4.45	5.312	3.674	65.746	53.664	57.571	3.7491	5.79731e-11
Os03g46454	zinc transporter 10 precursor	0.316	4.581	1.396	26.776	30.281	25.847	3.76217	4.83248e-05
Os01g45274	carbonic anhydrase 2	126.428	356.284	219.396	2847.31	4166.18	3304.24	3.85158	1.25189e-15
Os04g49194	2-oxoglutarate (2OG) and Fe(II)-dependent oxygenase superfamily protein	2.053	0.924	0.862	19.189	25.193	20.066	3.97571	0.00022306
Os10g41550	chloroplast beta-amylase	3.683	5.802	4.18	70.019	82.791	71.613	3.981	8.47948e-14
Os09g31031	Ubiquitin supergroup;Ribosomal protein L40e	6.05	3.996	5.593	51.131	133.226	73.838	3.9893	4.31028e-12
Os11g24070	lipid transfer protein 12	10.114	5.489	11.005	145.448	141.373	143.759	4.0229	6.43686e-25
Os10g09240	--	1.194	2.054	2.016	24.242	33.233	26.298	4.02825	1.69896e-05
Os03g13140	hemoglobin 1	2.776	1.296	0.623	36.569	15.973	31.461	4.04342	3.48455e-05
Os06g03520	Protein of unknown function (DUF581)	2.261	2.861	2.266	49.469	28.732	44.048	4.09601	1.3086e-07
Os01g72360	--	6.803	20.307	9.093	189.003	240.11	213.132	4.13011	6.67656e-31
Os10g25230	jasmonate-zim-domain protein 11	0.801	0.694	1.136	7.87	32.228	16.495	4.20054	0.00140644
Os09g04384	--	17.133	23.782	15.495	377.289	343.801	355.039	4.23781	5.03959e-55
Os12g38170	Pathogenesis-related thaumatin superfamily protein	3.365	3.039	2.873	56.484	60.284	60.238	4.26411	3.42455e-11
Os09g30490	Calcium-binding EF-hand family protein	4.31	1.679	3.126	31.335	96.394	49.926	4.27626	6.22544e-09
Os03g13390	NAD(P)-linked oxidoreductase superfamily protein	18.585	19.392	21.624	392.49	477.915	408.97	4.38916	4.83856e-62
Os01g58670	F-box family protein	0.211	0.706	0.644	17.239	10.313	15.806	4.39865	0.00422961
Os06g05020	early nodulin-related	0.516	0.718	0	8.937	22.094	12.451	4.40284	0.00496887
Os06g02555	Protein kinase superfamily protein	0.431	0.002	0.626	7.65	8.468	7.652	4.45536	0.0231639
Os06g50420	Cupredoxin superfamily protein	0.244	0.815	0.283	5.711	8.953	9.11	4.45593	0.0238886
Os06g50650	Cupredoxin superfamily protein	0.892	0.298	0.31	7.805	9.498	7.576	4.51465	0.0196732
Os03g20680	late embryogenesis abundant protein, putative / LEA protein, putative	0.948	2.494	1.6	54.903	27.145	40.753	4.5931	1.97436e-07
Os02g20360	Tyrosine transaminase family protein	8.912	12.738	10.833	277.805	274.191	270.239	4.61283	1.01402e-45
Os01g67820	exocyst subunit exo70 family protein F1	0.726	0.279	0.32	5.091	14.158	8.461	4.62805	0.017012
Os04g23550	basic helix-loop-helix (bHLH) DNA-binding superfamily protein	0.527	0.48	0.389	5.459	14.242	7.537	4.62805	0.017012
Os08g07080	Terpenoid cyclases/Protein prenyltransferases superfamily protein	0.384	0.757	0.377	15.382	1.888	10.839	4.6737	0.0205566
Os05g12640	BURP domain-containing protein	3.665	2.816	2.516	96.433	100.661	86.462	4.79772	6.81408e-17
Os05g10310	HAD superfamily, subfamily IIIB acid phosphatase	5.236	7.168	5.419	178.786	155.404	162.335	4.84065	1.86715e-28
Os06g03670	dehydration response element B1A	1.175	0.231	0.642	10.772	34.834	16.209	4.93339	0.000803618
Os01g65110	Major facilitator superfamily protein	0.813	1.086	1.226	28.815	37.379	28.995	4.96023	5.93366e-06
Os07g35340	cysteine-rich RLK (RECEPTOR-like protein kinase) 5	0.439	0.342	0.535	13.196	9.343	14.206	5.03907	0.00397681
Os11g26790	Dehydrin family protein	0.689	0	0.499	6.984	19.633	10.386	5.083	0.00437988
Os01g41420	Transmembrane amino acid transporter family protein	0.705	0.262	0.273	6.426	20.644	12.089	5.15891	0.00363195
Os02g45450	C-repeat-binding factor 4	0.858	0.956	0.383	9.029	41.897	21.606	5.1676	0.000391574
Os05g42060	UDP-glucosyl transferase 73B3	0.03	0.338	0.599	14.141	13.309	12.834	5.19221	0.00219275
Os04g49450	--	0.738	1.682	1.118	55.416	54.556	55.529	5.34916	1.7514e-09
Os01g03360	--	3.495	0.584	2.772	140.822	51.591	102.107	5.36992	8.32108e-14
Os04g48930	ferric reduction oxidase 1	5.859	4.224	4.439	178.104	242.814	191.05	5.42572	9.02107e-31
Os08g04500	terpene synthase 21	0	0	0	12.542	2.497	10.365	5.4721	0.00640313
Os01g54450	Protein of unknown function, DUF584	0.728	0.347	0.121	12.796	19.009	16.862	5.4859	0.00078059
Os08g36920	redox responsive transcription factor 1	0.367	0	0.122	2.392	18.955	8.713	5.7438	0.00313204
Os03g09880	Cytochrome b561/ferric reductase transmembrane with DOMON related domain	0.23	0.256	0.178	14.454	5.37	12.126	5.78376	0.00131916
Os01g06310	--	0	0	0.138	9.136	12.6	9.213	5.78769	0.00101761
Os01g03680	--	0.33	0	0.383	21.752	0.806	15.302	6.07513	0.00146347
Os09g04370	--	0	0.13	0.136	19.537	10.289	15.713	6.35401	8.66933e-05
Os09g28440	redox responsive transcription factor 1	0.162	0.24	0.313	9.896	22.192	15.431	6.38882	7.98728e-05
Os12g36210	Serine protease inhibitor, potato inhibitor I-type family protein	0	0	0.665	47.185	20.341	25.258	6.39223	2.17946e-05
Os03g08310	--	0.578	1.195	0.383	34.02	91.959	50.767	6.44483	2.92611e-07
Os02g46030	Homeodomain-like superfamily protein	0.182	0.404	0.246	18.187	20.312	18.79	6.66534	1.42809e-05
Os11g47600	chitinase A	0	0.219	0.171	34.069	1.309	23.211	6.68455	0.0251483
Os06g49190	Bifunctional inhibitor/lipid-transfer protein/seed storage 2S albumin superfamily protein	0.783	1.047	0.182	45.854	98.459	71.847	6.73107	3.18809e-08
Os02g43370	YELLOW STRIPE like 3	2.183	2.308	2.303	61.818	423.814	178.512	6.77208	6.3363e-17
Os09g36700	Ribonuclease T2 family protein	1.147	1.341	1.331	155.687	67.792	131.251	6.85889	2.40054e-12
Os04g21350	--	0	0.139	0	27.578	20.191	23.65	7.0013	2.45356e-06
Os11g05390	Major facilitator superfamily protein	0.166	0.148	0.192	25.212	28.341	25.48	7.11798	1.20638e-06
Os02g43410	YELLOW STRIPE like 3	0	0	0.026	24.68	28.62	26.026	7.15456	9.90001e-07
Os03g52860	PLAT/LH2 domain-containing lipoxygenase family protein	0.256	0.38	0.435	43.15	6.948	31.185	7.16804	4.87132e-06
Os03g18250	--	0	0	0.092	43.312	25.58	35.008	7.53138	1.3086e-07
Os01g03320	--	0	0	0	24.776	44.431	36.744	7.56134	1.20464e-07
Os08g28400	--	0.303	0	0.469	32.916	39.405	37.392	7.60074	7.3065e-08
Os03g19427	nicotianamine synthase 4	3.924	3.723	4.037	854.95	773.431	757.128	7.60918	1.24892e-62
Os09g04339	--	0.094	0	0.055	2.23	82.997	27.881	7.65951	0.0094121
Os04g31290	FER-like regulator of iron uptake	0.295	0.422	0.342	46.254	29.845	40.15	7.68905	4.93662e-08
Os09g36680	ribonuclease 3	4.539	5.578	5.267	772.255	1704.23	1078.7	7.77255	5.2382e-66
Os06g19110	Ankyrin repeat family protein	0.139	0.039	0.181	75.999	1.924	54.408	7.87085	0.00587342
Os05g28210	Stress induced protein	0	0	0	44.824	44.052	47.914	7.93003	9.55419e-09
Os11g04020	zinc induced facilitator-like 1	0	0	0	58.529	46.438	57.082	8.17129	2.23821e-09
Os09g36930	plasma membrane intrinsic protein 3	0.562	0.739	0.296	196.695	252.158	218.928	8.35883	1.09603e-13
Os03g19420	nicotianamine synthase 3	2.361	2.073	2.055	744.725	688.255	691.301	8.44197	5.11546e-41
Os05g31670	AWPM-19-like family protein	0	0.095	0	87.522	73.683	88.635	8.80314	3.62058e-11
Os12g18410	--	0.09	4.413	0.941	1148.57	531.18	933.14	8.99942	1.11491e-25
Os12g14440	Mannose-binding lectin superfamily protein	0.097	0.054	0.113	149.445	43.457	121.516	9.1235	2.61993e-11
Os01g03310	--	0.306	0.341	0.356	95.242	137.178	116.006	9.27607	1.71033e-12
Os06g19095	--	0	0.421	0	629.676	18.461	437.723	10.9112	2.11759e-05
1 Statistical significance is determined by the Wald test corrected for multiple testing using the Benjamini and Hochberg method using DESeq2
